# Supplementary material for: Gene expression profiling in a mouse model of infantile neuronal ceroid lipofuscinosis reveals upregulation of immediate early genes and mediators of the inflammatory response
Source: BMC Neurosci. 2007 Nov 16;8:95. doi: 10.1186/1471-2202-8-95 (PMC2204004; doi:10.1186/1471-2202-8-95)
Supplement: Additional File 8 — Signal calls of the microarray generated by GCOS (.zip). A compressed file containing the "signalcalls" file generated by GCOS from the microarray. All .CEL and .CHP files from the current study are available for download from the NIH Neuroscience Microarray Consortium (Project ID 370000). Further analyses can be performed by collating data into any available microarray data analysis tool (for example, GCOS, GeneSpring, or the BRB Array tool). The BRB Array tool [56] was used in the current study. [file 1471-2202-8-95-S8.zip]

Archive with 1 entries (1 files):
- SignalCalls.TXT
