# Supplementary material for: Gene expression profiling in a mouse model of infantile neuronal ceroid lipofuscinosis reveals upregulation of immediate early genes and mediators of the inflammatory response
Source: BMC Neurosci. 2007 Nov 16;8:95. doi: 10.1186/1471-2202-8-95 (PMC2204004; doi:10.1186/1471-2202-8-95)
Supplement: Additional File 8 — Signal calls of the microarray generated by GCOS (.zip). A compressed file containing the "signalcalls" file generated by GCOS from the microarray. All .CEL and .CHP files from the current study are available for download from the NIH Neuroscience Microarray Consortium (Project ID 370000). Further analyses can be performed by collating data into any available microarray data analysis tool (for example, GCOS, GeneSpring, or the BRB Array tool). The BRB Array tool [56] was used in the current study. [file 1471-2202-8-95-S8.zip › SignalCalls.TXT]

	Neuro-Hofmann-ko_3mo-1-MOE430_2_Signal	Neuro-Hofmann-ko_3mo-1-MOE430_2_Detection	Neuro-Hofmann-ko_3mo-2-MOE430_2_Signal	Neuro-Hofmann-ko_3mo-2-MOE430_2_Detection	Neuro-Hofmann-ko_3mo-3-MOE430_2_Signal	Neuro-Hofmann-ko_3mo-3-MOE430_2_Detection	Neuro-Hofmann-ko_5mo-4-MOE430_2_Signal	Neuro-Hofmann-ko_5mo-4-MOE430_2_Detection	Neuro-Hofmann-ko_5mo-5-MOE430_2_Signal	Neuro-Hofmann-ko_5mo-5-MOE430_2_Detection	Neuro-Hofmann-ko_5mo-6-MOE430_2_Signal	Neuro-Hofmann-ko_5mo-6-MOE430_2_Detection	Neuro-Hofmann-ko_8mo-7-MOE430_2_Signal	Neuro-Hofmann-ko_8mo-7-MOE430_2_Detection	Neuro-Hofmann-ko_8mo-8-MOE430_2_Signal	Neuro-Hofmann-ko_8mo-8-MOE430_2_Detection	Neuro-Hofmann-ko_8mo-9-MOE430_2_Signal	Neuro-Hofmann-ko_8mo-9-MOE430_2_Detection	Neuro-Hofmann-wt_3mo-10-MOE430_2_Signal	Neuro-Hofmann-wt_3mo-10-MOE430_2_Detection	Neuro-Hofmann-wt_3mo-11-MOE430_2_Signal	Neuro-Hofmann-wt_3mo-11-MOE430_2_Detection	Neuro-Hofmann-wt_3mo-12-MOE430_2_Signal	Neuro-Hofmann-wt_3mo-12-MOE430_2_Detection	Neuro-Hofmann-wt_5mo-13-MOE430_2_Signal	Neuro-Hofmann-wt_5mo-13-MOE430_2_Detection	Neuro-Hofmann-wt_5mo-14-MOE430_2_Signal	Neuro-Hofmann-wt_5mo-14-MOE430_2_Detection	Neuro-Hofmann-wt_5mo-15-MOE430_2_Signal	Neuro-Hofmann-wt_5mo-15-MOE430_2_Detection	Neuro-Hofmann-wt_8mo-16-MOE430_2_Signal	Neuro-Hofmann-wt_8mo-16-MOE430_2_Detection	Neuro-Hofmann-wt_8mo-17-MOE430_2_Signal	Neuro-Hofmann-wt_8mo-17-MOE430_2_Detection	Neuro-Hofmann-wt_8mo-18-MOE430_2_Signal	Neuro-Hofmann-wt_8mo-18-MOE430_2_Detection	Descriptions
AFFX-BioB-5_at	266.9	P	316.5	P	265.2	P	276.4	P	289.5	P	334.2	P	257.9	P	278.4	P	399.6	P	272.7	P	262.3	P	291.6	P	255.5	P	302.4	P	234.5	P	288.8	P	278.3	P	284.0	P
AFFX-BioB-M_at	430.0	P	480.9	P	410.1	P	416.6	P	496.2	P	514.4	P	425.7	P	456.6	P	661.1	P	464.6	P	441.8	P	474.9	P	466.7	P	553.9	P	410.2	P	468.6	P	434.0	P	468.8	P
AFFX-BioB-3_at	285.6	P	326.7	P	256.9	P	307.8	P	320.5	P	343.1	P	293.5	P	313.2	P	471.1	P	339.6	P	247.3	P	304.6	P	307.8	P	371.7	P	276.8	P	325.6	P	319.2	P	321.1	P
AFFX-BioC-5_at	616.0	P	743.4	P	616.5	P	662.2	P	731.7	P	831.7	P	666.1	P	693.4	P	1117.4	P	732.1	P	719.8	P	702.4	P	706.8	P	813.3	P	591.0	P	671.2	P	673.3	P	677.2	P
AFFX-BioC-3_at	702.3	P	756.6	P	676.3	P	699.4	P	747.3	P	745.4	P	652.9	P	710.7	P	1085.2	P	760.8	P	694.5	P	722.6	P	790.8	P	858.2	P	671.9	P	756.1	P	706.8	P	769.3	P
AFFX-BioDn-5_at	1642.6	P	1717.9	P	1601.8	P	1714.7	P	1671.5	P	1977.8	P	1668.6	P	1757.3	P	2438.4	P	1881.2	P	1662.1	P	1839.6	P	1802.0	P	2058.2	P	1552.9	P	1711.3	P	1726.7	P	1839.0	P
AFFX-BioDn-3_at	2853.3	P	3257.2	P	2704.7	P	2954.4	P	3337.1	P	3205.5	P	2982.4	P	2986.5	P	4468.2	P	3097.0	P	2792.8	P	3019.1	P	2927.6	P	3822.9	P	2768.8	P	2976.4	P	2853.0	P	3210.4	P
AFFX-CreX-5_at	7669.2	P	8636.8	P	8346.0	P	8140.7	P	8760.1	P	9391.0	P	8590.5	P	9080.1	P	12111.9	P	8854.4	P	8170.7	P	8586.0	P	8607.5	P	10353.9	P	7709.9	P	8869.2	P	8568.2	P	8888.9	P
AFFX-CreX-3_at	8568.7	P	9524.2	P	9788.6	P	9788.6	P	10224.1	P	10708.6	P	10294.1	P	10553.1	P	13775.2	P	10448.4	P	9992.2	P	10364.3	P	9998.0	P	12031.1	P	8659.6	P	10401.4	P	10145.5	P	10308.3	P
AFFX-DapX-5_at	5.6	A	1.9	A	1.2	A	7.4	A	0.4	A	5.9	A	2.2	A	3.9	A	6.1	A	5.0	A	1.7	A	1.3	A	1.4	A	1.9	A	0.8	A	1.9	A	16.2	A	9.4	A
AFFX-DapX-M_at	9.9	A	7.6	A	19.7	A	1.9	A	11.0	A	2.0	A	6.3	A	5.7	A	1.6	A	1.3	A	2.5	A	7.0	A	11.6	A	10.4	A	1.7	A	5.6	A	14.8	A	7.2	A
AFFX-DapX-3_at	10.7	A	3.2	A	1.2	A	1.2	A	11.3	A	17.0	A	8.8	A	8.1	A	2.2	A	23.5	M	3.6	A	1.2	A	10.4	A	12.6	A	5.1	A	10.6	A	8.7	A	6.0	A
AFFX-LysX-5_at	0.8	A	2.3	A	0.9	A	1.5	A	7.8	A	12.1	M	2.2	A	1.6	A	0.7	A	1.0	A	9.9	A	7.9	A	7.7	A	6.0	A	5.3	A	0.8	A	1.7	A	9.7	A
AFFX-LysX-M_at	2.7	A	4.5	A	1.4	A	2.6	A	6.1	A	11.5	A	3.2	A	12.5	A	13.0	A	6.8	A	10.2	A	1.5	A	10.5	A	2.3	A	7.3	A	2.8	A	10.4	A	4.0	A
AFFX-LysX-3_at	12.1	P	7.3	A	9.7	A	13.8	A	1.5	A	10.7	A	9.7	A	7.6	A	14.6	P	6.7	A	11.6	A	5.9	A	12.3	A	8.6	A	16.9	M	6.7	A	3.0	A	10.4	A
AFFX-PheX-5_at	1.3	A	1.9	A	9.7	A	1.8	A	2.3	A	1.3	A	1.9	A	2.7	A	2.6	A	0.6	A	1.5	A	2.8	A	1.9	A	0.9	A	0.5	A	0.9	A	1.5	A	0.4	A
AFFX-PheX-M_at	0.7	A	1.1	A	0.3	A	1.8	A	9.1	A	8.4	A	2.3	A	2.2	A	1.1	A	1.1	A	6.7	A	1.0	A	6.0	A	4.4	A	0.4	A	5.5	A	2.5	A	1.1	A
AFFX-PheX-3_at	3.7	A	20.9	A	9.2	A	16.1	A	14.5	A	5.5	A	5.4	A	7.7	A	14.9	A	3.6	A	7.0	A	23.7	A	12.7	A	20.2	A	8.0	A	9.3	A	11.7	A	3.0	A
AFFX-ThrX-5_at	6.7	A	15.0	A	1.6	A	7.2	A	3.9	A	6.6	A	2.5	A	7.4	A	12.7	A	2.2	A	14.1	A	5.5	A	6.9	A	2.5	A	2.0	A	2.1	A	9.2	A	8.3	A
AFFX-ThrX-M_at	1.0	A	1.0	A	0.7	A	0.6	A	1.0	A	1.4	A	10.0	A	2.0	A	2.1	A	1.9	A	7.2	A	2.1	A	4.8	A	5.1	A	0.5	A	1.1	A	1.2	A	1.8	A
AFFX-ThrX-3_at	2.4	A	4.3	A	1.4	A	0.7	A	2.0	A	1.9	A	2.3	A	2.0	A	1.6	A	1.1	A	2.0	A	2.9	A	2.2	A	2.4	A	2.0	A	2.3	A	4.3	A	0.9	A
AFFX-TrpnX-5_at	7.7	A	15.5	A	11.4	A	1.8	A	20.1	M	14.3	A	14.1	A	13.6	A	12.1	A	10.5	A	5.3	A	2.2	A	11.6	A	7.8	A	11.3	A	1.5	A	3.1	A	3.9	A
AFFX-TrpnX-M_at	1.5	A	0.9	A	2.5	A	1.3	A	7.3	A	0.7	A	1.8	A	2.6	A	4.5	A	1.3	A	1.2	A	1.9	A	6.0	A	0.7	A	4.0	A	2.0	A	0.7	A	1.8	A
AFFX-TrpnX-3_at	10.0	A	4.5	A	0.9	A	2.3	A	1.1	A	8.8	A	1.4	A	1.3	A	11.2	A	2.7	A	1.8	A	2.9	A	5.5	A	1.0	A	1.6	A	9.1	A	1.8	A	0.7	A
AFFX-r2-Ec-bioB-5_at	358.5	P	388.1	P	327.8	P	368.3	P	385.5	P	447.9	P	395.9	P	473.8	P	520.8	P	392.9	P	351.5	P	365.7	P	415.3	P	434.3	P	346.5	P	372.2	P	375.5	P	372.9	P
AFFX-r2-Ec-bioB-M_at	366.6	P	356.2	P	306.5	P	392.1	P	335.8	P	459.4	P	405.7	P	418.9	P	550.9	P	390.0	P	316.6	P	321.4	P	465.4	P	507.2	P	330.7	P	396.6	P	419.0	P	420.7	P
AFFX-r2-Ec-bioB-3_at	368.0	P	416.9	P	344.0	P	398.3	P	440.1	P	390.6	P	412.3	P	484.4	P	401.7	P	425.3	P	366.6	P	368.3	P	342.2	P	358.4	P	367.8	P	394.9	P	380.1	P	350.7	P
AFFX-r2-Ec-bioC-5_at	810.0	P	944.9	P	875.2	P	917.8	P	972.0	P	1104.9	P	964.5	P	1066.8	P	1235.8	P	1003.0	P	859.2	P	896.2	P	941.9	P	1068.7	P	748.5	P	955.4	P	984.0	P	978.9	P
AFFX-r2-Ec-bioC-3_at	846.1	P	886.0	P	868.2	P	948.7	P	1012.6	P	1035.3	P	969.2	P	1086.3	P	1179.9	P	993.3	P	910.1	P	949.0	P	830.2	P	1109.6	P	793.7	P	951.9	P	957.2	P	853.6	P
AFFX-r2-Ec-bioD-5_at	3828.8	P	4041.5	P	3943.1	P	4335.5	P	4473.5	P	5078.2	P	4309.3	P	4786.5	P	5714.2	P	4425.7	P	4352.1	P	4354.2	P	4472.7	P	4818.7	P	4009.4	P	4523.8	P	4318.3	P	4283.7	P
AFFX-r2-Ec-bioD-3_at	3901.4	P	4288.5	P	3807.6	P	4399.4	P	4098.6	P	4654.1	P	4389.4	P	4526.0	P	5491.0	P	4179.2	P	3909.1	P	3997.4	P	4273.5	P	4936.5	P	3673.2	P	4295.6	P	4150.4	P	4143.1	P
AFFX-r2-P1-cre-5_at	9371.7	P	10088.9	P	10357.0	P	10832.3	P	10666.9	P	11439.3	P	11250.3	P	11366.3	P	13231.0	P	11429.7	P	10166.8	P	10919.3	P	10750.6	P	12089.2	P	8885.1	P	11303.2	P	11538.9	P	11041.0	P
AFFX-r2-P1-cre-3_at	12415.7	P	13152.3	P	13906.8	P	14281.1	P	14192.5	P	15728.9	P	14900.1	P	14991.4	P	17490.0	P	15215.8	P	13721.0	P	14776.4	P	14412.1	P	16313.5	P	12193.8	P	15079.2	P	15308.0	P	15012.4	P
AFFX-r2-Bs-dap-5_at	2.3	A	1.0	A	2.0	A	2.0	A	12.4	A	2.0	A	8.9	A	8.1	A	1.3	A	0.4	A	2.6	A	2.4	A	0.9	A	16.7	A	5.2	A	1.5	A	14.7	A	9.4	A
AFFX-r2-Bs-dap-M_at	1.2	A	6.0	A	11.6	A	1.4	A	6.6	A	4.3	A	1.3	A	4.0	A	1.8	A	0.4	A	1.3	A	8.6	A	4.3	A	1.2	A	0.5	A	0.7	A	2.0	A	1.1	A
AFFX-r2-Bs-dap-3_at	5.8	A	8.9	A	8.6	A	0.9	A	0.2	A	2.0	A	1.6	A	0.6	A	0.4	A	8.2	A	13.0	A	1.1	A	0.6	A	14.6	A	0.9	A	13.1	A	0.9	A	0.8	A
AFFX-r2-Bs-lys-5_at	11.4	A	3.6	A	11.8	A	0.4	A	0.4	A	3.4	A	2.2	A	1.2	A	4.1	A	1.5	A	7.2	A	2.6	A	6.0	A	9.4	A	1.6	A	0.6	A	4.9	A	5.6	A
AFFX-r2-Bs-lys-M_at	0.4	A	0.3	A	3.4	A	0.9	A	1.0	A	1.8	A	0.6	A	2.8	A	0.5	A	18.2	A	11.2	A	1.7	A	6.3	A	3.4	A	9.3	A	0.5	A	25.9	A	1.1	A
AFFX-r2-Bs-lys-3_at	7.5	A	8.5	A	11.7	A	22.6	P	2.2	A	9.3	P	5.2	A	7.5	A	17.6	A	2.1	A	4.8	A	1.6	A	5.0	A	1.1	A	1.2	A	13.9	A	3.2	A	1.1	A
AFFX-r2-Bs-phe-5_at	0.8	A	0.9	A	0.8	A	0.7	A	0.3	A	12.6	A	0.9	A	9.5	A	10.1	A	1.7	A	0.6	A	0.7	A	4.0	A	1.4	A	13.1	P	1.5	A	0.5	A	1.3	A
AFFX-r2-Bs-phe-M_at	1.3	A	2.2	A	4.4	A	1.6	A	6.7	A	4.1	A	1.6	A	0.7	A	1.3	A	2.3	A	3.3	A	0.9	A	1.2	A	3.5	A	1.0	A	1.9	A	1.7	A	1.0	A
AFFX-r2-Bs-phe-3_at	8.5	P	16.1	A	1.7	A	1.4	A	7.1	A	10.1	A	4.8	A	1.0	A	3.1	A	3.5	A	1.3	A	9.5	A	1.4	A	1.9	A	1.4	A	1.9	A	2.7	A	10.8	A
AFFX-r2-Bs-thr-3_s_at	3.7	A	3.1	A	5.3	A	1.4	A	5.5	A	1.6	A	11.0	A	3.2	A	1.2	A	9.1	A	1.6	A	6.0	A	3.3	A	1.2	A	0.8	A	1.1	A	3.0	A	2.1	A
AFFX-r2-Bs-thr-M_s_at	1.4	A	2.3	A	2.5	A	1.3	A	7.6	A	1.2	A	14.6	A	2.2	A	2.9	A	2.1	A	2.9	A	2.6	A	1.5	A	1.0	A	1.1	A	2.7	A	0.9	A	1.7	A
AFFX-r2-Bs-thr-5_s_at	12.2	A	0.6	A	8.4	A	2.8	A	15.1	A	9.4	A	7.0	A	5.8	A	1.9	A	9.4	A	21.9	A	1.1	A	24.7	A	21.4	M	0.8	A	1.3	A	8.2	A	5.2	A
AFFX-b-ActinMur/M12481_5_at	3733.6	P	3919.6	P	4090.4	P	2958.3	P	3607.3	P	3783.9	P	3988.1	P	3663.3	P	3671.3	P	4291.2	P	3494.2	P	3791.4	P	3611.9	P	3890.3	P	3006.6	P	3632.7	P	3936.1	P	3735.2	P
AFFX-b-ActinMur/M12481_M_at	3526.1	P	3879.6	P	4004.4	P	3331.7	P	3676.9	P	3861.8	P	4151.2	P	3950.8	P	3756.2	P	3933.5	P	3605.1	P	3627.2	P	3716.4	P	3673.1	P	3293.4	P	3538.2	P	3787.9	P	3641.0	P
AFFX-b-ActinMur/M12481_3_at	6932.5	P	7723.9	P	7544.4	P	7614.5	P	7789.0	P	8006.5	P	8271.5	P	8182.7	P	8490.3	P	7849.0	P	7197.4	P	7899.7	P	7268.4	P	7801.1	P	7294.8	P	6924.3	P	7850.1	P	7319.3	P
AFFX-GapdhMur/M32599_5_at	8713.3	P	9089.4	P	10060.8	P	8457.0	P	8960.3	P	9524.5	P	9061.6	P	8396.6	P	9465.8	P	10132.8	P	9470.6	P	10052.0	P	9569.9	P	10397.5	P	7824.5	P	9868.0	P	10485.0	P	10321.5	P
AFFX-GapdhMur/M32599_M_at	7673.8	P	7688.2	P	8793.9	P	7768.6	P	7656.7	P	8370.9	P	8600.3	P	7504.3	P	8475.6	P	8629.2	P	7901.2	P	8770.6	P	8248.2	P	8865.9	P	6800.0	P	8294.4	P	9270.2	P	8890.5	P
AFFX-GapdhMur/M32599_3_at	6250.5	P	6633.6	P	7480.6	P	7286.0	P	7002.9	P	7440.8	P	7275.0	P	6881.7	P	7739.7	P	7349.2	P	7046.7	P	7695.6	P	6881.0	P	7720.0	P	6343.1	P	7847.2	P	8157.9	P	7649.1	P
AFFX-TransRecMur/X57349_5_at	61.0	P	39.4	P	26.7	P	13.1	A	16.2	A	19.7	A	19.9	A	3.0	A	16.2	A	33.8	P	20.4	P	38.4	P	24.5	P	32.6	P	19.0	P	22.1	P	36.1	P	26.2	P
AFFX-TransRecMur/X57349_M_at	33.8	P	30.0	P	37.8	P	16.9	P	16.7	P	27.0	P	15.0	M	15.8	P	21.4	P	43.6	P	38.7	P	43.4	P	29.1	P	26.2	P	20.4	P	39.7	P	26.9	P	15.2	A
AFFX-TransRecMur/X57349_3_at	126.1	P	131.8	P	152.6	P	42.1	P	80.0	P	68.2	P	101.9	P	87.6	P	83.0	P	150.9	P	123.6	P	147.9	P	86.2	P	138.3	P	69.0	P	114.3	P	114.0	P	144.1	P
AFFX-PyruCarbMur/L09192_5_at	75.8	P	83.7	P	87.3	P	53.2	P	53.9	P	63.0	P	58.1	P	46.7	P	80.6	P	96.5	P	70.2	P	75.2	P	81.9	P	79.6	P	49.4	P	66.6	P	90.3	P	77.5	P
AFFX-PyruCarbMur/L09192_MA_at	74.2	P	82.6	P	92.9	P	57.4	P	56.5	P	61.7	P	53.0	P	51.2	P	63.2	P	103.1	P	99.3	P	68.3	P	64.5	P	85.0	P	56.4	P	101.2	P	100.2	P	96.8	P
AFFX-PyruCarbMur/L09192_MB_at	105.6	P	77.2	P	83.8	P	75.6	P	74.1	P	80.5	P	77.2	P	53.4	P	64.0	P	95.8	P	72.3	P	69.1	P	89.8	P	83.0	P	64.8	P	74.5	P	91.9	P	90.8	P
AFFX-PyruCarbMur/L09192_3_at	236.8	P	238.0	P	238.1	P	268.9	P	241.9	P	255.0	P	249.7	P	239.1	P	228.2	P	226.4	P	237.7	P	279.6	P	243.0	P	225.1	P	232.5	P	287.1	P	220.2	P	261.9	P
AFFX-18SRNAMur/X00686_5_at	329.0	P	264.3	P	199.3	P	98.2	P	207.7	P	240.9	P	239.6	P	154.5	P	231.7	P	192.5	P	156.7	P	278.0	P	201.0	P	197.0	P	143.2	P	175.5	P	181.4	P	204.9	P
AFFX-18SRNAMur/X00686_M_at	219.5	P	187.7	P	134.2	P	109.5	P	155.4	P	165.4	P	168.1	P	147.7	P	181.1	P	161.6	P	133.7	P	209.7	P	153.4	P	193.7	P	154.5	P	157.2	P	157.2	P	176.7	P
AFFX-18SRNAMur/X00686_3_at	271.5	P	223.2	P	194.1	P	173.1	P	201.9	P	226.8	P	230.1	P	180.1	P	255.0	P	195.0	P	177.8	P	259.0	P	231.6	P	234.5	P	238.1	P	206.1	P	186.6	P	200.0	P
AFFX-MUR_b2_at	381.7	P	402.6	P	321.9	P	309.8	P	381.1	P	377.3	P	411.9	P	385.4	P	447.5	P	347.1	P	419.8	P	340.9	P	401.7	P	454.9	P	429.8	P	340.3	P	332.2	P	342.5	P
AFFX-MURINE_b1_at	10783.3	P	11770.5	P	12969.1	P	12745.3	P	12490.4	P	13721.6	P	12646.0	P	12515.2	P	14344.0	P	13672.7	P	12026.4	P	13686.7	P	12420.5	P	14143.7	P	10483.0	P	13304.4	P	14155.1	P	13581.1	P
AFFX-MURINE_B2_at	12133.8	P	12958.7	P	13313.9	P	12933.8	P	13464.5	P	14504.2	P	13633.3	P	14072.2	P	16451.7	P	13910.6	P	13455.8	P	13929.7	P	13460.3	P	15622.9	P	12309.4	P	14073.0	P	14210.8	P	14245.8	P
1415670_at	809.4	P	769.4	P	796.5	P	704.1	P	696.9	P	745.2	P	712.6	P	678.5	P	680.2	P	765.9	P	734.9	P	768.0	P	827.8	P	826.1	P	764.5	P	847.5	P	785.1	P	808.6	P
1415671_at	1892.7	P	1971.4	P	2004.4	P	2093.0	P	1977.5	P	2040.7	P	2113.7	P	2041.2	P	2091.6	P	2041.9	P	1892.6	P	2006.6	P	2032.2	P	1997.0	P	2048.8	P	1995.1	P	1927.2	P	1924.8	P
1415672_at	1404.3	P	1444.9	P	1437.8	P	1353.9	P	1403.5	P	1436.9	P	1412.2	P	1449.0	P	1487.8	P	1471.0	P	1393.3	P	1356.3	P	1270.1	P	1348.2	P	1418.5	P	1220.3	P	1249.2	P	1287.7	P
1415673_at	212.9	P	206.0	P	191.2	P	242.3	P	228.2	P	214.5	P	232.5	P	233.1	P	256.0	P	178.9	P	186.0	P	174.1	P	195.5	P	184.7	P	183.2	P	195.4	P	160.1	P	188.1	P
1415674_a_at	484.1	P	445.8	P	503.1	P	358.2	P	404.0	P	462.2	P	386.4	P	394.0	P	430.4	P	473.8	P	440.6	P	444.9	P	457.1	P	485.2	P	389.1	P	483.9	P	432.1	P	483.1	P
1415675_at	353.9	P	351.3	P	339.8	P	350.3	P	380.1	P	358.2	P	323.0	P	351.8	P	356.2	P	388.9	P	373.6	P	352.6	P	391.7	P	367.1	P	374.5	P	395.0	P	391.2	P	387.3	P
1415676_a_at	904.1	P	889.9	P	923.9	P	914.0	P	916.6	P	908.0	P	852.5	P	833.2	P	859.7	P	970.3	P	903.7	P	1006.6	P	942.2	P	943.6	P	811.8	P	896.3	P	909.7	P	910.0	P
1415677_at	554.1	P	560.2	P	503.8	P	608.6	P	730.5	P	693.5	P	1075.1	P	1090.1	P	681.2	P	472.5	P	370.1	P	456.0	P	356.9	P	367.0	P	365.1	P	359.5	P	408.4	P	425.1	P
1415678_at	899.5	P	884.8	P	851.5	P	927.5	P	927.0	P	863.2	P	1012.3	P	1010.7	P	1012.5	P	935.7	P	879.8	P	921.9	P	947.9	P	902.9	P	854.8	P	1081.8	P	990.4	P	917.8	P
1415679_at	922.6	P	898.7	P	858.2	P	890.1	P	894.8	P	842.4	P	975.7	P	905.7	P	824.0	P	814.1	P	773.9	P	818.8	P	724.7	P	824.2	P	786.0	P	863.8	P	859.2	P	844.7	P
1415680_at	155.4	P	196.9	P	211.7	P	181.7	P	203.4	P	176.9	P	227.4	P	227.4	P	196.7	P	178.7	P	188.1	P	152.7	P	183.4	P	193.8	P	164.0	P	179.3	P	237.2	P	190.1	P
1415681_at	491.1	P	474.3	P	482.2	P	451.9	P	504.3	P	538.3	P	425.6	P	453.2	P	452.2	P	490.0	P	545.9	P	546.6	P	541.1	P	515.7	P	473.4	P	472.9	P	484.9	P	519.4	P
1415682_at	231.5	P	209.8	P	219.7	P	216.9	P	218.3	P	204.3	P	189.2	P	197.4	P	212.1	P	203.2	P	247.7	P	216.6	P	207.5	P	242.5	P	235.4	P	234.4	P	217.0	P	220.3	P
1415683_at	776.6	P	723.3	P	775.5	P	716.1	P	727.4	P	753.3	P	817.4	P	671.9	P	765.1	P	864.8	P	796.3	P	855.7	P	822.7	P	820.1	P	758.0	P	967.2	P	926.0	P	808.4	P
1415684_at	192.7	P	186.4	P	188.5	P	209.6	P	164.0	P	199.9	P	115.2	P	193.6	P	137.2	P	206.4	P	150.0	P	142.7	P	162.7	P	151.9	P	143.7	P	148.2	P	206.0	P	172.4	P
1415685_at	344.4	P	356.9	P	362.5	P	332.7	P	344.0	P	295.6	P	368.5	P	390.0	P	308.1	P	365.4	P	440.9	P	316.3	P	329.2	P	401.5	P	334.7	P	385.7	P	380.5	P	369.1	P
1415686_at	860.8	P	867.4	P	841.3	P	843.5	P	832.7	P	957.3	P	840.8	P	790.0	P	866.9	P	812.0	P	778.2	P	859.5	P	802.4	P	830.5	P	785.8	P	807.5	P	832.6	P	819.1	P
1415687_a_at	3807.1	P	3651.7	P	4034.3	P	4384.6	P	4412.1	P	4492.8	P	4364.2	P	4479.2	P	4581.4	P	4046.9	P	4141.1	P	3704.7	P	4027.7	P	3377.7	P	4120.6	P	4133.8	P	4260.7	P	4228.4	P
1415688_at	778.0	P	760.6	P	864.1	P	732.7	P	772.0	P	797.6	P	706.7	P	638.9	P	768.9	P	887.6	P	912.2	P	923.4	P	866.6	P	778.4	P	835.7	P	901.9	P	761.3	P	847.8	P
1415689_s_at	294.0	P	268.0	P	285.6	P	372.7	P	359.8	P	350.2	P	202.6	P	237.6	P	357.6	P	176.0	P	190.2	P	219.2	P	225.4	P	207.5	P	202.4	P	192.7	P	210.8	P	200.7	P
1415690_at	913.5	P	913.3	P	999.3	P	801.8	P	999.5	P	963.5	P	864.4	P	880.3	P	951.2	P	941.0	P	862.2	P	967.8	P	939.1	P	942.7	P	822.4	P	1008.3	P	1018.1	P	1112.6	P
1415691_at	1034.7	P	1027.2	P	1110.7	P	1083.3	P	1038.0	P	1131.9	P	1049.5	P	1051.4	P	1127.9	P	1188.7	P	1108.9	P	1164.1	P	1131.6	P	1106.0	P	1107.4	P	1162.2	P	1198.2	P	1183.8	P
1415692_s_at	1958.2	P	2085.4	P	1925.2	P	1912.5	P	2026.8	P	2056.2	P	2106.2	P	1927.3	P	2169.4	P	2099.9	P	2001.9	P	1991.1	P	1868.0	P	2030.5	P	2111.8	P	1935.7	P	1869.2	P	1894.9	P
1415693_at	203.9	P	181.3	P	219.9	P	182.3	P	193.6	P	182.6	P	209.8	P	234.3	P	184.9	P	201.4	P	202.4	P	223.1	P	222.3	P	171.6	P	205.4	P	205.6	P	198.8	P	228.4	P
1415694_at	340.9	P	269.3	P	298.2	P	317.2	P	286.8	P	261.4	P	276.4	P	246.7	P	345.4	P	277.8	P	286.5	P	329.0	P	315.3	P	266.3	P	287.1	P	317.9	P	325.7	P	263.8	P
1415695_at	1039.0	P	981.4	P	1047.6	P	955.3	P	957.0	P	1031.8	P	977.1	P	969.8	P	1143.7	P	992.7	P	1049.0	P	1060.1	P	990.6	P	1099.6	P	1046.3	P	1057.7	P	983.6	P	1034.7	P
1415696_at	715.5	P	714.9	P	703.0	P	793.2	P	738.3	P	686.1	P	802.4	P	722.7	P	685.8	P	731.8	P	641.6	P	677.4	P	666.8	P	735.3	P	706.9	P	706.4	P	718.7	P	730.7	P
1415697_at	646.5	P	682.0	P	629.1	P	454.8	P	532.9	P	541.3	P	448.4	P	452.5	P	530.3	P	661.6	P	628.4	P	597.0	P	627.8	P	661.1	P	579.9	P	722.7	P	621.4	P	600.9	P
1415698_at	235.9	P	253.0	P	217.1	P	321.3	P	289.0	P	269.4	P	480.6	P	402.9	P	269.5	P	265.9	P	268.2	P	243.9	P	268.3	P	270.2	P	292.3	P	247.3	P	271.9	P	279.7	P
1415699_a_at	884.5	P	919.6	P	983.0	P	943.9	P	997.1	P	940.0	P	969.0	P	895.0	P	990.0	P	1033.4	P	927.0	P	1004.0	P	963.0	P	953.6	P	959.1	P	998.5	P	1035.8	P	898.4	P
1415700_a_at	832.0	P	788.6	P	771.8	P	761.1	P	808.2	P	740.8	P	985.2	P	935.9	P	850.4	P	773.4	P	720.0	P	674.0	P	713.6	P	734.8	P	720.5	P	679.0	P	674.6	P	734.6	P
1415701_x_at	4573.9	P	4645.6	P	4990.0	P	5279.0	P	4968.4	P	5117.9	P	5539.2	P	5670.2	P	5328.0	P	4328.1	P	4358.7	P	4481.2	P	4384.6	P	4658.6	P	4091.4	P	4594.9	P	4849.0	P	4742.8	P
1415702_a_at	1248.1	P	1176.2	P	1258.0	P	1394.1	P	1229.7	P	1197.6	P	1317.6	P	1273.6	P	1169.8	P	1278.3	P	1205.5	P	1241.9	P	1212.0	P	1155.2	P	1361.9	P	1366.7	P	1332.8	P	1311.1	P
1415703_at	653.0	P	620.6	P	639.2	P	764.2	P	747.4	P	742.4	P	679.7	P	643.4	P	640.7	P	652.6	P	635.6	P	605.4	P	639.9	P	540.1	P	723.5	P	708.0	P	674.4	P	665.8	P
1415704_a_at	539.5	P	524.7	P	544.5	P	657.6	P	554.3	P	597.8	P	575.7	P	557.8	P	620.2	P	497.4	P	508.3	P	528.0	P	580.4	P	524.6	P	544.2	P	569.0	P	491.4	P	517.9	P
1415705_at	304.3	P	295.8	P	301.2	P	266.5	P	269.0	P	291.2	P	277.7	P	318.9	P	271.0	P	250.4	P	224.4	P	297.3	P	248.3	P	233.2	P	243.8	P	252.4	P	271.0	P	231.0	P
1415706_at	1194.4	P	1233.2	P	1337.8	P	1272.9	P	1334.6	P	1317.3	P	1260.3	P	1287.9	P	1247.8	P	1310.8	P	1325.0	P	1230.1	P	1298.3	P	1312.1	P	1282.5	P	1238.5	P	1283.2	P	1219.0	P
1415707_at	543.4	P	570.4	P	567.6	P	528.2	P	519.4	P	514.4	P	504.9	P	603.4	P	586.2	P	556.0	P	508.7	P	557.9	P	534.7	P	495.6	P	483.7	P	549.1	P	603.2	P	551.8	P
1415708_at	731.2	P	698.8	P	805.3	P	694.7	P	734.8	P	749.5	P	632.3	P	709.7	P	664.2	P	673.5	P	740.8	P	756.8	P	693.3	P	672.6	P	768.0	P	714.5	P	692.1	P	715.1	P
1415709_s_at	189.0	P	184.6	P	188.7	P	209.5	P	178.8	P	197.6	P	203.7	P	180.7	P	196.9	P	200.8	P	202.3	P	174.3	P	178.1	P	176.8	P	208.9	P	194.6	P	192.1	P	196.6	P
1415710_at	192.7	P	179.2	P	187.4	P	201.6	P	215.7	P	222.8	P	180.7	P	153.4	P	202.9	P	183.2	P	235.7	P	214.8	P	252.6	P	192.7	P	178.4	P	221.7	P	209.6	P	194.3	P
1415711_at	655.5	P	671.5	P	716.1	P	711.8	P	722.0	P	730.9	P	630.7	P	640.2	P	707.4	P	740.9	P	758.5	P	741.0	P	754.4	P	695.9	P	781.2	P	689.4	P	746.3	P	694.3	P
1415712_at	318.2	P	268.1	P	322.9	P	377.0	P	333.5	P	283.6	P	491.0	P	385.4	P	312.3	P	309.8	P	285.0	P	334.4	P	302.4	P	318.3	P	371.5	P	369.5	P	333.2	P	315.0	P
1415713_a_at	726.4	P	626.3	P	666.7	P	637.7	P	583.8	P	622.9	P	620.5	P	644.9	P	653.8	P	755.3	P	598.3	P	707.0	P	526.0	P	632.9	P	708.3	P	682.1	P	785.8	P	595.6	P
1415714_a_at	715.3	P	757.5	P	814.4	P	661.3	P	764.0	P	822.3	P	659.6	P	747.9	P	809.1	P	765.3	P	782.9	P	805.2	P	758.0	P	821.5	P	794.2	P	739.6	P	741.0	P	744.1	P
1415715_at	159.1	P	164.7	P	182.6	P	190.4	P	184.4	P	195.7	P	130.1	P	200.2	P	154.3	P	187.3	P	162.1	P	161.6	P	173.3	P	173.1	P	197.7	P	201.6	P	152.0	P	157.4	P
1415716_a_at	3420.4	P	3454.7	P	3901.8	P	4062.7	P	3815.1	P	4122.4	P	4453.1	P	4337.5	P	3912.3	P	3472.9	P	3391.5	P	3330.6	P	3684.9	P	3893.6	P	3379.7	P	3747.3	P	4018.9	P	3859.2	P
1415717_at	318.8	P	318.8	P	289.6	P	292.2	P	272.5	P	269.9	P	260.2	P	267.2	P	287.0	P	319.2	P	292.6	P	268.2	P	290.7	P	251.2	P	308.2	P	337.0	P	377.4	P	337.3	P
1415718_at	390.7	P	375.6	P	397.7	P	393.7	P	417.5	P	397.9	P	446.4	P	456.4	P	397.4	P	340.7	P	393.6	P	377.1	P	386.4	P	365.8	P	331.3	P	396.1	P	410.8	P	367.1	P
1415719_s_at	486.7	P	512.4	P	521.3	P	486.7	P	480.2	P	530.2	P	400.3	P	440.5	P	523.6	P	546.0	P	529.3	P	486.9	P	537.7	P	566.7	P	503.0	P	473.5	P	528.8	P	496.9	P
1415720_s_at	115.5	P	97.6	P	126.3	P	91.5	P	96.4	P	86.2	P	81.9	P	113.4	P	116.0	P	98.5	P	118.7	P	114.5	P	111.3	P	110.7	P	104.8	P	124.6	P	68.5	P	115.5	P
1415721_a_at	337.2	P	377.0	P	380.1	P	416.2	P	383.9	P	350.9	P	349.8	P	310.4	P	395.7	P	336.2	P	446.7	P	386.0	P	432.1	P	445.5	P	404.8	P	422.6	P	412.2	P	426.1	P
1415722_a_at	602.9	P	651.4	P	627.2	P	575.6	P	638.2	P	680.1	P	711.2	P	665.8	P	627.7	P	580.5	P	643.7	P	746.5	P	576.8	P	600.9	P	614.2	P	716.1	P	809.7	P	569.4	P
1415723_at	1736.0	P	1727.6	P	1761.4	P	1769.2	P	1813.5	P	1780.9	P	2422.8	P	2781.4	P	1633.5	P	1909.4	P	1751.0	P	1792.5	P	1650.3	P	1716.8	P	1695.8	P	1808.8	P	1810.8	P	1842.1	P
1415724_a_at	1059.9	P	1022.7	P	909.8	P	833.6	P	915.0	P	832.4	P	980.6	P	1012.3	P	774.5	P	806.7	P	834.5	P	838.5	P	824.3	P	819.1	P	863.2	P	788.8	P	865.0	P	778.8	P
1415725_at	173.8	P	209.2	P	195.1	P	199.8	P	219.4	P	239.5	P	209.7	P	189.4	P	199.0	P	190.3	P	203.3	P	180.8	P	225.2	P	194.9	P	217.5	P	184.1	P	210.4	P	194.7	P
1415726_at	755.8	P	723.6	P	763.6	P	839.1	P	819.1	P	846.8	P	737.8	P	831.4	P	892.7	P	811.7	P	872.8	P	824.2	P	841.2	P	816.3	P	832.3	P	764.0	P	762.7	P	688.6	P
1415727_at	693.3	P	708.4	P	776.7	P	793.6	P	746.4	P	770.8	P	735.1	P	792.7	P	737.2	P	707.1	P	683.4	P	695.2	P	737.1	P	776.3	P	674.6	P	736.1	P	758.1	P	780.9	P
1415728_at	218.4	P	200.0	P	226.2	P	262.6	P	260.2	P	245.7	P	259.5	P	239.1	P	256.4	P	198.0	P	226.5	P	182.5	P	230.2	P	197.3	P	284.4	P	231.1	P	223.1	P	248.1	P
1415729_at	892.8	P	809.8	P	905.2	P	771.7	P	795.5	P	855.6	P	774.2	P	703.5	P	759.7	P	874.2	P	938.2	P	880.0	P	958.4	P	867.2	P	875.8	P	955.2	P	900.4	P	921.3	P
1415730_at	449.6	P	439.6	P	448.3	P	481.3	P	475.5	P	434.9	P	490.5	P	462.4	P	445.9	P	439.8	P	439.5	P	429.8	P	471.2	P	452.8	P	403.1	P	438.3	P	463.4	P	443.8	P
1415731_at	153.4	P	147.0	P	140.1	P	120.7	P	132.3	P	112.6	P	160.4	P	151.1	P	133.4	P	133.1	P	146.4	P	187.6	P	147.3	P	170.5	P	160.0	P	145.5	P	121.1	P	142.0	P
1415732_at	407.5	P	448.8	P	470.1	P	370.9	P	449.2	P	433.8	P	432.3	P	436.0	P	366.4	P	448.3	P	412.0	P	439.0	P	401.9	P	401.6	P	428.6	P	453.2	P	444.6	P	437.3	P
1415733_a_at	550.2	P	490.9	P	505.1	P	477.5	P	522.7	P	528.7	P	399.5	P	441.9	P	538.0	P	605.9	P	555.0	P	552.0	P	576.2	P	580.3	P	513.7	P	575.8	P	578.2	P	563.6	P
1415734_at	1911.1	P	1889.8	P	1952.9	P	2027.3	P	1897.4	P	2033.3	P	2205.9	P	2124.9	P	1988.4	P	1822.9	P	1902.9	P	1823.5	P	1820.0	P	1852.7	P	1885.6	P	1924.1	P	1926.0	P	1853.6	P
1415735_at	447.9	P	423.6	P	434.2	P	441.2	P	437.7	P	389.5	P	483.5	P	444.1	P	409.1	P	426.2	P	467.8	P	418.7	P	377.9	P	398.0	P	448.0	P	399.9	P	419.5	P	397.9	P
1415736_at	1457.8	P	1368.8	P	1359.4	P	1483.8	P	1282.8	P	1256.3	P	1311.7	P	1399.1	P	1363.6	P	1277.6	P	1329.3	P	1307.5	P	1462.5	P	1447.5	P	1334.0	P	1435.4	P	1336.5	P	1374.6	P
1415737_at	524.7	P	520.8	P	503.4	P	522.9	P	525.0	P	573.7	P	538.3	P	595.0	P	571.5	P	529.5	P	503.2	P	513.5	P	509.0	P	530.7	P	504.7	P	536.5	P	515.1	P	512.8	P
1415738_at	310.2	P	342.0	P	296.7	P	304.6	P	306.8	P	277.7	P	339.7	P	312.8	P	289.0	P	273.1	P	347.8	P	277.5	P	293.4	P	287.8	P	274.0	P	292.3	P	253.0	P	315.6	P
1415739_at	401.2	P	389.6	P	450.8	P	469.7	P	450.6	P	469.1	P	485.4	P	481.9	P	440.9	P	391.7	P	362.0	P	406.2	P	354.1	P	366.5	P	338.3	P	354.5	P	402.2	P	365.0	P
1415740_at	1906.4	P	1882.3	P	1796.2	P	2013.2	P	1920.4	P	2042.9	P	1758.4	P	1708.6	P	1784.1	P	2005.3	P	1954.0	P	1995.7	P	1693.7	P	2077.3	P	1750.8	P	2074.3	P	1910.0	P	1997.3	P
1415741_at	592.5	P	612.3	P	629.4	P	575.0	P	594.5	P	593.5	P	535.5	P	637.4	P	654.3	P	573.8	P	563.9	P	576.1	P	542.8	P	531.0	P	502.3	P	574.8	P	560.6	P	552.4	P
1415742_at	185.6	P	201.6	P	222.2	P	240.8	P	250.1	P	239.6	P	218.0	P	209.7	P	234.9	P	199.2	P	194.1	P	209.6	P	235.7	P	194.9	P	229.8	P	218.8	P	214.5	P	202.0	P
1415743_at	382.4	P	360.4	P	395.8	P	413.4	P	350.9	P	390.2	P	275.7	P	319.1	P	374.4	P	351.1	P	429.0	P	332.8	P	371.9	P	369.9	P	390.1	P	358.9	P	367.0	P	396.0	P
1415744_at	780.1	P	809.8	P	837.4	P	852.1	P	813.4	P	752.1	P	757.3	P	716.1	P	854.4	P	802.0	P	784.9	P	775.6	P	834.1	P	859.5	P	780.0	P	807.6	P	843.5	P	768.9	P
1415745_a_at	318.3	P	289.1	P	352.9	P	339.3	P	323.2	P	362.9	P	261.2	P	260.3	P	320.6	P	285.6	P	269.8	P	266.3	P	257.6	P	302.6	P	229.9	P	295.6	P	268.3	P	261.9	P
1415746_at	269.8	P	224.4	P	243.2	P	372.8	P	283.2	P	251.3	P	259.0	P	303.0	P	298.6	P	214.6	P	214.6	P	262.7	P	180.4	P	252.1	P	263.0	P	281.1	P	246.8	P	213.4	P
1415747_s_at	670.7	P	628.8	P	675.5	P	747.6	P	661.1	P	684.3	P	803.3	P	786.5	P	638.5	P	649.9	P	618.9	P	593.6	P	593.7	P	635.8	P	623.5	P	610.6	P	567.4	P	579.9	P
1415748_a_at	587.5	P	516.7	P	556.6	P	492.0	P	496.6	P	504.0	P	512.9	P	522.8	P	470.5	P	644.9	P	592.5	P	577.2	P	608.7	P	618.1	P	456.1	P	586.1	P	603.4	P	587.4	P
1415749_a_at	748.0	P	704.5	P	737.5	P	727.6	P	801.6	P	845.3	P	905.8	P	831.8	P	737.6	P	654.6	P	676.3	P	626.9	P	650.0	P	755.5	P	606.8	P	728.5	P	678.3	P	683.6	P
1415750_at	161.7	P	150.3	P	116.8	P	129.8	P	151.1	P	123.6	P	98.2	P	116.6	P	125.0	P	149.4	P	167.7	P	129.1	P	130.1	P	119.0	P	93.2	P	89.4	P	123.2	P	147.5	P
1415751_at	1180.1	P	1046.3	P	1121.3	P	1139.3	P	1065.4	P	1105.5	P	1083.2	P	1121.9	P	1156.5	P	990.9	P	996.8	P	1039.7	P	1029.3	P	1045.2	P	1068.4	P	1142.6	P	1082.8	P	999.8	P
1415752_at	1293.6	P	1304.3	P	1344.7	P	1281.1	P	1210.3	P	1291.7	P	1241.9	P	1256.3	P	1090.4	P	1403.1	P	1294.2	P	1376.9	P	1286.1	P	1308.0	P	1345.3	P	1614.6	P	1354.6	P	1485.7	P
1415753_at	648.4	P	573.3	P	714.8	P	683.9	P	658.5	P	716.7	P	579.8	P	630.6	P	621.5	P	794.9	P	726.7	P	845.1	P	731.0	P	671.0	P	694.7	P	783.8	P	708.8	P	737.2	P
1415754_at	574.2	P	587.9	P	658.4	P	646.6	P	558.7	P	631.1	P	697.0	P	647.6	P	588.2	P	757.1	P	656.8	P	762.1	P	611.3	P	631.0	P	695.0	P	616.2	P	667.9	P	699.2	P
1415755_a_at	937.4	P	918.8	P	940.8	P	927.1	P	954.4	P	960.2	P	778.6	P	810.1	P	968.0	P	956.8	P	973.3	P	936.5	P	982.7	P	1118.0	P	887.5	P	995.7	P	947.4	P	961.5	P
1415756_a_at	505.0	P	504.4	P	483.8	P	499.3	P	501.1	P	454.6	P	519.2	P	550.6	P	470.8	P	457.9	P	417.4	P	413.6	P	444.9	P	473.8	P	439.5	P	463.0	P	472.5	P	462.4	P
1415757_at	293.6	P	250.9	P	298.6	P	364.8	P	335.2	P	325.7	P	308.9	P	229.2	P	382.5	P	313.4	P	302.4	P	348.5	P	304.4	P	339.0	P	298.6	P	305.5	P	323.4	P	330.1	P
1415758_at	360.1	P	369.2	P	516.4	P	436.4	P	409.5	P	421.8	P	442.7	P	453.6	P	412.4	P	372.4	P	396.5	P	409.1	P	428.5	P	425.6	P	442.7	P	356.8	P	396.7	P	402.9	P
1415759_a_at	843.3	P	903.6	P	983.4	P	879.1	P	882.0	P	862.5	P	684.0	P	667.2	P	945.3	P	984.4	P	946.3	P	967.3	P	955.5	P	902.3	P	946.6	P	870.6	P	901.2	P	939.7	P
1415760_s_at	584.0	P	534.6	P	577.0	P	556.6	P	617.6	P	508.8	P	600.5	P	658.4	P	449.0	P	552.7	P	594.9	P	626.3	P	477.0	P	530.7	P	556.6	P	463.2	P	554.4	P	578.0	P
1415761_at	312.8	P	330.8	P	234.2	P	324.9	P	269.8	P	263.0	P	276.4	P	286.8	P	266.6	P	301.6	P	256.6	P	315.4	P	257.4	P	295.2	P	274.5	P	294.2	P	308.7	P	313.7	P
1415762_x_at	293.5	P	329.8	P	309.9	P	342.2	P	309.1	P	326.8	P	298.3	P	321.9	P	342.1	P	292.7	P	237.7	P	312.0	P	301.6	P	304.5	P	280.3	P	379.5	P	308.1	P	330.8	P
1415763_a_at	507.0	P	520.0	P	530.2	P	593.8	P	714.8	P	669.9	P	589.9	P	708.2	P	554.8	P	559.5	P	682.4	P	607.8	P	632.8	P	593.9	P	663.4	P	578.4	P	560.9	P	587.0	P
1415764_at	1284.3	P	1166.4	P	1239.2	P	1661.4	P	1431.2	P	1649.1	P	1280.9	P	1421.8	P	1386.3	P	1298.2	P	1317.2	P	1597.2	P	1446.1	P	1344.6	P	1413.7	P	1212.6	P	1446.8	P	1314.3	P
1415765_at	301.6	P	315.6	P	239.4	P	271.0	P	302.6	P	316.9	P	261.2	P	262.5	P	354.4	P	328.8	P	228.0	P	299.4	P	317.1	P	277.0	P	289.0	P	285.2	P	326.2	P	258.2	P
1415766_at	410.5	P	392.3	P	434.6	P	402.4	P	399.5	P	456.4	P	456.1	P	439.5	P	378.6	P	427.9	P	456.3	P	433.7	P	452.1	P	454.1	P	434.5	P	464.3	P	432.7	P	414.2	P
1415767_at	402.9	P	393.0	P	413.9	P	372.9	P	400.3	P	411.0	P	363.6	P	330.7	P	401.3	P	394.0	P	374.5	P	430.4	P	410.5	P	403.6	P	420.2	P	383.8	P	417.8	P	432.4	P
1415768_a_at	359.7	P	411.6	P	304.3	P	390.3	P	363.2	P	364.1	P	469.2	P	449.7	P	352.9	P	367.6	P	376.2	P	354.5	P	379.8	P	334.7	P	428.3	P	366.2	P	304.5	P	353.7	P
1415769_at	438.1	P	312.4	P	335.1	P	399.5	P	381.2	P	411.0	P	272.4	P	290.0	P	383.2	P	369.4	P	342.1	P	365.6	P	409.9	P	400.3	P	393.6	P	344.8	P	373.7	P	371.7	P
1415770_at	1167.3	P	931.8	P	983.1	P	1191.9	P	959.3	P	789.3	P	984.7	P	1154.2	P	812.5	P	820.9	P	815.4	P	905.8	P	753.5	P	714.9	P	969.4	P	1096.8	P	862.8	P	924.6	P
1415771_at	1912.8	P	1760.6	P	1904.3	P	1986.6	P	2051.2	P	1956.7	P	2050.9	P	2034.3	P	1940.1	P	1612.0	P	1615.0	P	1516.2	P	1615.5	P	1560.2	P	1777.6	P	1784.7	P	1629.3	P	1703.9	P
1415772_at	164.7	P	171.3	P	161.5	P	139.6	P	155.5	P	112.1	P	143.8	P	137.4	P	145.5	P	138.5	P	133.5	P	122.1	P	133.4	P	151.7	P	153.3	P	105.8	P	126.9	P	134.8	P
1415773_at	801.7	P	755.5	P	774.7	P	606.1	P	679.0	P	721.3	P	705.9	P	801.4	P	761.4	P	671.5	P	681.2	P	618.0	P	672.1	P	624.9	P	611.2	P	654.6	P	629.5	P	541.5	P
1415774_at	185.0	P	184.5	P	141.6	P	183.5	P	143.5	P	158.0	P	173.9	P	207.7	P	200.5	P	144.7	P	178.8	P	162.3	P	207.4	P	175.5	P	209.6	P	168.4	P	178.6	P	187.2	P
1415775_at	1741.4	P	1618.2	P	1720.0	P	1622.8	P	1607.7	P	1546.8	P	2078.8	P	1551.9	P	1605.3	P	1745.6	P	1623.6	P	1831.0	P	1715.8	P	1648.0	P	1497.9	P	1707.6	P	1506.6	P	1682.0	P
1415776_at	172.1	P	149.0	P	163.5	P	170.8	P	177.9	P	186.5	P	186.3	P	121.2	P	175.2	P	185.5	P	132.3	P	177.1	P	176.1	P	202.4	P	142.0	P	159.2	P	178.9	P	204.5	P
1415777_at	2.0	A	1.1	A	2.8	A	3.2	A	6.6	A	4.1	A	1.9	A	1.2	A	0.9	A	2.7	A	2.8	A	0.7	A	3.5	A	8.3	A	1.0	A	8.7	A	1.0	A	0.9	A
1415778_at	2322.5	P	2278.0	P	2427.6	P	2509.3	P	2301.4	P	2318.4	P	2307.4	P	2287.7	P	2463.3	P	2331.1	P	2256.3	P	2278.4	P	2241.5	P	2451.9	P	2390.3	P	2344.3	P	2266.3	P	2225.4	P
1415779_s_at	6064.2	P	6167.1	P	6574.9	P	6232.3	P	5998.3	P	6743.4	P	5863.1	P	6172.2	P	6528.1	P	6601.6	P	6239.3	P	6092.1	P	6302.4	P	6731.3	P	5681.3	P	6792.4	P	6599.7	P	6897.4	P
1415780_a_at	544.6	P	549.7	P	544.5	P	591.1	P	531.8	P	539.0	P	449.0	P	515.2	P	511.9	P	525.3	P	527.3	P	493.9	P	521.0	P	544.8	P	517.9	P	586.0	P	559.6	P	546.9	P
1415781_a_at	5428.2	P	5533.8	P	6026.4	P	5952.6	P	5920.4	P	6237.1	P	6008.6	P	6202.2	P	6433.9	P	6195.9	P	5962.3	P	6046.1	P	6159.4	P	6324.8	P	5603.9	P	6516.6	P	6099.0	P	6107.7	P
1415782_at	2142.4	P	2077.0	P	2579.9	P	2303.0	P	2359.1	P	2443.6	P	2348.0	P	2376.2	P	2347.9	P	2533.8	P	2380.3	P	2383.0	P	2478.2	P	2413.8	P	2072.8	P	2552.3	P	2563.2	P	2621.7	P
1415783_at	1968.0	P	1999.5	P	1824.1	P	1727.3	P	1862.0	P	1860.6	P	1800.7	P	1775.9	P	2009.0	P	1823.5	P	1803.4	P	1847.5	P	1856.3	P	1873.3	P	1721.7	P	1767.0	P	1785.2	P	1794.2	P
1415784_at	314.0	P	369.7	P	358.0	P	166.4	P	258.9	P	243.9	P	249.3	P	206.6	P	284.0	P	350.6	P	306.9	P	338.8	P	287.2	P	365.6	P	172.1	P	256.6	P	315.8	P	311.7	P
1415785_a_at	1033.9	P	1025.7	P	1012.2	P	872.1	P	931.3	P	997.2	P	954.5	P	942.1	P	1090.4	P	1000.8	P	1028.9	P	1039.5	P	1009.5	P	1033.4	P	892.3	P	1034.5	P	925.4	P	961.3	P
1415786_at	13.7	A	13.8	A	19.9	M	13.2	A	2.3	A	13.9	A	17.2	A	4.7	A	6.1	A	1.3	A	17.8	A	23.4	A	4.3	A	2.8	A	21.1	A	12.3	A	2.9	A	23.3	A
1415787_at	227.7	P	216.9	P	223.3	P	234.6	P	236.6	P	218.5	P	212.1	P	219.7	P	229.6	P	263.5	P	241.9	P	243.2	P	210.3	P	223.4	P	278.9	P	262.7	P	251.3	P	222.7	P
1415788_at	579.2	P	582.6	P	586.3	P	518.5	P	517.1	P	513.4	P	448.0	P	525.3	P	576.9	P	617.5	P	587.4	P	635.5	P	623.4	P	558.5	P	547.1	P	580.1	P	595.1	P	660.4	P
1415789_a_at	378.3	P	348.7	P	334.3	P	314.9	P	312.7	P	299.0	P	222.9	P	248.2	P	342.4	P	394.1	P	310.5	P	372.2	P	312.8	P	357.6	P	231.3	P	395.6	P	430.6	P	390.5	P
1415790_at	245.6	P	244.2	P	252.8	P	182.7	P	233.5	P	225.8	P	212.9	P	205.0	P	243.8	P	284.7	P	196.8	P	317.6	P	252.2	P	237.6	P	227.0	P	305.6	P	257.1	P	258.9	P
1415791_at	419.1	P	423.2	P	446.5	P	372.7	P	401.3	P	442.4	P	493.4	P	419.5	P	386.9	P	436.2	P	480.5	P	382.5	P	458.9	P	404.4	P	418.6	P	482.6	P	507.5	P	428.1	P
1415792_at	281.9	P	290.6	P	280.7	P	317.4	P	283.1	P	295.3	P	252.1	P	234.2	P	265.5	P	335.4	P	278.2	P	296.5	P	284.6	P	332.7	P	300.1	P	333.8	P	316.7	P	341.7	P
1415793_at	330.3	P	305.2	P	356.1	P	262.3	P	284.4	P	274.0	P	306.1	P	288.1	P	244.0	P	309.2	P	357.1	P	294.4	P	339.1	P	305.3	P	355.6	P	335.8	P	329.6	P	352.4	P
1415794_a_at	1332.3	P	1227.1	P	1259.3	P	1279.2	P	1237.2	P	1443.3	P	1303.3	P	1353.2	P	1391.1	P	1253.8	P	1260.5	P	1281.5	P	1371.5	P	1344.9	P	1350.1	P	1295.0	P	1243.8	P	1316.5	P
1415795_at	217.2	P	215.5	P	223.2	P	117.9	P	138.1	P	186.1	P	157.4	P	125.1	P	146.3	P	246.4	P	188.6	P	204.2	P	213.7	P	205.9	P	129.4	P	199.6	P	242.7	P	201.3	P
1415796_at	1419.2	P	1372.4	P	1438.4	P	1522.8	P	1467.7	P	1410.9	P	1810.6	P	1789.9	P	1526.1	P	1412.9	P	1217.1	P	1357.7	P	1211.0	P	1301.6	P	1289.6	P	1263.4	P	1343.5	P	1299.0	P
1415797_at	205.7	P	178.4	P	179.0	P	268.3	P	222.1	P	230.3	P	341.6	P	356.9	P	208.1	P	145.4	P	164.4	P	105.0	P	175.7	P	191.1	P	186.1	P	170.1	P	172.4	P	157.2	P
1415798_at	111.6	P	119.7	P	110.2	P	110.1	P	136.1	P	119.4	P	123.6	P	177.5	P	137.9	P	112.7	P	113.7	P	85.1	P	73.1	P	82.6	P	79.6	P	102.5	P	89.7	P	113.0	P
1415799_at	525.5	P	504.5	P	502.0	P	493.3	P	503.7	P	518.3	P	638.2	P	593.1	P	487.9	P	510.2	P	556.7	P	490.7	P	495.3	P	513.9	P	501.2	P	496.9	P	514.2	P	495.0	P
1415800_at	2070.3	P	2013.9	P	1807.8	P	2174.0	P	2388.0	P	2142.3	P	2622.8	P	2960.9	P	2346.9	P	1904.5	P	1845.3	P	1782.4	P	1743.5	P	1734.0	P	1850.8	P	1736.3	P	1683.5	P	1711.6	P
1415801_at	498.0	P	424.3	P	438.8	P	310.6	P	463.4	P	422.9	P	542.6	P	532.9	P	441.7	P	447.3	P	360.5	P	356.4	P	456.0	P	370.9	P	233.2	P	387.3	P	382.1	P	387.5	P
1415802_at	673.2	P	583.7	P	573.2	P	753.4	P	746.2	P	733.7	P	615.4	P	1173.0	P	701.4	P	385.3	P	465.5	P	406.0	P	469.9	P	427.4	P	391.4	P	555.0	P	482.6	P	514.1	P
1415803_at	1067.5	P	1134.5	P	1106.1	P	1180.3	P	1156.0	P	1139.5	P	919.5	P	791.2	P	1154.9	P	1422.9	P	1416.0	P	1433.7	P	1491.1	P	1262.4	P	1253.5	P	1229.4	P	1261.0	P	1274.4	P
1415804_at	472.0	P	481.5	P	517.4	P	425.4	P	463.1	P	453.8	P	318.6	P	292.1	P	498.5	P	638.5	P	575.2	P	683.8	P	582.4	P	574.9	P	482.9	P	571.6	P	574.1	P	594.2	P
1415805_at	2.1	A	5.8	A	3.4	A	4.8	A	20.8	A	11.8	A	20.0	A	26.7	A	1.5	A	14.7	A	26.6	A	15.4	A	13.9	A	17.7	A	23.6	A	19.0	A	2.1	A	16.5	A
1415806_at	330.3	P	301.8	P	390.6	P	421.3	P	443.3	P	338.2	P	798.5	P	733.1	P	357.6	P	344.8	P	274.9	P	310.6	P	243.2	P	324.8	P	310.3	P	302.9	P	238.2	P	257.2	P
1415807_s_at	274.3	P	281.0	P	308.0	P	237.0	P	277.8	P	280.1	P	323.5	P	301.9	P	273.8	P	281.4	P	307.0	P	281.6	P	312.6	P	260.1	P	211.0	P	307.9	P	331.9	P	280.7	P
1415808_at	8.0	A	1.1	A	10.8	A	22.8	A	15.1	A	32.7	A	4.4	A	3.6	A	1.1	A	2.7	A	28.4	A	1.6	A	5.3	A	25.2	A	5.1	A	21.0	A	24.8	A	19.8	A
1415809_at	1.6	A	1.2	A	0.9	A	8.7	A	4.5	A	7.6	A	12.1	A	1.2	A	10.6	A	9.2	A	6.5	A	2.8	A	2.6	A	5.3	A	1.3	A	2.7	A	26.7	A	1.1	A
1415810_at	2.3	A	19.1	A	4.7	A	12.4	M	5.4	A	15.3	A	1.5	A	1.4	A	8.0	A	6.7	A	3.5	A	1.1	A	7.9	A	2.5	A	1.9	A	2.5	A	15.2	A	18.3	A
1415811_at	21.3	A	3.0	A	1.9	A	7.5	A	3.9	A	3.2	A	2.1	A	1.6	A	21.3	A	3.1	A	11.2	A	7.1	A	1.7	A	27.3	A	7.4	A	2.4	A	2.5	A	2.7	A
1415812_at	494.0	P	480.4	P	563.1	P	688.4	P	636.9	P	619.8	P	949.2	P	1061.2	P	517.4	P	526.4	P	506.7	P	472.4	P	469.6	P	439.9	P	482.8	P	428.9	P	424.0	P	394.2	P
1415813_at	472.8	P	486.5	P	469.0	P	504.5	P	472.2	P	494.9	P	521.1	P	451.7	P	506.0	P	486.0	P	474.6	P	472.5	P	468.7	P	410.3	P	450.8	P	463.5	P	425.1	P	436.6	P
1415814_at	2702.9	P	2830.9	P	2448.9	P	2752.5	P	2468.8	P	2797.9	P	3045.0	P	2440.5	P	2866.6	P	2816.3	P	3025.6	P	2557.8	P	2713.6	P	2631.4	P	2665.3	P	2801.3	P	2702.7	P	2943.6	P
1415815_at	24.0	P	29.3	A	15.4	A	5.3	A	5.2	A	10.5	A	1.7	A	6.6	A	20.2	A	27.0	A	8.3	A	14.3	A	10.0	A	42.8	P	22.0	A	18.6	A	25.2	A	4.9	A
1415816_at	1137.6	P	1050.5	P	1136.8	P	1155.3	P	1238.1	P	1245.4	P	1007.0	P	1066.2	P	1092.5	P	1136.2	P	1153.3	P	1171.4	P	1047.7	P	1063.0	P	1183.2	P	1154.9	P	1083.8	P	1030.0	P
1415817_s_at	1013.4	P	1143.3	P	1131.8	P	952.0	P	1018.8	P	1122.2	P	970.0	P	690.5	P	1015.0	P	914.2	P	1013.1	P	1158.4	P	1027.0	P	952.0	P	926.0	P	837.8	P	846.3	P	1016.5	P
1415818_at	347.6	P	309.0	P	423.0	P	411.2	P	420.4	P	418.2	P	348.3	P	346.1	P	386.1	P	325.2	P	350.4	P	405.1	P	415.2	P	422.0	P	374.3	P	392.8	P	408.8	P	328.1	P
1415819_a_at	2164.3	P	2363.2	P	2536.2	P	2297.7	P	2178.1	P	2211.9	P	2370.3	P	2159.9	P	2419.2	P	2509.0	P	2336.4	P	2456.2	P	2355.2	P	2396.7	P	2215.2	P	2380.9	P	2514.8	P	2455.4	P
1415820_x_at	391.3	P	429.4	P	400.3	P	473.3	P	401.2	P	525.3	P	543.0	P	432.5	P	392.6	P	395.0	P	419.0	P	398.0	P	393.6	P	438.0	P	480.3	P	411.8	P	344.2	P	398.2	P
1415821_at	3353.7	P	3465.5	P	3545.4	P	3264.1	P	3335.1	P	3419.7	P	3083.0	P	3103.3	P	3497.4	P	3634.9	P	3766.4	P	3494.2	P	3483.7	P	3815.5	P	3918.4	P	3458.2	P	3416.8	P	3465.6	P
1415822_at	5403.6	P	5605.2	P	5648.4	P	5920.5	P	5862.3	P	5942.7	P	6334.9	P	6161.7	P	6167.2	P	5667.9	P	5648.2	P	5693.7	P	5532.3	P	5775.0	P	5754.3	P	5582.1	P	5849.7	P	5766.4	P
1415823_at	2450.6	P	2397.4	P	2587.5	P	1964.6	P	2149.4	P	2300.5	P	2225.6	P	2027.1	P	2187.1	P	2541.6	P	2355.5	P	2184.6	P	2435.8	P	2229.7	P	1909.6	P	2706.6	P	2656.7	P	2578.1	P
1415824_at	931.2	P	909.8	P	1056.2	P	474.5	P	626.6	P	656.5	P	596.8	P	489.5	P	689.0	P	969.1	P	861.9	P	774.8	P	849.5	P	776.0	P	496.9	P	957.7	P	1021.0	P	973.2	P
1415825_s_at	335.2	P	302.5	P	313.2	P	303.4	P	315.5	P	320.8	P	316.0	P	288.7	P	301.2	P	301.3	P	278.1	P	327.2	P	310.2	P	291.8	P	323.7	P	278.1	P	313.1	P	322.7	P
1415826_at	1267.2	P	1227.6	P	1347.4	P	1471.4	P	1290.1	P	1357.7	P	1319.8	P	1383.1	P	1262.1	P	1329.4	P	1263.6	P	1264.5	P	1487.4	P	1241.2	P	1218.8	P	1326.2	P	1180.7	P	1242.9	P
1415827_a_at	461.2	P	407.7	P	414.3	P	427.9	P	415.3	P	436.6	P	520.4	P	500.0	P	390.2	P	397.1	P	378.9	P	381.1	P	407.6	P	422.9	P	366.4	P	361.2	P	345.2	P	391.9	P
1415828_a_at	248.6	P	296.4	P	255.4	P	198.4	P	307.6	P	247.4	P	314.5	P	272.6	P	306.1	P	240.7	P	232.2	P	268.5	P	277.6	P	263.3	P	203.8	P	249.6	P	267.9	P	235.6	P
1415829_at	207.9	P	226.1	P	196.7	P	227.6	P	208.1	P	220.8	P	219.1	P	247.4	P	209.2	P	201.2	P	180.7	P	181.2	P	197.9	P	184.3	P	199.5	P	229.8	P	197.4	P	202.4	P
1415830_at	286.9	P	291.1	P	327.1	P	288.6	P	263.6	P	306.1	P	257.8	P	314.1	P	286.1	P	314.5	P	266.8	P	274.7	P	298.0	P	258.8	P	277.3	P	278.0	P	259.5	P	263.2	P
1415831_at	1193.9	P	1277.7	P	1355.7	P	1251.5	P	1234.3	P	1283.1	P	1271.3	P	1167.6	P	1221.0	P	1292.4	P	1396.1	P	1383.1	P	1325.8	P	1296.3	P	1255.5	P	1362.2	P	1258.2	P	1297.7	P
1415832_at	30.2	P	22.5	P	12.0	A	28.1	P	12.1	A	10.9	A	8.6	A	2.5	A	19.3	A	18.7	M	8.0	A	11.2	A	19.9	A	13.6	A	14.6	P	33.3	P	35.4	A	8.9	A
1415833_x_at	6937.6	P	6810.2	P	7989.0	P	7767.4	P	7409.0	P	7683.4	P	7699.8	P	7020.1	P	8381.4	P	7457.5	P	7075.0	P	7926.1	P	7253.5	P	8245.9	P	6825.2	P	7680.7	P	8228.9	P	7721.3	P
1415834_at	334.9	P	344.8	P	378.5	P	320.0	P	333.3	P	378.7	P	184.9	P	135.5	P	433.9	P	365.0	P	345.2	P	356.3	P	406.1	P	306.9	P	286.0	P	301.2	P	240.2	P	274.7	P
1415835_at	17.8	A	15.9	A	0.6	A	22.9	A	2.9	A	2.1	A	0.5	A	0.5	A	1.0	A	3.2	A	2.1	A	3.8	A	3.9	A	0.6	A	2.3	A	2.1	A	3.0	A	5.5	A
1415836_at	84.4	P	80.3	P	90.1	P	80.9	P	106.7	P	118.2	P	60.1	P	65.2	P	96.5	P	81.8	P	103.5	P	92.6	P	95.1	P	101.6	P	117.5	P	83.1	P	65.0	P	85.9	P
1415837_at	8.7	A	2.3	A	1.5	A	11.4	A	0.6	A	14.7	A	7.5	A	1.7	A	1.0	A	1.5	A	1.3	A	5.6	A	16.0	A	11.1	A	4.2	A	13.3	A	9.9	A	9.0	A
1415838_at	4291.8	P	4373.8	P	4285.8	P	3953.9	P	4236.8	P	4481.4	P	4137.8	P	4211.0	P	4715.4	P	4735.3	P	4325.1	P	4498.0	P	4167.7	P	4597.7	P	4062.4	P	4254.7	P	4597.6	P	4553.3	P
1415839_a_at	1961.6	P	1901.3	P	1885.5	P	1879.8	P	1876.4	P	1915.7	P	1966.0	P	1962.2	P	1949.8	P	1764.4	P	1509.1	P	1706.9	P	1540.1	P	1804.4	P	1756.6	P	1777.9	P	1731.4	P	1707.9	P
1415840_at	983.6	P	922.3	P	946.1	P	1299.2	P	1024.2	P	999.3	P	1053.3	P	1041.2	P	1099.5	P	870.8	P	879.7	P	854.3	P	881.2	P	881.3	P	917.5	P	823.8	P	905.4	P	897.5	P
1415841_at	1015.0	P	980.4	P	1106.4	P	1055.5	P	1007.6	P	1014.9	P	979.5	P	1030.2	P	1030.1	P	969.4	P	1097.4	P	1065.2	P	1010.6	P	1012.8	P	1085.4	P	1006.0	P	977.0	P	991.2	P
1415842_at	111.0	P	165.2	P	145.4	P	116.2	P	119.4	P	119.5	P	111.3	P	110.4	P	157.6	P	154.8	P	91.9	P	146.8	P	107.1	P	146.5	P	106.5	P	172.8	P	140.3	P	149.0	P
1415843_at	73.8	P	58.4	M	51.3	P	39.9	A	71.7	P	46.5	P	47.7	P	35.1	P	88.5	A	74.5	P	54.2	P	50.2	P	46.5	P	77.3	P	48.0	P	57.7	P	86.3	P	75.0	P
1415844_at	635.7	P	683.3	P	550.2	P	532.2	P	620.7	P	649.0	P	444.3	P	617.2	P	698.9	P	622.5	P	597.2	P	550.0	P	762.5	P	714.0	P	808.3	P	641.5	P	494.2	P	637.1	P
1415845_at	1036.6	P	935.2	P	988.6	P	1045.1	P	1013.8	P	962.1	P	916.2	P	989.3	P	1058.8	P	1045.8	P	1105.3	P	1225.2	P	1070.7	P	1186.3	P	1071.7	P	1201.5	P	1130.7	P	1163.8	P
1415846_a_at	1.1	A	0.9	A	0.6	A	0.8	A	0.8	A	3.6	A	7.2	A	0.3	A	4.9	A	4.3	A	1.1	A	3.0	A	0.6	A	0.4	A	0.9	A	1.0	A	1.3	A	4.3	A
1415847_at	3.3	A	5.5	A	0.6	A	5.2	A	18.2	A	1.6	A	2.0	A	10.9	A	0.9	A	1.0	A	5.2	A	0.8	A	1.3	A	1.0	A	15.9	A	2.4	A	12.1	A	2.2	A
1415848_at	12.3	A	40.9	A	21.9	A	18.9	A	32.4	A	31.4	A	44.1	A	26.4	A	32.2	A	28.7	A	43.4	A	15.7	A	35.1	A	4.7	A	21.4	A	9.3	A	3.2	A	2.5	A
1415849_s_at	5325.7	P	5241.2	P	5763.2	P	5797.7	P	5772.4	P	5774.7	P	4846.6	P	5214.6	P	6767.2	P	6072.8	P	5359.3	P	5964.5	P	5537.1	P	6155.4	P	5384.5	P	6104.8	P	6100.7	P	6013.4	P
1415850_at	461.5	P	444.0	P	517.3	P	575.3	P	467.2	P	438.0	P	402.6	P	428.2	P	404.4	P	472.1	P	405.6	P	391.1	P	407.7	P	401.8	P	356.2	P	510.6	P	478.6	P	456.9	P
1415851_a_at	479.0	P	544.2	P	495.8	P	527.3	P	505.8	P	556.7	P	433.0	P	497.2	P	460.3	P	514.1	P	441.0	P	474.7	P	428.6	P	479.9	P	473.0	P	493.4	P	432.2	P	445.2	P
1415852_at	405.2	P	376.9	P	455.3	P	462.4	P	408.7	P	428.3	P	400.5	P	366.0	P	416.8	P	380.8	P	403.8	P	393.5	P	448.3	P	390.8	P	350.1	P	379.4	P	405.0	P	419.5	P
1415853_at	135.3	P	109.8	P	79.2	P	79.2	P	129.8	P	118.1	P	111.0	P	110.8	P	108.9	P	161.5	P	115.1	P	130.2	P	91.6	P	144.9	P	131.5	P	82.5	P	100.3	P	137.6	P
1415854_at	35.2	P	44.6	P	43.9	P	18.6	P	48.4	P	31.5	P	35.0	P	20.2	P	40.7	P	66.9	P	61.0	P	49.4	P	41.1	P	66.3	P	38.9	P	27.1	P	43.4	P	45.3	P
1415855_at	728.6	P	652.7	P	691.3	P	638.3	P	834.8	P	651.3	P	292.3	P	385.1	P	822.3	P	758.1	P	864.9	P	1066.8	P	769.6	P	869.2	P	843.5	P	649.0	P	654.3	P	850.1	P
1415856_at	240.6	P	251.1	P	237.5	P	202.6	P	221.3	P	255.9	P	232.1	P	231.9	P	191.8	P	233.3	P	243.5	P	250.1	P	242.0	P	235.3	P	222.9	P	236.3	P	268.7	P	251.7	P
1415857_at	256.7	P	239.3	P	258.4	P	144.8	P	216.3	P	239.5	P	250.5	P	223.9	P	223.3	P	268.9	P	210.6	P	217.1	P	274.3	P	227.0	P	213.4	P	227.0	P	234.0	P	266.4	P
1415858_at	1113.5	P	1113.3	P	1118.1	P	1061.4	P	1137.8	P	1083.4	P	1186.0	P	1113.9	P	1071.7	P	959.8	P	999.8	P	1064.5	P	1084.4	P	1108.4	P	1099.7	P	1069.2	P	1168.7	P	1102.1	P
1415859_at	484.9	P	559.8	P	566.8	P	397.2	P	443.1	P	459.8	P	539.8	P	497.2	P	544.4	P	576.6	P	466.4	P	460.6	P	531.3	P	528.5	P	441.8	P	486.5	P	555.9	P	544.0	P
1415860_at	378.4	P	407.9	P	375.3	P	360.7	P	327.8	P	345.3	P	220.1	P	321.5	P	359.9	P	432.4	P	435.1	P	424.0	P	381.2	P	421.2	P	383.6	P	412.8	P	435.8	P	402.3	P
1415861_at	16.7	A	2.1	A	7.8	A	28.8	P	15.3	A	3.1	A	6.2	A	11.8	A	1.7	A	8.2	A	23.0	P	10.4	A	16.6	A	5.2	A	18.4	A	13.1	A	20.3	A	7.6	A
1415862_at	17.0	M	2.8	A	25.7	A	2.2	A	13.8	A	8.0	A	1.0	A	20.5	A	16.7	A	16.5	A	13.1	A	12.4	A	15.0	P	17.6	A	5.0	A	10.2	A	13.9	A	17.0	A
1415863_at	1776.4	P	1713.5	P	1597.5	P	1660.5	P	1600.0	P	1663.1	P	1471.5	P	1447.1	P	1779.3	P	1549.4	P	1550.2	P	1619.3	P	1644.6	P	1559.3	P	1684.9	P	1603.0	P	1405.3	P	1567.8	P
1415864_at	382.1	P	297.1	P	284.5	P	266.5	P	290.0	P	265.1	P	277.8	P	345.7	P	300.8	P	353.5	P	301.5	P	313.1	P	297.6	P	320.7	P	315.9	P	356.0	P	303.1	P	354.6	P
1415865_s_at	508.5	P	467.5	P	501.2	P	506.2	P	472.0	P	456.0	P	516.7	P	550.6	P	422.5	P	403.2	P	448.0	P	405.2	P	440.2	P	514.4	P	510.3	P	454.3	P	450.1	P	530.2	P
1415866_at	96.7	P	80.0	P	89.8	P	78.4	P	87.8	P	82.2	P	87.0	P	103.6	P	107.7	P	86.7	P	96.3	P	95.4	P	95.6	P	92.1	P	89.2	P	93.6	P	72.0	P	93.5	P
1415867_at	1143.0	P	1072.1	P	1091.5	P	1169.3	P	1076.9	P	1123.8	P	1039.2	P	1019.1	P	1083.7	P	957.6	P	976.1	P	1052.8	P	961.4	P	995.9	P	883.9	P	1094.1	P	1052.8	P	1028.4	P
1415868_at	7.4	A	16.0	A	43.0	P	12.3	A	27.5	P	28.5	A	13.4	A	3.2	A	17.9	A	31.4	P	23.1	A	16.3	A	21.5	A	40.3	A	20.2	M	38.5	P	35.1	A	31.3	P
1415869_a_at	495.2	P	485.9	P	481.5	P	584.5	P	557.8	P	549.5	P	470.7	P	576.7	P	527.9	P	494.4	P	502.1	P	493.1	P	508.7	P	511.8	P	605.4	P	517.5	P	486.2	P	478.3	P
1415870_at	463.1	P	447.2	P	451.2	P	466.6	P	454.2	P	469.0	P	515.0	P	500.4	P	458.0	P	445.7	P	420.3	P	489.6	P	409.1	P	413.7	P	420.2	P	462.9	P	412.2	P	446.5	P
1415871_at	45.0	P	30.5	P	34.4	P	32.2	P	35.4	P	32.2	P	54.1	P	66.2	P	42.6	P	3.8	A	35.7	A	31.5	P	19.8	P	19.2	A	33.3	P	27.0	P	23.8	A	30.6	P
1415872_at	1781.7	P	1672.3	P	1833.7	P	2047.6	P	1847.4	P	2017.3	P	1566.5	P	1693.6	P	1996.0	P	1633.7	P	1937.1	P	1841.5	P	1986.5	P	1924.9	P	1898.9	P	1925.3	P	1776.0	P	1674.1	P
1415873_a_at	746.9	P	764.4	P	740.2	P	814.4	P	802.6	P	836.8	P	853.3	P	812.4	P	833.2	P	869.2	P	765.2	P	816.9	P	799.9	P	816.0	P	827.8	P	864.0	P	812.1	P	813.1	P
1415874_at	129.8	P	106.8	P	106.0	P	100.7	P	95.1	P	81.6	P	149.3	P	114.3	P	97.4	P	79.8	P	100.6	P	90.4	P	86.3	P	115.8	P	77.3	P	113.9	P	81.9	P	97.4	P
1415875_at	20.3	A	8.9	A	1.9	A	14.0	A	17.9	A	2.6	A	3.0	A	2.7	A	21.6	A	2.8	A	14.4	A	0.7	A	14.2	A	2.0	A	7.5	A	14.5	A	6.8	A	2.2	A
1415876_a_at	2533.0	P	2422.0	P	2590.6	P	2589.7	P	2563.4	P	2571.8	P	2679.4	P	2695.7	P	2659.1	P	2355.6	P	2239.2	P	2353.4	P	2378.7	P	2434.5	P	2141.5	P	2451.7	P	2534.5	P	2430.3	P
1415877_at	106.9	P	107.0	P	120.6	P	100.2	P	68.8	P	91.9	P	110.3	P	127.1	P	90.0	P	120.1	P	106.5	P	118.3	P	99.1	P	113.3	P	91.7	P	92.2	P	86.5	P	86.1	P
1415878_at	110.8	P	84.9	P	102.0	P	77.0	P	72.4	P	89.1	P	96.1	P	82.6	P	109.6	P	82.8	P	82.3	P	90.5	P	86.8	P	119.4	P	90.0	P	90.3	P	71.1	P	66.0	P
1415879_a_at	4695.3	P	4886.6	P	5601.2	P	5601.9	P	5383.3	P	5862.0	P	5678.4	P	5642.1	P	5626.0	P	5158.9	P	5059.7	P	5005.3	P	5124.8	P	5337.6	P	4761.7	P	5309.1	P	5330.8	P	5245.0	P
1415880_a_at	1963.3	P	1986.0	P	2006.6	P	2502.1	P	2424.2	P	2423.9	P	3002.5	P	2914.0	P	2256.1	P	1859.7	P	1727.8	P	1709.4	P	1747.2	P	1642.2	P	1701.4	P	1885.6	P	1728.4	P	1839.1	P
1415881_at	2374.4	P	2439.6	P	2404.3	P	2475.3	P	2335.2	P	2395.5	P	2111.1	P	2018.8	P	2235.3	P	2240.8	P	3136.3	P	2440.0	P	2866.0	P	2458.3	P	2284.7	P	3255.2	P	2348.0	P	2491.7	P
1415882_at	2455.5	P	2426.9	P	2586.8	P	1995.0	P	2208.9	P	2316.7	P	1892.9	P	1847.3	P	2294.5	P	2466.6	P	2258.8	P	2455.8	P	2369.0	P	2407.9	P	1835.7	P	2586.7	P	2587.6	P	2345.7	P
1415883_a_at	5.8	A	1.0	A	1.4	A	4.6	A	0.8	A	14.9	A	13.4	A	2.5	A	7.3	A	0.8	A	6.7	A	9.8	A	3.1	A	8.5	A	2.6	A	1.7	A	1.3	A	2.3	A
1415884_at	28.1	A	33.1	A	12.7	A	28.3	A	13.7	A	16.8	A	43.9	A	25.6	A	46.9	A	8.7	A	52.8	A	26.2	A	17.2	A	35.1	A	23.3	A	23.3	A	5.8	A	29.3	A
1415885_at	2944.6	P	3031.9	P	3355.7	P	3359.2	P	3395.9	P	3500.3	P	4567.0	P	3459.2	P	3588.1	P	2991.3	P	3045.7	P	3336.2	P	3071.3	P	3141.5	P	3208.4	P	3190.1	P	3107.2	P	3021.1	P
1415886_at	81.9	P	90.9	P	77.5	P	56.7	P	81.9	P	99.3	P	97.3	P	118.1	P	68.9	P	96.8	P	85.2	P	58.6	P	73.8	P	69.8	P	82.2	P	86.0	P	92.1	P	60.4	P
1415887_at	1174.6	P	1215.0	P	1244.4	P	1197.8	P	1187.1	P	1172.2	P	1148.2	P	1163.9	P	1216.1	P	1210.0	P	1207.5	P	1226.8	P	1229.1	P	1232.1	P	1130.4	P	1167.8	P	1160.3	P	1135.2	P
1415888_at	423.3	P	419.8	P	454.7	P	456.9	P	404.7	P	444.1	P	428.7	P	446.0	P	473.3	P	447.5	P	457.4	P	488.3	P	460.5	P	465.3	P	485.5	P	487.5	P	505.1	P	454.7	P
1415889_a_at	1402.6	P	1557.8	P	1298.7	P	1434.7	P	1496.6	P	1477.6	P	1482.5	P	1471.1	P	1799.6	P	1446.1	P	1602.7	P	1523.4	P	1650.6	P	1696.5	P	1647.0	P	1146.5	P	1293.8	P	1382.4	P
1415890_at	567.3	P	593.6	P	588.6	P	581.7	P	626.5	P	557.0	P	551.6	P	545.8	P	484.4	P	545.2	P	519.4	P	507.3	P	500.8	P	473.6	P	536.7	P	491.6	P	562.4	P	537.6	P
1415891_at	1049.8	P	1049.4	P	1166.4	P	1081.8	P	1034.7	P	911.1	P	1170.6	P	948.7	P	1019.7	P	1176.5	P	1107.8	P	1114.5	P	1111.6	P	1261.1	P	1160.7	P	1185.3	P	1212.6	P	1155.8	P
1415892_at	116.1	P	136.8	P	112.4	P	172.2	P	142.1	P	155.5	P	171.8	P	259.1	P	167.5	P	91.5	P	100.2	P	85.6	P	66.9	P	81.1	P	138.2	P	93.7	P	134.6	P	128.2	P
1415893_at	94.7	P	73.1	P	94.3	P	70.9	P	78.4	P	98.7	P	112.9	P	125.0	P	71.8	P	68.4	P	70.6	P	62.2	P	49.2	P	59.4	P	49.1	P	68.8	P	52.6	P	92.7	P
1415894_at	237.5	P	156.5	P	263.5	P	270.2	P	95.0	P	73.5	P	108.0	P	233.0	P	214.0	P	252.7	P	74.0	P	193.6	P	252.0	P	268.5	P	213.6	P	103.8	P	143.4	P	238.2	P
1415895_at	5798.2	P	5766.7	P	6731.9	P	5527.3	P	5739.1	P	5603.4	P	5304.2	P	4773.3	P	5636.7	P	6451.8	P	6082.6	P	6648.5	P	5501.9	P	6301.9	P	5034.5	P	5906.8	P	6235.6	P	6202.8	P
1415896_x_at	4671.7	P	4998.5	P	5717.1	P	5272.7	P	5106.4	P	5143.6	P	4834.3	P	4393.2	P	4891.1	P	5659.2	P	5041.1	P	5882.7	P	5016.4	P	5475.7	P	4742.2	P	5881.5	P	5575.5	P	5410.2	P
1415897_a_at	443.3	P	441.4	P	406.5	P	532.3	P	568.4	P	539.9	P	805.9	P	933.7	P	555.0	P	311.2	P	307.9	P	238.3	P	321.2	P	319.9	P	317.9	P	336.6	P	314.9	P	346.2	P
1415898_at	4.4	A	3.1	A	12.5	A	8.0	A	1.8	A	12.8	A	10.0	A	2.5	A	2.7	A	0.6	A	16.5	A	8.7	A	7.8	A	8.0	A	7.9	M	1.6	A	1.2	A	7.2	A
1415899_at	158.4	P	135.2	P	129.6	P	143.3	P	182.3	P	107.0	P	138.5	P	85.2	P	130.0	P	79.3	P	83.5	P	79.4	P	117.4	P	58.8	M	59.9	P	101.2	P	60.4	P	76.5	P
1415900_a_at	106.2	P	114.9	P	106.1	P	77.6	P	89.3	P	104.1	P	98.3	P	101.3	P	85.8	P	120.3	P	101.8	P	99.6	P	102.0	P	85.9	P	114.1	P	100.3	P	139.4	P	98.1	P
1415901_at	192.8	P	220.3	P	155.3	P	208.0	P	186.0	P	223.2	P	221.9	P	201.1	P	189.7	P	123.1	P	213.2	P	196.7	P	191.5	P	214.5	P	172.4	P	178.4	P	178.8	P	182.4	P
1415902_at	3.7	A	2.9	A	3.5	A	1.4	A	3.5	A	1.1	A	14.6	A	2.0	A	7.9	A	4.2	A	16.1	A	4.7	A	8.9	A	2.8	A	0.8	A	3.7	A	24.2	A	2.5	A
1415903_at	341.8	P	376.7	P	356.9	P	380.9	P	402.4	P	435.3	P	378.8	P	482.1	P	373.6	P	303.7	P	344.8	P	341.2	P	337.1	P	371.4	P	335.0	P	352.7	P	377.0	P	339.9	P
1415904_at	325.0	P	334.6	P	326.5	P	326.2	P	331.1	P	351.3	P	278.9	P	420.5	P	275.1	P	241.1	P	259.1	P	221.9	P	194.2	P	212.6	P	255.0	P	295.1	P	287.0	P	268.6	P
1415905_at	11.9	A	1.7	A	2.2	A	0.9	A	20.7	A	19.4	A	22.6	A	3.3	A	35.8	A	14.5	A	9.6	A	8.5	A	29.9	A	2.3	A	19.2	A	3.1	A	19.9	A	21.4	A
1415906_at	6776.9	P	6578.5	P	7182.6	P	8301.7	P	7725.6	P	7919.0	P	8482.9	P	8349.5	P	7814.4	P	7623.0	P	7175.4	P	7680.5	P	7375.5	P	7782.7	P	6421.4	P	6639.4	P	7322.4	P	7479.1	P
1415907_at	143.2	P	161.6	P	145.3	P	195.4	P	207.7	P	181.5	P	202.4	P	174.2	P	131.5	P	160.9	P	150.7	P	172.1	P	160.5	P	150.7	P	183.6	P	147.3	P	181.1	P	114.4	P
1415908_at	1045.0	P	1098.2	P	894.5	P	811.4	P	990.2	P	904.0	P	910.7	P	897.7	P	1102.2	P	932.9	P	1032.0	P	961.6	P	1006.0	P	1106.8	P	1178.9	P	969.4	P	888.8	P	946.2	P
1415909_at	668.2	P	728.5	P	822.5	P	662.6	P	640.2	P	705.0	P	488.7	P	504.3	P	702.7	P	691.1	P	749.8	P	717.9	P	744.2	P	644.9	P	640.7	P	617.0	P	690.2	P	624.9	P
1415910_s_at	146.4	P	135.4	P	185.7	P	196.2	P	115.2	P	131.1	P	145.3	P	132.0	P	208.8	P	217.5	P	133.6	P	126.8	P	162.2	P	168.4	P	127.4	P	99.1	P	134.3	P	173.8	P
1415911_at	1712.1	P	1604.1	P	1771.6	P	1830.6	P	1906.8	P	1783.0	P	1805.4	P	1899.0	P	1784.4	P	1588.3	P	1607.1	P	1653.6	P	1656.8	P	1615.5	P	1519.5	P	1708.3	P	1607.5	P	1623.5	P
1415912_a_at	1430.5	P	1400.7	P	1722.1	P	1564.8	P	1464.6	P	1580.6	P	1705.2	P	1627.8	P	1401.6	P	1425.5	P	1379.7	P	1438.9	P	1434.5	P	1398.9	P	1031.6	P	1572.6	P	1501.9	P	1547.4	P
1415913_at	49.7	P	40.8	A	42.3	P	38.3	P	40.9	P	54.7	P	33.9	A	46.6	P	58.3	P	34.9	M	29.2	A	40.6	P	38.1	P	3.3	A	26.1	P	49.1	P	34.8	A	32.5	M
1415914_at	1047.1	P	1066.5	P	1134.0	P	1087.9	P	1102.5	P	1088.3	P	1081.8	P	1047.7	P	1123.8	P	1091.4	P	1127.1	P	1058.3	P	1125.4	P	1115.0	P	821.7	P	1033.5	P	1060.6	P	1038.9	P
1415915_at	1052.8	P	997.0	P	1124.5	P	971.0	P	954.1	P	1016.6	P	1019.8	P	936.9	P	1013.1	P	1100.3	P	971.5	P	1028.4	P	1072.1	P	1053.3	P	1132.7	P	1127.5	P	1132.6	P	1061.0	P
1415916_a_at	325.8	P	234.8	P	337.3	P	351.4	P	295.1	P	262.5	P	288.4	P	258.6	P	306.8	P	268.6	P	235.2	P	313.1	P	268.3	P	243.0	P	262.1	P	273.9	P	287.8	P	282.5	P
1415917_at	160.2	P	231.9	P	160.2	P	189.3	P	186.6	P	223.3	P	171.2	P	171.2	P	160.3	P	180.9	P	188.1	P	137.5	P	218.1	P	170.7	P	192.0	P	172.8	P	149.6	P	244.4	P
1415918_a_at	3270.8	P	3331.9	P	3709.5	P	3568.0	P	3462.3	P	3709.7	P	3357.6	P	3230.9	P	3323.5	P	3881.9	P	3490.3	P	3867.3	P	3665.1	P	3769.6	P	3400.5	P	4053.0	P	3854.2	P	3830.3	P
1415919_at	733.5	P	826.2	P	867.9	P	867.7	P	888.4	P	855.8	P	807.9	P	677.2	P	853.9	P	880.8	P	826.3	P	861.1	P	871.6	P	854.5	P	841.2	P	701.5	P	871.1	P	842.8	P
1415920_at	1207.6	P	1209.0	P	1149.3	P	1191.3	P	1122.4	P	1113.9	P	1110.3	P	1095.4	P	1218.4	P	1161.4	P	1131.2	P	1084.3	P	1145.5	P	1202.8	P	1242.8	P	1178.3	P	1115.7	P	1159.9	P
1415921_a_at	91.5	P	79.6	P	101.5	P	47.9	P	62.0	P	65.1	P	66.0	P	63.3	P	64.2	P	75.9	P	59.7	P	64.7	P	58.3	P	55.3	P	53.2	P	75.6	P	67.3	P	76.3	P
1415922_s_at	325.1	P	340.1	P	225.5	P	350.0	P	213.0	P	358.1	P	229.2	P	188.3	P	251.3	P	325.6	P	214.7	P	234.3	P	206.3	P	273.0	P	242.9	P	284.9	P	245.0	P	148.9	P
1415923_at	3544.0	P	3340.2	P	3680.7	P	3517.8	P	3357.9	P	3461.5	P	3285.2	P	3305.8	P	3550.8	P	3452.3	P	3257.4	P	3447.3	P	2933.8	P	3412.7	P	3273.8	P	3378.0	P	3274.8	P	3164.1	P
1415924_at	18.1	A	36.9	A	2.4	A	4.7	A	16.7	A	5.7	A	3.9	A	3.0	A	19.4	A	4.5	A	16.4	A	16.0	A	2.3	A	3.1	A	11.4	A	14.1	A	12.1	A	2.6	A
1415925_a_at	141.0	P	134.8	P	118.8	P	131.7	P	142.9	P	122.6	P	125.0	P	102.5	P	137.3	P	131.0	P	125.2	P	148.1	P	112.9	P	140.9	P	132.1	P	129.0	P	126.9	P	129.9	P
1415926_at	208.0	P	197.4	P	165.5	P	186.2	P	158.5	P	180.4	P	178.2	P	157.0	P	161.7	P	172.6	P	157.9	P	184.6	P	154.0	P	158.0	P	171.3	P	161.9	P	144.6	P	170.5	P
1415927_at	1.9	A	3.7	A	6.8	A	15.4	A	14.1	A	16.4	A	17.8	A	16.6	A	8.2	A	5.4	A	6.2	A	13.8	A	11.8	A	22.8	A	6.6	A	28.2	A	24.9	A	6.5	A
1415928_a_at	1809.0	P	1959.0	P	1604.2	P	1727.7	P	1789.4	P	1744.8	P	2170.0	P	1843.0	P	1905.9	P	1829.7	P	1686.1	P	1726.7	P	1662.2	P	1762.4	P	1825.5	P	1542.2	P	1682.5	P	1509.5	P
1415929_at	1786.0	P	1978.5	P	2072.7	P	1837.9	P	1857.8	P	1897.9	P	2355.1	P	1955.0	P	1949.5	P	1814.4	P	1805.3	P	1908.5	P	1779.9	P	1803.5	P	1584.5	P	1793.6	P	1790.4	P	1786.1	P
1415930_a_at	2028.3	P	2189.8	P	2088.2	P	1790.9	P	2009.4	P	2204.8	P	2335.5	P	1893.2	P	2115.8	P	1706.2	P	1981.6	P	1706.1	P	2216.0	P	2239.1	P	1651.8	P	1870.2	P	1840.3	P	2095.5	P
1415931_at	3.3	A	2.3	A	1.6	A	20.1	A	5.6	A	14.5	A	38.7	A	17.3	A	14.2	A	2.6	A	1.4	A	18.7	A	2.0	A	2.2	A	3.7	A	1.8	A	1.7	A	1.8	A
1415932_x_at	811.8	P	903.6	P	917.2	P	1087.0	P	1019.6	P	946.3	P	789.9	P	924.9	P	908.2	P	942.8	P	1033.6	P	1034.7	P	935.6	P	916.2	P	974.1	P	1019.1	P	1078.7	P	994.1	P
1415933_a_at	3517.2	P	3463.5	P	3421.8	P	3210.4	P	3457.9	P	3632.3	P	3396.9	P	3009.2	P	4033.4	P	3619.9	P	3652.0	P	3605.6	P	3786.8	P	3859.4	P	3851.7	P	3468.7	P	3495.2	P	3524.0	P
1415934_at	448.1	P	444.1	P	469.7	P	479.4	P	464.0	P	464.1	P	439.2	P	470.5	P	506.1	P	522.7	P	484.6	P	505.1	P	540.5	P	444.1	P	467.6	P	505.4	P	524.2	P	477.3	P
1415935_at	43.5	P	49.9	P	56.5	P	38.9	P	54.3	P	44.5	P	65.3	P	71.7	P	79.6	P	52.0	P	46.8	P	54.6	P	61.5	P	91.9	P	64.8	P	68.1	P	58.1	P	73.0	P
1415936_at	171.9	P	169.1	P	185.8	P	157.2	P	158.0	P	210.0	P	218.2	P	213.9	P	156.0	P	152.3	P	166.6	P	165.2	P	160.1	P	147.0	P	144.2	P	175.0	P	129.8	P	194.6	P
1415937_s_at	136.9	P	155.6	P	136.7	P	142.2	P	163.1	P	119.3	P	110.3	P	114.8	P	126.1	P	121.0	P	118.3	P	124.5	P	132.7	P	136.7	P	160.4	P	129.5	P	108.5	P	128.1	P
1415938_at	3.1	A	0.9	A	1.2	A	0.6	A	1.0	A	1.5	A	1.7	A	2.7	A	5.1	A	0.9	A	2.4	A	1.5	A	4.7	A	8.1	A	1.5	A	1.0	A	1.8	A	1.8	A
1415939_at	118.9	P	127.5	P	105.3	P	113.3	P	145.3	P	107.5	P	159.4	P	229.2	P	155.0	P	59.6	P	77.3	P	75.3	P	87.1	P	112.0	P	76.0	P	89.3	P	95.4	P	106.4	P
1415940_at	386.9	P	377.3	P	407.5	P	399.2	P	386.0	P	376.9	P	442.8	P	432.6	P	401.4	P	358.4	P	407.1	P	413.6	P	419.1	P	374.7	P	392.2	P	372.8	P	383.5	P	389.4	P
1415941_s_at	250.9	P	242.6	P	209.2	P	269.6	P	258.5	P	259.1	P	302.2	P	318.2	P	299.3	P	255.1	P	282.0	P	274.1	P	251.0	P	250.2	P	260.6	P	255.8	P	260.9	P	255.5	P
1415942_at	3565.4	P	3799.4	P	3963.8	P	3750.4	P	3833.3	P	3865.2	P	4152.9	P	4031.4	P	3757.8	P	3572.0	P	3638.9	P	3599.0	P	3882.8	P	4038.1	P	3515.3	P	3922.4	P	3988.2	P	3930.9	P
1415943_at	28.4	A	25.4	M	15.7	A	16.4	A	19.8	A	26.0	P	28.9	M	18.4	A	13.2	A	14.1	A	27.3	P	16.0	A	19.3	P	14.6	A	15.6	A	20.6	A	13.0	A	27.7	A
1415944_at	17.3	A	23.7	A	25.7	A	18.6	A	19.8	A	5.4	A	18.5	A	24.9	M	16.2	A	3.7	A	5.1	A	5.7	A	31.4	A	2.8	A	20.4	A	4.4	A	6.7	A	12.1	A
1415945_at	36.2	P	37.2	P	19.7	P	45.8	P	30.9	P	40.5	P	39.0	P	21.4	A	28.2	P	32.0	A	34.3	P	34.9	P	24.1	P	37.6	M	36.7	P	31.7	P	61.5	P	35.4	P
1415946_at	450.5	P	393.1	P	404.9	P	445.5	P	489.5	P	403.5	P	275.8	P	329.7	P	463.1	P	485.3	P	416.6	P	482.5	P	438.2	P	419.5	P	530.1	P	431.1	P	461.5	P	443.0	P
1415947_at	263.0	P	289.2	P	290.2	P	311.3	P	389.7	P	315.5	P	390.5	P	396.1	P	328.2	P	225.2	P	223.1	P	226.1	P	234.5	P	244.2	P	281.8	P	215.4	P	231.7	P	233.8	P
1415948_at	448.8	P	435.4	P	508.8	P	503.7	P	494.9	P	484.6	P	653.1	P	669.9	P	474.1	P	356.1	P	332.2	P	369.7	P	382.4	P	433.8	P	351.8	P	441.1	P	398.0	P	438.6	P
1415949_at	8211.9	P	8330.0	P	9325.5	P	9019.8	P	8904.4	P	9231.5	P	10300.8	P	10392.4	P	10563.1	P	8900.3	P	8368.0	P	8635.9	P	8551.0	P	9821.5	P	7600.5	P	8106.1	P	8761.3	P	8696.1	P
1415950_a_at	3045.6	P	3014.2	P	3516.1	P	3610.2	P	3465.8	P	3622.5	P	3398.5	P	3457.2	P	3443.8	P	3251.6	P	3107.7	P	3364.3	P	3096.5	P	3247.1	P	2974.1	P	3349.1	P	3392.2	P	3279.1	P
1415951_at	36.5	A	36.5	P	34.5	A	47.5	A	43.3	P	43.7	A	47.9	A	56.7	P	31.3	A	45.3	P	24.1	A	11.7	A	22.2	A	34.9	A	24.4	A	26.4	P	33.3	A	42.6	A
1415952_at	336.1	P	297.5	P	321.2	P	431.8	P	371.9	P	399.0	P	309.2	P	313.6	P	383.7	P	366.1	P	349.8	P	350.3	P	357.6	P	343.2	P	407.4	P	371.6	P	339.5	P	370.6	P
1415953_s_at	90.8	P	100.5	P	118.5	P	100.5	P	86.1	P	105.5	P	116.7	P	79.4	P	100.0	P	101.6	P	159.0	P	100.1	P	103.6	P	140.5	P	124.5	P	129.6	P	80.0	P	107.1	P
1415954_at	19.8	P	8.0	A	10.1	A	5.4	A	14.5	P	1.5	A	0.4	A	9.5	A	10.2	A	5.4	A	7.9	A	16.0	A	2.0	A	1.7	A	6.9	A	0.4	A	2.3	A	1.9	A
1415955_x_at	30.5	A	27.4	A	32.5	P	28.1	P	27.7	A	18.9	A	23.0	A	26.9	A	87.8	P	40.1	A	24.4	A	26.0	A	41.9	A	34.1	P	27.4	A	37.3	P	61.4	A	40.4	A
1415956_a_at	550.0	P	568.5	P	630.6	P	472.9	P	530.0	P	559.4	P	423.3	P	419.3	P	516.4	P	636.8	P	603.1	P	674.8	P	570.7	P	616.0	P	512.9	P	710.3	P	629.8	P	610.3	P
1415957_a_at	841.4	P	937.4	P	901.3	P	808.0	P	852.7	P	810.2	P	814.4	P	731.0	P	832.7	P	938.7	P	890.7	P	957.8	P	904.6	P	903.4	P	795.8	P	931.5	P	998.2	P	913.1	P
1415958_at	34.6	A	36.9	A	33.2	A	28.3	A	13.5	A	6.8	A	110.7	P	83.3	M	36.8	A	28.0	A	17.7	A	24.7	A	26.4	M	19.2	A	26.7	M	26.7	A	36.2	A	47.9	M
1415959_at	17.8	A	23.4	A	18.9	A	33.7	P	25.9	P	31.4	P	57.3	P	52.5	P	7.3	A	11.4	A	40.5	P	11.2	A	18.4	A	21.9	A	7.1	A	13.8	A	1.8	A	4.9	A
1415960_at	12.0	A	14.5	A	9.1	A	2.1	A	12.4	A	4.0	A	14.9	A	18.6	A	14.9	A	26.5	A	30.1	A	15.8	A	24.7	A	19.8	A	24.1	A	3.1	A	17.0	A	24.1	A
1415961_at	3382.9	P	3334.5	P	3866.0	P	3741.7	P	3620.2	P	3618.0	P	4363.3	P	4316.1	P	3818.4	P	3349.5	P	3254.0	P	3490.0	P	3184.9	P	3563.4	P	3311.4	P	3615.2	P	3753.6	P	3397.0	P
1415962_at	1495.2	P	1485.5	P	1554.1	P	1539.4	P	1503.6	P	1476.4	P	1617.6	P	1467.4	P	1473.7	P	1460.5	P	1405.5	P	1386.4	P	1409.1	P	1463.3	P	1236.4	P	1459.6	P	1479.7	P	1477.7	P
1415963_at	1001.1	P	986.7	P	819.7	P	803.0	P	869.1	P	847.5	P	953.5	P	944.4	P	894.7	P	844.2	P	908.5	P	840.3	P	847.4	P	895.7	P	1001.2	P	876.7	P	782.8	P	829.9	P
1415964_at	1383.5	P	1313.7	P	1433.8	P	1596.8	P	1278.8	P	1439.3	P	1522.1	P	1185.9	P	1364.1	P	1445.9	P	1341.5	P	1338.7	P	1437.2	P	1313.3	P	1275.3	P	1525.9	P	1572.8	P	1440.4	P
1415965_at	111.3	P	110.7	P	107.2	P	63.2	P	87.6	P	64.1	P	89.6	P	52.7	P	78.7	P	106.4	P	105.1	P	77.4	P	120.2	P	75.8	P	58.2	P	83.3	P	96.6	P	118.3	P
1415966_a_at	1504.3	P	1546.5	P	1675.4	P	1742.9	P	1559.3	P	1643.6	P	1568.6	P	1541.9	P	1608.9	P	1423.4	P	1451.7	P	1555.4	P	1494.6	P	1500.4	P	1527.6	P	1525.5	P	1700.2	P	1560.6	P
1415967_at	1479.2	P	1524.4	P	1808.4	P	1577.1	P	1539.7	P	1789.0	P	1626.6	P	1477.4	P	1598.5	P	1481.6	P	1567.1	P	1446.4	P	1575.9	P	1491.1	P	1549.4	P	1782.5	P	1781.9	P	1523.1	P
1415968_a_at	33.4	P	28.5	P	24.8	P	15.8	A	24.7	M	18.5	A	21.7	P	24.2	P	44.8	M	48.0	P	19.1	P	41.4	P	21.2	P	33.7	P	33.1	P	37.9	P	26.4	M	17.9	P
1415969_s_at	3.5	A	2.6	A	2.5	A	1.1	A	2.8	A	4.2	A	10.3	A	3.7	A	5.4	A	3.6	A	1.0	A	5.6	A	2.3	A	3.3	A	6.5	A	2.5	A	3.1	A	1.1	A
1415970_at	4426.2	P	4427.0	P	4881.9	P	4702.7	P	4511.4	P	4707.5	P	4403.9	P	4190.3	P	4874.2	P	4809.3	P	4551.3	P	4824.7	P	4690.8	P	4812.5	P	4336.0	P	4663.7	P	5009.3	P	4778.0	P
1415971_at	1452.3	P	1413.4	P	1416.8	P	1277.9	P	1320.9	P	1378.2	P	1091.0	P	1392.7	P	1395.3	P	1516.2	P	1375.6	P	1310.6	P	1263.4	P	1471.8	P	1243.1	P	1396.1	P	1367.7	P	1346.7	P
1415972_at	530.7	P	509.5	P	430.3	P	528.5	P	471.0	P	442.0	P	317.1	P	466.6	P	478.9	P	473.8	P	464.3	P	387.4	P	450.2	P	547.0	P	552.1	P	418.6	P	436.7	P	469.9	P
1415973_at	932.8	P	932.8	P	946.0	P	886.3	P	945.0	P	899.1	P	719.8	P	1018.8	P	957.0	P	948.5	P	869.7	P	818.9	P	784.0	P	829.6	P	876.9	P	899.5	P	786.4	P	807.2	P
1415974_at	225.8	P	191.4	P	219.4	P	251.7	P	275.1	P	213.3	P	206.5	P	278.5	P	234.9	P	195.9	P	216.9	P	253.9	P	239.8	P	221.1	P	238.6	P	230.1	P	255.0	P	233.6	P
1415975_at	187.5	P	179.9	P	202.5	P	240.6	P	198.2	P	206.7	P	363.8	P	284.4	P	204.3	P	196.1	P	216.6	P	216.9	P	192.9	P	163.9	P	238.0	P	209.7	P	200.3	P	191.1	P
1415976_a_at	104.8	P	48.5	P	72.8	P	32.4	A	86.1	M	50.2	A	122.8	P	105.4	P	61.8	A	56.6	P	119.4	P	112.8	P	60.6	P	83.1	P	94.1	M	99.1	P	103.1	P	82.6	P
1415977_at	171.8	P	180.5	P	229.9	P	141.7	P	120.0	P	159.5	P	153.2	P	213.0	P	185.6	P	189.5	P	159.3	P	154.3	P	139.8	P	182.0	P	118.2	P	160.3	P	177.9	P	154.0	P
1415978_at	901.5	P	845.5	P	846.0	P	879.8	P	812.1	P	911.1	P	871.3	P	847.3	P	824.4	P	960.7	P	940.3	P	973.2	P	1042.0	P	1047.5	P	890.1	P	1001.5	P	1014.5	P	980.7	P
1415979_x_at	3396.2	P	3385.8	P	3596.1	P	3585.0	P	3405.3	P	3377.7	P	3825.7	P	3794.7	P	3573.6	P	3138.4	P	3150.2	P	3095.9	P	3189.1	P	3387.7	P	2894.9	P	3225.4	P	3127.7	P	3228.5	P
1415980_at	1413.4	P	1558.5	P	1521.1	P	1425.1	P	1380.6	P	1386.2	P	1550.2	P	1428.1	P	1244.2	P	1557.6	P	1423.0	P	1563.9	P	1461.7	P	1585.3	P	1257.0	P	1577.9	P	1586.9	P	1585.4	P
1415981_at	374.4	P	348.9	P	320.2	P	377.9	P	385.7	P	352.9	P	351.1	P	362.7	P	381.4	P	317.0	P	335.6	P	342.5	P	290.5	P	339.9	P	395.7	P	326.1	P	317.7	P	332.8	P
1415982_at	242.4	P	222.8	P	212.2	P	174.2	P	226.2	P	241.8	P	228.4	P	201.7	P	212.3	P	213.8	P	220.3	P	199.0	P	219.6	P	214.9	P	191.8	P	217.1	P	220.4	P	196.9	P
1415983_at	102.9	P	98.2	P	122.1	P	176.5	P	155.5	P	113.6	P	140.9	P	199.0	P	94.6	P	62.2	P	42.4	P	60.8	P	67.8	P	76.9	P	55.5	P	75.5	P	70.8	P	58.7	P
1415984_at	425.5	P	427.9	P	435.5	P	405.1	P	413.4	P	438.2	P	439.9	P	475.0	P	425.2	P	416.5	P	375.0	P	372.1	P	416.0	P	366.7	P	377.7	P	454.7	P	369.2	P	400.6	P
1415985_at	353.8	P	379.3	P	377.5	P	364.3	P	395.3	P	424.6	P	429.4	P	430.6	P	361.7	P	379.3	P	406.3	P	403.2	P	381.8	P	420.9	P	414.2	P	390.5	P	426.6	P	376.3	P
1415986_at	864.2	P	847.9	P	801.1	P	1048.0	P	881.2	P	874.8	P	855.0	P	848.7	P	805.9	P	852.1	P	874.7	P	946.1	P	894.9	P	942.6	P	1036.5	P	900.3	P	886.2	P	870.7	P
1415987_at	267.6	P	231.1	P	233.3	P	210.5	P	268.1	P	192.3	P	246.2	P	200.4	P	228.1	P	292.9	P	315.0	P	263.0	P	216.7	P	253.3	P	248.8	P	263.2	P	287.4	P	273.6	P
1415988_at	89.5	P	99.5	P	80.3	P	32.0	M	76.5	P	68.7	P	63.9	P	42.8	A	70.8	P	70.5	P	80.2	P	39.8	P	58.3	P	69.0	P	45.7	P	78.5	P	89.0	P	81.5	P
1415989_at	171.9	P	211.4	P	208.4	P	172.8	P	192.4	P	190.3	P	179.5	P	176.2	P	191.5	P	127.9	P	111.6	P	128.6	P	140.5	P	172.9	P	152.6	P	141.1	P	136.2	P	152.5	P
1415990_at	2367.2	P	2223.6	P	2330.3	P	2244.3	P	2254.0	P	2366.7	P	2245.8	P	2239.9	P	2212.1	P	2364.9	P	2188.2	P	2340.2	P	2300.9	P	2431.2	P	2083.1	P	2370.3	P	2386.1	P	2350.9	P
1415991_a_at	1764.9	P	1894.0	P	2106.8	P	1987.7	P	1843.8	P	1919.3	P	1712.9	P	1749.6	P	1832.3	P	2069.4	P	1987.1	P	2096.0	P	1994.1	P	1959.6	P	1924.5	P	2221.5	P	2058.4	P	1907.3	P
1415992_at	110.6	P	131.4	P	97.1	P	95.6	P	93.8	P	98.9	P	110.6	P	78.1	P	99.4	P	116.4	P	111.8	P	103.7	P	100.1	P	120.4	P	95.4	P	111.9	P	120.7	P	111.1	P
1415993_at	515.7	P	436.8	P	469.5	P	383.2	P	426.3	P	521.8	P	366.0	P	315.5	P	382.8	P	433.4	P	466.4	P	375.7	P	555.7	P	383.6	P	451.9	P	562.9	P	538.1	P	525.3	P
1415994_at	6.8	A	18.8	A	16.9	A	13.3	A	8.5	A	27.8	P	9.3	A	38.3	P	26.1	A	12.5	A	21.6	A	14.5	A	17.8	A	19.6	A	28.3	P	18.3	A	26.6	A	34.0	P
1415995_at	59.5	P	52.1	P	61.5	P	44.2	P	53.5	P	52.5	P	45.6	P	61.0	P	51.7	P	64.5	P	56.1	P	50.3	M	50.2	P	35.3	A	43.9	P	29.0	P	49.6	P	60.7	P
1415996_at	176.2	P	184.9	P	206.1	P	192.6	P	224.6	P	219.1	P	754.2	P	360.9	P	178.0	P	180.3	P	207.0	P	171.2	P	155.3	P	167.5	P	203.6	P	151.8	P	168.3	P	185.9	P
1415997_at	110.9	M	93.5	M	135.0	P	87.4	A	104.6	P	101.6	A	376.9	P	186.4	P	109.9	A	128.4	P	119.3	P	107.3	A	94.4	M	87.7	P	91.4	P	87.2	A	127.6	A	98.2	M
1415998_at	1946.4	P	1889.2	P	2165.0	P	2027.6	P	2133.7	P	2158.6	P	1881.9	P	1642.9	P	1956.9	P	2160.2	P	2221.5	P	2053.6	P	2095.1	P	1952.3	P	2090.5	P	2292.1	P	2362.5	P	2177.2	P
1415999_at	269.4	P	319.9	P	311.3	P	291.3	P	291.3	P	307.2	P	291.7	P	286.0	P	241.7	P	294.5	P	282.1	P	255.7	P	252.5	P	240.5	P	240.7	P	275.5	P	228.6	P	253.3	P
1416000_a_at	2142.7	P	2146.1	P	2252.6	P	2199.9	P	2249.5	P	2315.1	P	2610.8	P	2731.9	P	2290.0	P	1893.3	P	1783.4	P	1867.0	P	1845.4	P	1792.2	P	1669.2	P	1938.8	P	1970.7	P	1909.2	P
1416001_a_at	151.7	A	143.0	A	217.2	M	199.8	P	160.7	A	176.4	P	255.7	P	242.6	P	185.5	A	138.0	A	100.3	A	117.8	A	130.0	A	157.1	A	122.4	A	205.6	P	178.9	A	156.1	A
1416002_x_at	142.2	P	98.1	P	64.3	P	152.9	P	155.3	P	137.8	P	243.3	P	243.7	P	98.1	P	99.7	P	141.5	P	108.2	P	122.5	P	101.6	P	162.1	P	99.9	P	93.4	P	129.2	P
1416003_at	655.4	P	570.4	P	477.5	P	589.0	P	653.5	P	593.6	P	871.9	P	958.0	P	655.1	P	759.5	P	733.9	P	693.6	P	582.2	P	540.0	P	761.4	P	454.5	P	466.9	P	455.9	P
1416004_at	4394.9	P	4270.5	P	4585.0	P	4447.7	P	4052.0	P	4465.7	P	4049.0	P	3731.7	P	4406.4	P	4758.7	P	4960.2	P	4873.2	P	4821.1	P	4872.4	P	4888.2	P	4792.1	P	4851.7	P	4938.8	P
1416005_at	1152.4	P	1095.1	P	1072.6	P	1045.3	P	912.7	P	961.7	P	1042.4	P	1014.4	P	993.8	P	1077.9	P	1069.4	P	1149.0	P	1085.5	P	1088.1	P	954.5	P	1040.7	P	1070.7	P	1114.1	P
1416006_at	310.5	P	313.5	P	333.0	P	355.0	P	323.2	P	331.7	P	361.1	P	426.5	P	364.4	P	233.3	P	191.2	P	216.7	P	229.8	P	225.3	P	242.9	P	241.9	P	259.9	P	250.7	P
1416007_at	452.8	P	510.5	P	409.2	P	472.9	P	465.5	P	465.3	P	326.5	P	356.6	P	457.6	P	557.5	P	505.7	P	468.9	P	476.9	P	482.1	P	631.1	P	464.3	P	458.1	P	491.9	P
1416008_at	324.9	P	381.0	P	310.5	P	288.3	P	304.0	P	336.3	P	202.9	P	249.2	P	325.2	P	424.0	P	388.8	P	375.7	P	363.5	P	272.5	P	345.1	P	254.0	P	337.6	P	373.1	P
1416009_at	1879.5	P	1773.8	P	1980.0	P	2024.7	P	1953.4	P	1955.7	P	2353.3	P	2134.2	P	1874.6	P	2034.7	P	2012.5	P	1857.9	P	2042.3	P	1918.3	P	1947.1	P	1986.0	P	1937.5	P	1915.6	P
1416010_a_at	238.0	P	242.5	P	209.9	P	211.0	P	193.3	P	226.7	P	178.4	P	209.1	P	279.6	P	233.7	P	209.4	P	208.4	P	235.2	P	220.6	P	225.1	P	352.3	P	248.0	P	231.1	P
1416011_x_at	173.6	P	222.2	P	208.2	P	151.5	P	155.6	P	188.4	P	137.3	P	165.0	P	163.0	P	169.9	P	155.4	P	224.7	P	199.5	P	192.4	P	188.9	P	180.7	P	239.4	P	168.7	P
1416012_at	29.8	A	35.1	A	11.1	A	42.2	A	35.7	A	49.6	A	18.3	A	36.0	A	32.8	A	45.9	A	72.2	A	21.1	A	42.1	A	12.8	A	43.5	A	17.9	A	36.6	A	26.2	A
1416013_at	1058.5	P	1242.5	P	1258.9	P	1172.0	P	1252.7	P	1310.9	P	1402.4	P	1404.0	P	1194.2	P	1238.6	P	1203.4	P	1324.5	P	1193.3	P	1078.2	P	1014.9	P	1264.4	P	1210.8	P	1255.8	P
1416014_at	330.0	P	325.8	P	391.1	P	423.2	P	338.7	P	467.7	P	395.3	P	344.0	P	368.0	P	420.7	P	425.9	P	397.0	P	423.4	P	445.6	P	344.2	P	420.1	P	372.8	P	301.5	P
1416015_s_at	410.6	P	426.8	P	470.7	P	414.1	P	454.8	P	496.6	P	384.4	P	379.8	P	379.2	P	493.9	P	458.9	P	425.8	P	502.4	P	430.4	P	430.6	P	467.1	P	388.2	P	412.2	P
1416016_at	40.9	P	32.5	A	33.9	A	43.4	P	31.3	A	38.5	A	57.5	A	53.6	P	9.3	A	19.9	A	20.2	A	2.2	A	6.0	A	14.2	A	10.9	A	21.7	A	26.3	A	28.5	A
1416017_at	749.5	P	851.5	P	793.3	P	909.5	P	829.5	P	898.4	P	854.5	P	723.1	P	757.5	P	722.2	P	796.2	P	722.8	P	785.3	P	808.9	P	781.1	P	903.8	P	876.4	P	809.5	P
1416018_at	301.7	P	258.4	P	211.8	P	237.3	P	254.2	P	263.2	P	239.1	P	197.8	P	240.8	P	230.6	P	268.3	P	241.6	P	261.4	P	322.6	P	272.2	P	217.8	P	226.3	P	242.3	P
1416019_at	143.6	P	156.5	P	136.3	P	122.2	P	132.0	P	114.8	P	104.0	P	85.7	P	136.9	P	132.4	P	142.7	P	142.8	P	138.3	P	164.3	P	117.2	P	131.3	P	185.9	P	148.3	P
1416020_a_at	1099.4	P	1088.4	P	1271.9	P	1104.3	P	1196.7	P	1183.7	P	1094.5	P	1054.1	P	1095.6	P	1277.5	P	1269.5	P	1346.6	P	1379.5	P	1320.0	P	1099.3	P	1311.7	P	1403.8	P	1427.8	P
1416021_a_at	2830.1	P	3006.0	P	2810.6	P	3120.6	P	3296.3	P	3102.4	P	2881.6	P	3516.3	P	3171.2	P	2588.8	P	2497.7	P	2318.9	P	2378.6	P	2352.6	P	2527.0	P	2393.9	P	2378.6	P	2514.6	P
1416022_at	1457.4	P	1593.7	P	1431.2	P	1621.1	P	1585.0	P	1590.3	P	1459.5	P	1674.6	P	1563.2	P	1271.9	P	1236.6	P	1176.9	P	1143.0	P	1223.4	P	1145.2	P	1221.1	P	1251.5	P	1185.3	P
1416023_at	786.8	P	701.6	P	843.8	P	764.0	P	754.2	P	734.2	P	590.8	P	645.9	P	766.0	P	854.9	P	782.1	P	780.6	P	763.4	P	811.7	P	713.3	P	821.2	P	761.0	P	814.2	P
1416024_x_at	1182.8	P	1416.1	P	1479.4	P	1211.2	P	1422.4	P	1276.8	P	1612.0	P	1418.6	P	1597.5	P	1152.6	P	1305.1	P	1283.5	P	1368.8	P	1488.4	P	1252.0	P	1371.3	P	1489.6	P	1362.7	P
1416025_at	0.7	A	0.9	A	2.4	A	22.8	A	1.3	A	10.0	A	2.8	A	3.0	A	2.1	A	0.9	A	1.4	A	6.0	A	2.7	A	11.0	A	0.7	A	0.9	A	1.4	A	4.7	A
1416026_a_at	2368.4	P	2441.7	P	1991.5	P	2347.6	P	2219.7	P	2011.2	P	2291.0	P	2534.0	P	1999.7	P	1911.2	P	1952.5	P	1710.5	P	2094.4	P	2164.5	P	1968.3	P	1807.6	P	1921.7	P	1979.0	P
1416027_at	755.7	P	751.4	P	775.7	P	770.8	P	776.9	P	781.8	P	943.3	P	839.3	P	738.0	P	788.0	P	772.0	P	789.7	P	787.0	P	795.2	P	701.9	P	814.3	P	705.6	P	716.0	P
1416028_a_at	281.0	P	272.5	P	288.6	P	228.8	P	230.9	P	225.2	P	185.8	P	201.5	P	236.6	P	356.9	P	332.6	P	327.5	P	370.1	P	322.0	P	314.5	P	335.5	P	352.6	P	382.1	P
1416029_at	124.2	P	153.9	P	123.6	P	172.3	P	127.3	P	154.9	P	181.0	P	85.0	P	144.2	P	76.5	P	114.9	P	93.6	P	155.9	P	85.7	P	103.7	P	95.7	P	64.6	P	75.0	P
1416030_a_at	83.8	P	105.8	P	110.1	P	98.3	P	84.4	P	103.8	P	97.3	P	85.1	P	72.7	P	114.0	P	94.3	P	112.2	P	89.4	P	97.3	P	113.1	P	87.1	P	106.5	P	99.5	P
1416031_s_at	99.0	P	120.3	P	103.0	P	101.3	P	71.8	P	97.5	P	88.0	P	102.2	P	96.0	P	113.9	P	94.7	P	116.7	P	96.4	P	100.3	P	110.9	P	80.4	P	87.1	P	110.4	P
1416032_at	122.7	P	102.3	P	94.3	P	89.7	P	104.3	P	121.2	P	100.3	P	94.0	P	89.5	P	121.9	P	149.9	P	139.4	P	149.9	P	125.5	P	99.2	P	112.2	P	112.2	P	144.1	P
1416033_at	15.9	A	12.2	A	24.0	A	19.8	P	20.8	A	30.2	P	7.6	A	15.4	A	36.7	A	36.3	P	24.4	A	10.9	P	37.4	P	14.5	P	21.3	A	22.4	P	12.5	A	20.3	P
1416034_at	130.9	P	132.9	P	136.6	P	134.7	P	109.5	P	138.2	P	176.5	P	155.2	P	132.6	P	162.1	P	141.5	P	103.4	P	121.7	P	109.1	P	136.4	P	107.3	P	131.3	P	115.6	P
1416035_at	294.4	P	357.1	P	295.6	P	323.6	P	302.1	P	328.3	P	271.6	P	278.1	P	264.4	P	313.1	P	331.7	P	315.9	P	318.0	P	303.6	P	328.0	P	256.4	P	259.4	P	289.6	P
1416036_at	1880.9	P	1679.9	P	2130.1	P	1641.4	P	1623.9	P	1780.6	P	1824.8	P	1504.1	P	1587.7	P	2298.3	P	2020.0	P	2248.6	P	2087.5	P	2052.2	P	1728.2	P	2106.4	P	2052.5	P	2019.0	P
1416037_a_at	1435.0	P	1462.5	P	1613.9	P	1518.2	P	1516.2	P	1491.6	P	1528.8	P	1521.0	P	1641.8	P	1335.4	P	1288.5	P	1446.4	P	1505.3	P	1414.9	P	1317.5	P	1378.0	P	1474.6	P	1417.8	P
1416038_at	228.5	P	179.2	P	187.5	P	179.0	P	185.0	P	180.3	P	195.1	P	217.9	P	185.6	P	144.3	P	187.3	P	215.5	P	166.6	P	204.8	P	192.8	P	216.2	P	189.9	P	180.2	P
1416039_x_at	97.6	P	75.2	P	70.4	P	68.5	P	70.6	P	38.2	P	940.2	P	196.8	P	50.4	P	28.1	P	11.5	A	35.1	P	32.0	P	52.8	A	25.8	P	49.5	P	24.8	P	32.6	P
1416040_at	1.2	A	1.2	A	0.8	A	0.7	A	3.0	A	1.0	A	2.1	A	2.8	A	4.3	A	17.1	A	3.6	A	4.9	A	3.9	A	2.6	A	1.2	A	2.3	A	10.2	A	3.0	A
1416041_at	994.4	P	800.1	P	1005.8	P	1695.6	P	1910.4	P	1270.5	P	3778.8	P	1530.2	P	1806.8	P	2111.2	P	2166.7	P	2082.1	P	1399.3	P	1253.0	P	1662.1	P	728.6	P	949.5	P	1067.8	P
1416042_s_at	91.8	P	85.0	P	74.3	P	97.6	P	115.9	P	68.3	P	64.5	P	66.0	P	143.0	P	75.2	P	158.5	P	104.0	P	107.7	P	113.6	P	110.9	P	82.3	P	104.4	P	104.1	P
1416043_at	6.9	A	6.3	A	0.6	A	11.0	A	3.8	A	9.7	A	1.1	A	13.3	A	23.9	A	5.0	A	3.5	A	1.3	A	1.6	A	10.6	A	5.3	A	1.9	A	19.4	A	4.0	A
1416044_at	266.4	P	257.0	P	284.8	P	318.3	P	315.4	P	313.3	P	242.7	P	278.3	P	276.4	P	251.6	P	275.6	P	298.7	P	263.5	P	256.7	P	285.6	P	319.1	P	293.1	P	241.0	P
1416045_a_at	361.0	P	357.9	P	380.5	P	357.6	P	379.2	P	328.9	P	352.5	P	325.6	P	351.4	P	326.1	P	330.7	P	389.3	P	268.9	P	383.7	P	333.0	P	373.7	P	384.3	P	373.9	P
1416046_a_at	296.8	P	306.3	P	243.2	P	294.8	P	322.5	P	263.1	P	378.6	P	358.5	P	271.3	P	253.2	P	277.6	P	260.2	P	285.6	P	291.9	P	269.7	P	282.4	P	313.5	P	280.2	P
1416047_at	24.4	A	15.7	A	7.5	A	2.3	A	11.2	A	15.0	A	1.7	A	16.7	A	3.1	A	11.2	A	13.4	A	2.2	A	11.3	A	3.0	A	1.4	A	11.0	A	3.9	A	16.9	A
1416048_at	334.1	P	221.4	P	270.3	P	359.5	P	323.1	P	302.9	P	271.7	P	340.4	P	284.6	P	272.6	P	289.7	P	284.3	P	322.6	P	286.8	P	298.4	P	310.0	P	319.2	P	318.6	P
1416049_at	115.7	P	120.5	P	100.6	P	144.3	P	97.2	P	64.4	P	98.7	P	120.5	P	97.0	P	98.5	P	75.0	P	108.3	P	91.0	P	79.1	P	90.6	P	74.2	P	88.0	P	76.0	P
1416050_a_at	122.1	P	136.3	P	124.8	P	161.2	P	113.7	P	119.7	P	140.4	P	103.2	P	141.5	P	126.2	P	86.8	P	135.5	P	103.4	P	102.4	P	106.8	P	141.0	P	112.7	P	112.9	P
1416051_at	20.9	P	14.9	A	5.4	A	44.5	P	23.4	A	31.7	A	37.2	P	20.9	A	2.6	A	24.0	P	12.7	A	21.6	A	25.8	A	5.9	A	21.6	A	16.4	A	14.0	A	34.0	A
1416052_at	808.8	P	718.7	P	780.5	P	682.5	P	715.8	P	752.7	P	754.6	P	759.7	P	648.6	P	923.2	P	852.2	P	829.3	P	822.1	P	861.8	P	835.5	P	959.6	P	861.9	P	838.1	P
1416053_at	479.3	P	421.3	P	417.9	P	411.4	P	402.9	P	382.4	P	338.1	P	407.8	P	391.2	P	415.8	P	468.0	P	457.0	P	421.5	P	421.6	P	482.8	P	394.8	P	372.3	P	414.9	P
1416054_at	2572.3	P	2497.8	P	2880.1	P	2815.6	P	2779.5	P	2714.2	P	3024.2	P	2995.0	P	2877.5	P	2489.4	P	2457.7	P	2591.4	P	2595.4	P	2781.6	P	2359.2	P	2753.7	P	2689.1	P	2806.1	P
1416055_at	11.8	A	18.4	A	4.2	A	5.7	A	7.3	A	1.0	A	11.9	A	2.6	A	15.0	A	13.2	A	20.4	A	0.9	A	8.5	A	4.5	A	24.5	P	13.4	P	22.8	A	9.6	A
1416056_a_at	2357.3	P	2305.2	P	2493.6	P	2590.1	P	2441.4	P	2675.5	P	2606.8	P	2454.9	P	2516.4	P	2599.5	P	2311.1	P	2529.9	P	2604.0	P	2563.7	P	2415.0	P	2572.2	P	2679.2	P	2513.7	P
1416057_at	1851.3	P	1650.0	P	1736.7	P	1900.6	P	1774.5	P	1620.2	P	1826.7	P	1491.9	P	1710.8	P	1810.8	P	1729.9	P	1827.6	P	1677.0	P	1984.5	P	1633.5	P	2160.7	P	1603.3	P	1950.7	P
1416058_s_at	3639.2	P	3734.4	P	3899.0	P	3791.2	P	3526.3	P	3605.3	P	3819.1	P	3504.9	P	3629.1	P	3875.3	P	3709.4	P	3832.1	P	3789.8	P	3904.1	P	3451.0	P	3839.8	P	4079.3	P	4124.1	P
1416059_at	309.5	P	331.1	P	408.3	P	304.8	P	340.7	P	385.6	P	431.9	P	387.6	P	348.2	P	476.1	P	397.3	P	420.6	P	436.8	P	384.8	P	400.3	P	410.2	P	421.6	P	422.5	P
1416060_at	711.2	P	642.2	P	676.8	P	679.7	P	655.4	P	698.0	P	741.6	P	809.5	P	724.8	P	640.4	P	606.5	P	586.9	P	624.6	P	534.3	P	684.0	P	604.6	P	579.8	P	630.8	P
1416061_at	337.6	P	331.3	P	350.0	P	276.3	P	301.3	P	305.8	P	333.7	P	325.9	P	322.4	P	348.1	P	286.0	P	323.2	P	334.1	P	267.7	P	260.4	P	325.9	P	323.2	P	298.6	P
1416062_at	91.0	P	95.3	P	106.1	P	67.7	P	52.3	P	97.5	P	97.0	P	82.1	P	78.9	P	78.3	P	94.3	P	84.6	P	76.9	P	96.4	P	59.3	P	85.9	P	108.8	P	86.8	P
1416063_x_at	1.4	A	0.7	A	0.4	A	4.2	A	0.2	A	0.5	A	2.1	A	15.5	P	1.3	A	0.1	A	2.1	A	0.6	A	0.6	A	2.9	A	5.6	A	1.6	A	7.9	A	0.4	A
1416064_a_at	1740.9	P	1687.9	P	1768.6	P	2800.9	P	2279.7	P	2948.5	P	2505.3	P	2023.2	P	3519.8	P	1921.5	P	2402.1	P	2509.6	P	2643.3	P	2438.9	P	2292.2	P	1588.0	P	2153.7	P	2036.6	P
1416065_a_at	367.5	P	351.6	P	328.7	P	371.9	P	377.1	P	353.3	P	223.3	P	299.1	P	373.9	P	343.6	P	267.4	P	362.7	P	310.3	P	383.1	P	421.0	P	358.5	P	265.6	P	339.7	P
1416066_at	745.7	P	736.1	P	770.2	P	1088.4	P	1079.9	P	996.6	P	1480.5	P	1622.3	P	1076.0	P	455.5	P	412.5	P	391.2	P	414.0	P	385.5	P	367.6	P	395.8	P	451.5	P	441.3	P
1416067_at	353.5	P	395.8	P	319.7	P	359.0	P	355.3	P	337.3	P	431.5	P	361.9	P	373.7	P	460.8	P	481.7	P	462.9	P	479.2	P	436.4	P	401.0	P	365.8	P	399.3	P	369.4	P
1416068_at	375.2	P	438.0	P	414.0	P	363.9	P	393.6	P	390.0	P	375.8	P	424.6	P	414.0	P	397.7	P	436.5	P	341.8	P	417.2	P	393.8	P	389.9	P	459.5	P	435.9	P	410.8	P
1416069_at	1481.1	P	1549.7	P	1611.4	P	1668.6	P	1650.1	P	1649.8	P	1767.1	P	1567.0	P	1643.2	P	1581.8	P	1538.2	P	1589.5	P	1592.9	P	1615.1	P	1479.3	P	1481.0	P	1452.5	P	1518.0	P
1416070_a_at	127.8	P	124.5	P	193.6	P	202.1	P	184.4	P	199.3	P	123.9	P	181.4	P	179.5	P	109.2	P	199.4	P	205.3	P	187.4	P	149.3	P	141.3	P	136.3	P	128.2	P	146.9	P
1416071_at	160.8	P	137.9	P	153.1	P	147.9	P	132.7	P	161.5	P	122.9	P	145.2	P	165.9	P	149.3	P	151.3	P	137.1	P	147.5	P	121.1	P	121.6	P	138.1	P	149.1	P	140.0	P
1416072_at	173.7	P	152.6	P	153.8	P	146.3	P	190.4	P	142.0	P	126.7	P	127.2	P	180.2	P	162.2	P	139.0	P	136.1	P	148.4	P	169.0	P	187.2	P	205.3	P	138.4	P	144.0	P
1416073_a_at	181.5	P	129.3	P	137.7	P	163.6	P	145.7	P	200.8	P	128.0	P	132.2	P	133.1	P	151.6	P	139.6	P	159.3	P	137.1	P	143.0	P	116.9	P	170.9	P	138.0	P	155.5	P
1416074_a_at	3909.6	P	4058.7	P	4714.2	P	4783.8	P	4618.5	P	4732.6	P	4860.5	P	4802.3	P	4411.4	P	3974.2	P	3867.1	P	4257.3	P	3675.7	P	4081.6	P	3712.0	P	3988.7	P	4297.6	P	4165.1	P
1416075_at	106.0	P	112.7	P	102.2	P	72.9	P	90.5	P	86.3	P	88.9	P	82.5	P	102.8	P	99.9	P	96.3	P	84.7	P	99.6	P	97.6	P	74.9	P	105.5	P	74.3	P	115.8	P
1416076_at	20.2	A	9.1	A	9.8	A	1.5	A	0.8	A	9.2	A	0.7	A	0.7	A	0.8	A	9.0	A	13.0	A	1.2	A	2.1	A	9.2	A	5.2	A	16.6	A	18.1	A	0.9	A
1416077_at	26.4	P	39.1	P	35.3	P	41.5	P	47.5	P	39.5	P	75.3	P	29.1	P	39.4	P	27.8	P	49.9	P	40.1	P	29.7	A	28.7	P	18.7	A	37.9	A	35.9	P	41.6	P
1416078_s_at	279.5	P	295.3	P	276.9	P	370.4	P	290.8	P	339.0	P	286.5	P	305.3	P	343.9	P	336.5	P	287.5	P	326.0	P	284.4	P	267.5	P	273.1	P	264.7	P	273.8	P	302.2	P
1416079_a_at	723.1	P	769.6	P	764.2	P	757.2	P	799.2	P	884.0	P	794.4	P	764.9	P	846.3	P	819.3	P	792.0	P	918.4	P	776.2	P	836.0	P	781.7	P	797.1	P	777.9	P	739.3	P
1416080_at	68.0	P	91.7	P	50.4	P	77.7	P	71.7	P	75.0	P	72.7	P	63.9	P	79.3	M	61.5	P	79.1	P	65.4	P	71.6	P	57.9	P	55.4	P	99.4	P	84.1	P	86.2	P
1416081_at	59.0	P	68.4	P	82.3	P	101.9	P	79.4	P	63.7	P	140.1	P	90.6	P	71.1	P	82.6	P	78.2	P	60.6	P	68.4	P	73.8	P	51.9	P	91.9	P	71.9	P	81.4	P
1416082_at	3699.5	P	4048.6	P	4068.8	P	3684.4	P	3780.4	P	3840.4	P	4096.2	P	4016.2	P	3828.2	P	4094.4	P	4436.7	P	3966.9	P	4047.3	P	4368.8	P	3858.8	P	4156.6	P	3952.1	P	3856.2	P
1416083_at	1959.6	P	1785.9	P	1911.3	P	1916.5	P	1800.1	P	1880.2	P	1568.0	P	1639.7	P	1787.3	P	1917.5	P	1837.1	P	1933.8	P	1834.1	P	1936.9	P	2005.6	P	1926.2	P	1858.9	P	1902.9	P
1416084_at	330.7	P	379.4	P	196.9	P	235.7	P	268.0	P	267.3	P	293.4	P	271.1	P	253.3	P	369.0	P	276.9	P	378.2	P	300.5	P	363.3	P	227.5	P	233.0	P	306.6	P	371.9	P
1416085_s_at	1700.0	P	1772.3	P	1867.2	P	1264.2	P	1498.1	P	1600.8	P	1616.1	P	1463.8	P	1484.8	P	1886.2	P	1590.6	P	1775.1	P	1615.5	P	1784.6	P	1322.2	P	1673.3	P	1801.3	P	1746.2	P
1416086_at	165.8	P	179.0	P	178.4	P	168.8	P	135.4	P	157.0	P	208.0	P	188.9	P	154.6	P	180.2	P	180.2	P	215.1	P	171.7	P	164.3	P	149.5	P	169.7	P	151.4	P	177.3	P
1416087_at	623.8	P	644.7	P	710.4	P	683.0	P	657.2	P	688.0	P	698.5	P	658.0	P	651.0	P	758.0	P	733.1	P	766.5	P	736.1	P	796.9	P	698.2	P	786.4	P	688.6	P	800.0	P
1416088_a_at	2993.2	P	3053.6	P	3261.7	P	3642.1	P	3274.7	P	3477.7	P	3370.8	P	3564.3	P	3387.6	P	3146.1	P	3255.1	P	3263.9	P	3472.3	P	3452.2	P	2991.1	P	3547.5	P	3613.9	P	3332.6	P
1416089_at	3359.0	P	3396.2	P	4012.3	P	3780.9	P	3163.9	P	3629.7	P	4037.7	P	3865.2	P	3551.0	P	3747.6	P	3365.9	P	3494.8	P	3870.4	P	3581.3	P	3474.1	P	3939.0	P	3689.5	P	3783.9	P
1416090_at	1691.3	P	1665.8	P	1850.2	P	1589.0	P	1616.0	P	1705.0	P	1665.0	P	1528.0	P	1693.3	P	1839.4	P	1848.6	P	1847.5	P	1782.1	P	1821.6	P	1707.6	P	1809.0	P	1743.2	P	1765.6	P
1416091_at	672.1	P	668.4	P	682.8	P	838.1	P	803.0	P	812.2	P	819.7	P	995.3	P	781.3	P	629.0	P	675.5	P	656.1	P	678.5	P	643.5	P	790.5	P	751.7	P	703.0	P	643.0	P
1416092_a_at	601.1	P	548.0	P	610.3	P	628.2	P	575.8	P	589.0	P	584.7	P	645.5	P	566.2	P	571.8	P	537.9	P	545.1	P	575.0	P	542.4	P	584.3	P	604.0	P	708.0	P	601.8	P
1416093_a_at	481.5	P	475.1	P	585.9	P	516.4	P	524.7	P	501.5	P	475.5	P	499.7	P	514.3	P	530.8	P	519.8	P	563.1	P	521.2	P	509.1	P	563.5	P	531.2	P	535.5	P	548.9	P
1416094_at	480.9	P	427.0	P	422.6	P	513.5	P	593.0	P	548.2	P	635.0	P	608.2	P	471.3	P	488.8	P	454.2	P	435.1	P	514.0	P	437.7	P	464.2	P	463.3	P	439.1	P	448.1	P
1416095_x_at	542.9	P	557.0	P	545.4	P	528.3	P	519.6	P	553.6	P	510.0	P	472.1	P	593.9	P	534.1	P	593.3	P	529.8	P	573.6	P	570.0	P	593.1	P	537.6	P	627.0	P	559.2	P
1416096_at	348.8	P	312.1	P	355.5	P	454.5	P	412.2	P	431.8	P	360.0	P	418.1	P	231.4	P	385.2	P	347.5	P	343.4	P	338.4	P	341.1	P	334.1	P	383.4	P	358.7	P	346.6	P
1416097_at	181.7	P	182.8	P	198.2	P	189.9	P	137.9	P	188.8	P	178.5	P	151.2	P	186.2	P	221.6	P	157.9	P	183.9	P	156.9	P	149.9	P	190.9	P	171.7	P	166.8	P	182.1	P
1416098_at	606.2	P	608.1	P	641.0	P	579.4	P	605.5	P	642.1	P	543.9	P	564.9	P	557.7	P	704.0	P	641.3	P	755.0	P	731.7	P	694.4	P	582.1	P	754.7	P	679.3	P	709.7	P
1416099_at	2346.6	P	2654.6	P	2425.8	P	2553.5	P	2428.6	P	2501.8	P	2565.1	P	2510.3	P	2544.4	P	2489.5	P	2289.4	P	2241.5	P	2489.4	P	2405.9	P	2271.1	P	2263.5	P	2324.1	P	2584.8	P
1416100_at	599.6	P	651.7	P	670.4	P	719.8	P	665.6	P	661.0	P	687.6	P	684.7	P	661.2	P	537.9	P	539.2	P	652.0	P	582.9	P	662.1	P	590.9	P	648.8	P	540.5	P	584.7	P
1416101_a_at	608.5	P	608.7	P	633.8	P	637.4	P	663.4	P	649.6	P	1122.8	P	1380.4	P	613.7	P	603.9	P	579.3	P	506.0	P	627.9	P	481.5	P	510.6	P	493.2	P	456.8	P	510.8	P
1416102_at	2404.2	P	2416.5	P	2195.5	P	1895.0	P	2175.4	P	2154.3	P	2147.7	P	1965.2	P	2170.5	P	2234.1	P	2353.6	P	2361.2	P	2332.2	P	2614.1	P	2104.7	P	2157.5	P	2136.6	P	2270.7	P
1416103_at	300.9	P	327.8	P	324.9	P	269.0	P	347.9	P	380.8	P	301.9	P	308.1	P	334.0	P	358.8	P	353.4	P	333.2	P	380.4	P	303.9	P	322.8	P	311.6	P	284.6	P	213.4	P
1416104_at	197.3	P	250.4	P	202.9	P	219.0	P	211.2	P	206.8	P	207.3	P	230.9	P	195.3	P	219.7	P	207.7	P	200.9	P	183.5	P	194.1	P	212.2	P	226.1	P	185.0	P	218.8	P
1416105_at	205.6	P	229.6	P	261.4	P	241.7	P	230.6	P	266.9	P	190.3	P	237.2	P	193.8	P	410.0	P	388.7	P	403.1	P	384.3	P	399.2	P	411.1	P	420.0	P	409.8	P	412.7	P
1416106_at	104.7	P	113.1	P	117.4	P	120.1	P	97.6	P	107.1	P	107.7	P	104.1	P	130.8	P	120.1	P	114.1	P	100.9	P	92.7	P	106.3	P	97.4	P	118.7	P	103.8	P	105.1	P
1416107_at	2572.9	P	2521.2	P	2657.8	P	2560.3	P	2446.1	P	2575.6	P	2350.7	P	2334.6	P	2326.9	P	2689.3	P	2533.6	P	2756.5	P	2516.0	P	2812.3	P	2301.4	P	2912.9	P	2834.4	P	2929.3	P
1416108_a_at	251.4	P	309.9	P	313.1	P	292.0	P	332.9	P	245.2	P	351.7	P	352.8	P	339.9	P	209.3	P	218.8	P	270.6	P	300.1	P	256.0	P	220.7	P	247.0	P	219.9	P	272.6	P
1416109_at	457.3	P	479.9	P	487.1	P	474.3	P	518.6	P	447.3	P	648.1	P	792.1	P	427.6	P	427.8	P	426.2	P	432.2	P	432.8	P	455.0	P	422.1	P	494.4	P	439.4	P	423.7	P
1416110_at	191.4	P	206.1	P	219.5	P	189.2	P	197.3	P	200.1	P	200.2	P	181.8	P	177.4	P	223.1	P	211.9	P	211.5	P	239.7	P	197.1	P	189.7	P	201.0	P	233.1	P	213.3	P
1416111_at	259.7	P	249.3	P	266.3	P	256.2	P	243.4	P	247.6	P	222.5	P	237.8	P	229.2	P	197.9	P	205.7	P	182.6	P	228.5	P	239.7	P	209.5	P	252.9	P	256.5	P	225.5	P
1416112_at	2358.2	P	2345.9	P	2628.3	P	2475.3	P	2329.2	P	2449.8	P	2384.7	P	2296.3	P	2363.3	P	2774.9	P	2719.0	P	2871.5	P	2630.3	P	2572.6	P	2497.7	P	2731.9	P	2988.1	P	2747.3	P
1416113_at	484.0	P	445.0	P	550.9	P	614.6	P	498.9	P	703.0	P	654.6	P	510.3	P	454.8	P	662.0	P	549.7	P	546.1	P	464.9	P	533.6	P	581.0	P	531.5	P	660.5	P	810.6	P
1416114_at	6447.9	P	7649.7	P	7571.2	P	6839.4	P	7009.2	P	7824.7	P	8119.8	P	7395.2	P	7392.7	P	6999.6	P	6413.9	P	6987.1	P	6102.5	P	6881.6	P	5632.8	P	6348.1	P	6759.6	P	6309.2	P
1416115_at	208.7	P	232.8	P	224.8	P	194.8	P	223.1	P	192.3	P	240.3	P	240.4	P	189.3	P	239.7	P	196.1	P	204.9	P	188.6	P	244.0	P	210.1	P	242.8	P	271.7	P	217.8	P
1416116_at	109.8	P	106.3	P	116.7	P	87.9	P	99.9	P	136.8	P	142.1	P	99.2	P	82.1	P	62.0	P	128.0	P	102.3	P	130.0	P	111.7	P	98.0	P	107.2	P	117.3	P	88.1	P
1416117_at	69.8	P	64.5	P	67.0	P	57.1	P	64.9	P	82.3	P	59.1	P	45.8	P	43.8	P	70.0	P	62.3	P	73.8	P	74.2	P	60.0	P	75.3	P	79.9	P	69.8	P	80.1	P
1416118_at	217.5	P	237.6	P	191.8	P	207.4	P	191.9	P	243.4	P	60.2	P	234.1	P	177.4	P	170.9	P	147.6	P	117.9	P	190.0	P	166.6	P	174.6	P	229.1	P	211.8	P	242.8	P
1416119_at	1296.6	P	1272.5	P	1389.9	P	1281.7	P	1251.4	P	1298.6	P	1214.3	P	1384.2	P	1309.9	P	1267.1	P	1235.9	P	1281.9	P	1301.4	P	1260.3	P	1182.0	P	1401.4	P	1262.2	P	1352.3	P
1416120_at	16.4	A	38.9	A	28.4	A	7.5	A	2.1	A	7.2	A	9.7	A	2.8	A	18.0	A	21.1	A	6.0	A	12.8	A	22.6	A	16.4	A	3.1	A	15.0	A	20.4	A	16.5	A
1416121_at	26.5	P	25.3	A	12.7	A	18.6	A	27.0	A	8.0	A	31.8	P	46.7	P	40.2	P	12.7	A	8.8	A	3.0	A	22.3	A	21.9	A	16.2	P	1.8	A	41.1	P	24.4	M
1416122_at	284.8	P	313.1	P	335.7	P	368.2	P	366.4	P	332.3	P	155.9	P	213.6	P	371.6	P	293.8	P	307.9	P	363.2	P	313.9	P	270.5	P	308.6	P	228.1	P	262.2	P	232.6	P
1416123_at	28.0	P	14.6	A	42.7	P	0.9	A	34.8	A	24.7	A	14.7	A	30.3	P	32.6	P	32.1	P	39.2	A	24.3	A	31.1	P	27.1	A	22.5	A	25.0	A	22.1	A	27.5	A
1416124_at	16.5	P	17.2	A	28.7	A	13.4	A	13.2	P	22.7	P	11.9	A	14.6	A	24.9	P	2.1	A	31.3	A	8.0	A	26.9	P	13.4	A	18.1	A	12.0	A	1.4	A	26.3	A
1416125_at	164.3	P	156.0	P	148.9	P	204.3	P	152.0	P	172.0	P	566.5	P	201.9	P	173.0	P	202.6	P	271.1	P	317.6	P	238.1	P	226.8	P	304.2	P	131.5	P	135.2	P	148.3	P
1416126_at	74.7	P	132.9	P	110.5	P	80.8	P	104.3	P	93.1	P	66.2	P	81.3	P	100.2	P	101.7	P	99.3	P	101.7	P	108.8	P	89.4	P	132.4	P	113.3	P	102.0	P	88.2	P
1416127_a_at	390.8	P	399.5	P	474.1	P	397.5	P	365.2	P	376.5	P	376.7	P	357.6	P	349.6	P	316.7	P	338.7	P	352.7	P	380.1	P	406.2	P	369.4	P	489.3	P	465.5	P	400.2	P
1416128_at	41.1	A	29.2	P	42.3	P	68.7	P	39.5	P	54.7	P	49.3	P	55.0	P	37.5	P	38.3	P	34.0	P	37.0	A	38.0	P	50.0	P	34.5	M	56.1	P	53.7	A	24.9	M
1416129_at	362.5	P	315.1	P	400.8	P	455.0	P	445.6	P	417.0	P	933.4	P	316.2	P	448.8	P	394.3	P	424.8	P	429.5	P	384.2	P	334.5	P	383.8	P	328.4	P	341.4	P	304.8	P
1416130_at	2831.0	P	2818.7	P	2953.4	P	2613.2	P	2827.7	P	2848.7	P	3110.0	P	3059.8	P	2844.0	P	2926.7	P	2742.2	P	2960.8	P	2675.9	P	2931.5	P	2402.1	P	3143.5	P	3302.6	P	3168.7	P
1416131_s_at	750.0	P	808.4	P	655.5	P	695.8	P	755.1	P	703.9	P	722.6	P	763.1	P	676.7	P	720.0	P	794.3	P	733.3	P	748.9	P	719.3	P	974.6	P	739.8	P	626.5	P	698.6	P
1416132_at	562.6	P	547.1	P	572.4	P	377.6	P	448.9	P	492.8	P	422.3	P	352.0	P	490.2	P	531.1	P	517.0	P	572.9	P	544.5	P	546.8	P	396.0	P	535.7	P	672.7	P	600.6	P
1416133_at	751.9	P	736.8	P	830.4	P	819.4	P	912.5	P	863.2	P	806.0	P	890.4	P	718.5	P	763.9	P	835.7	P	888.2	P	745.5	P	832.1	P	850.9	P	912.1	P	838.6	P	856.2	P
1416134_at	1699.8	P	1592.7	P	1729.3	P	2046.5	P	1849.3	P	1959.1	P	1942.0	P	1975.4	P	1737.2	P	1970.1	P	1742.3	P	1850.5	P	1855.7	P	1751.7	P	1780.6	P	2001.9	P	2122.1	P	1898.4	P
1416135_at	447.0	P	514.7	P	475.1	P	396.8	P	418.9	P	371.9	P	411.7	P	444.6	P	392.4	P	483.5	P	425.8	P	437.5	P	391.9	P	421.9	P	401.4	P	411.8	P	431.7	P	499.7	P
1416136_at	28.5	P	30.5	A	24.8	P	40.2	P	41.1	M	22.2	A	11.9	A	24.7	A	36.9	P	6.2	A	27.2	A	35.9	A	25.7	A	22.8	A	26.7	A	22.6	A	22.9	A	20.6	A
1416137_at	147.5	P	160.7	P	118.6	P	177.2	P	130.8	P	159.5	P	150.4	P	157.7	P	136.9	P	158.5	P	172.3	P	147.2	P	172.2	P	167.4	P	200.8	P	121.4	P	185.3	P	173.2	P
1416138_at	562.9	P	505.6	P	623.5	P	551.4	P	570.1	P	562.6	P	509.9	P	615.6	P	614.2	P	492.2	P	496.8	P	506.0	P	508.1	P	542.5	P	492.7	P	668.7	P	585.2	P	538.2	P
1416139_at	16.3	A	32.2	M	0.8	A	19.6	A	14.7	A	2.4	A	7.1	A	4.3	A	2.3	A	35.1	A	10.6	A	12.8	A	13.9	A	12.0	A	15.7	A	12.6	A	12.5	A	24.8	A
1416140_a_at	644.9	P	648.7	P	678.0	P	701.2	P	668.2	P	729.5	P	652.7	P	688.9	P	644.9	P	668.7	P	692.4	P	721.8	P	749.6	P	686.8	P	753.8	P	787.9	P	743.4	P	671.4	P
1416141_a_at	5772.3	P	5917.1	P	7417.8	P	6891.1	P	6728.0	P	6794.9	P	7540.4	P	6625.2	P	6847.9	P	6191.3	P	5846.4	P	6075.9	P	6332.9	P	6627.5	P	5435.7	P	6402.0	P	6988.6	P	6486.8	P
1416142_at	198.8	P	216.5	P	216.7	P	252.9	P	226.3	P	258.0	P	321.9	P	274.0	P	204.8	P	187.1	P	167.0	P	172.8	P	225.8	P	197.9	P	180.8	P	196.7	P	143.8	P	164.8	P
1416143_at	2663.3	P	2580.0	P	2766.0	P	2443.6	P	2381.5	P	2502.7	P	2390.5	P	2398.0	P	2397.7	P	2640.6	P	2513.7	P	2541.2	P	2565.7	P	2569.3	P	2562.5	P	2514.4	P	2602.8	P	2664.3	P
1416144_a_at	795.3	P	851.3	P	812.5	P	862.8	P	851.8	P	827.4	P	913.3	P	814.7	P	894.4	P	669.5	P	802.6	P	768.7	P	851.4	P	781.2	P	1065.0	P	692.7	P	639.4	P	718.4	P
1416145_at	1136.0	P	1150.3	P	1002.1	P	1039.3	P	1060.8	P	1058.8	P	1359.0	P	1126.9	P	1278.6	P	1019.7	P	1041.1	P	1198.8	P	1184.0	P	1047.8	P	1002.2	P	1062.4	P	1131.6	P	1090.8	P
1416146_at	469.8	P	417.5	P	551.8	P	445.2	P	491.5	P	523.4	P	627.2	P	545.8	P	550.6	P	529.7	P	534.4	P	515.9	P	584.3	P	517.3	P	549.0	P	646.6	P	551.3	P	554.5	P
1416147_at	453.0	P	503.0	P	611.8	P	546.1	P	648.7	P	675.7	P	309.3	P	344.2	P	710.3	P	572.9	P	584.8	P	489.7	P	577.9	P	455.3	P	540.7	P	600.7	P	588.1	P	513.4	P
1416148_at	745.1	P	737.0	P	793.7	P	766.6	P	800.9	P	818.7	P	668.8	P	695.5	P	742.6	P	680.1	P	665.9	P	745.2	P	692.6	P	687.0	P	683.9	P	680.8	P	721.5	P	833.4	P
1416149_at	1408.7	P	1458.8	P	1571.8	P	1551.4	P	1589.5	P	1559.1	P	2109.3	P	1891.8	P	1454.5	P	1881.6	P	1778.6	P	1757.4	P	1584.4	P	1583.7	P	1592.4	P	1602.0	P	1734.9	P	1576.5	P
1416150_a_at	1216.4	P	1208.4	P	1087.4	P	1197.2	P	1142.9	P	1171.0	P	1054.4	P	974.2	P	1130.4	P	1020.3	P	1011.8	P	1100.3	P	1146.3	P	1120.0	P	1080.0	P	1032.2	P	1019.1	P	1137.9	P
1416151_at	368.4	P	319.5	P	297.4	P	345.4	P	320.7	P	340.9	P	250.2	P	263.2	P	311.0	P	289.8	P	296.0	P	277.6	P	339.9	P	268.0	P	332.0	P	273.6	P	292.1	P	292.7	P
1416152_a_at	597.8	P	663.1	P	473.5	P	499.4	P	539.0	P	516.5	P	370.9	P	413.5	P	563.3	P	524.8	P	491.1	P	493.9	P	552.2	P	554.8	P	497.7	P	445.6	P	427.1	P	509.7	P
1416153_at	1400.4	P	1241.1	P	1300.0	P	1313.1	P	1350.1	P	1342.3	P	1547.5	P	1398.5	P	1248.9	P	1328.0	P	1413.0	P	1380.2	P	1340.5	P	1359.3	P	1400.5	P	1308.8	P	1433.2	P	1442.8	P
1416154_at	28.2	P	33.1	P	21.1	A	22.2	A	22.2	P	22.5	M	2.0	A	36.2	P	19.6	A	30.4	A	11.7	A	37.3	P	37.1	P	20.9	A	29.7	P	9.3	A	24.3	P	45.6	P
1416155_at	421.7	P	439.3	P	346.0	P	300.8	P	281.6	P	278.5	P	453.1	P	343.9	P	286.1	P	314.5	P	300.5	P	277.3	P	254.4	P	286.9	P	274.0	P	295.7	P	251.8	P	296.4	P
1416156_at	309.8	P	306.7	P	337.5	P	419.0	P	378.6	P	377.2	P	388.1	P	436.2	P	360.0	P	288.5	P	298.8	P	290.2	P	291.3	P	287.4	P	335.3	P	280.3	P	241.4	P	312.9	P
1416157_at	64.0	P	48.4	P	75.0	P	41.0	P	48.0	P	45.1	P	27.8	P	28.9	P	65.7	P	63.3	P	48.4	P	48.2	P	41.2	P	44.6	M	41.7	P	51.0	P	68.4	P	43.1	P
1416158_at	55.7	P	69.1	P	75.0	P	65.6	P	79.1	P	87.4	P	63.6	P	76.5	P	55.2	P	93.1	P	65.4	P	61.7	P	54.3	P	101.5	P	59.4	P	86.3	P	66.5	P	73.3	P
1416159_at	138.8	P	119.1	P	131.5	P	144.8	P	152.4	P	139.4	P	169.8	P	157.5	P	147.0	P	122.0	P	142.1	P	141.2	P	147.1	P	140.3	P	119.6	P	108.0	P	90.0	P	96.9	P
1416160_at	54.6	P	35.4	P	24.3	A	38.4	A	17.0	A	13.1	A	43.0	A	18.0	A	29.0	A	25.3	A	33.5	P	21.2	P	19.0	A	31.9	A	31.2	P	19.3	A	45.5	A	35.1	M
1416161_at	1319.4	P	1608.5	P	1479.2	P	1362.1	P	1534.3	P	1269.8	P	1387.9	P	1570.7	P	1179.1	P	1508.1	P	1419.2	P	1399.5	P	1312.9	P	1429.6	P	1669.1	P	1232.4	P	1089.0	P	1324.6	P
1416162_at	324.2	P	331.5	P	358.0	P	265.4	P	298.0	P	291.2	P	324.5	P	243.7	P	296.4	P	346.7	P	291.8	P	324.8	P	307.3	P	330.3	P	269.4	P	302.0	P	357.8	P	357.6	P
1416163_at	499.9	P	462.1	P	538.5	P	485.3	P	484.8	P	500.7	P	498.3	P	447.7	P	413.5	P	462.9	P	416.2	P	409.5	P	487.4	P	473.8	P	401.5	P	454.3	P	479.2	P	476.4	P
1416164_at	85.0	P	99.5	P	95.9	P	109.8	P	110.6	P	113.8	P	419.7	P	269.4	P	104.8	P	66.5	P	92.7	P	63.9	P	94.6	P	73.5	P	70.9	P	95.6	P	123.1	P	72.5	P
1416165_at	376.0	P	325.3	P	401.1	P	502.9	P	517.3	P	427.0	P	646.9	P	604.2	P	457.2	P	440.8	P	394.3	P	457.7	P	430.6	P	389.6	P	465.8	P	351.2	P	399.4	P	412.9	P
1416166_a_at	84.3	P	84.5	P	70.7	P	78.9	P	71.9	P	85.6	P	95.5	P	99.2	P	88.6	P	82.7	P	84.4	P	79.7	P	89.4	P	84.1	P	85.4	P	65.7	P	42.2	P	81.0	P
1416167_at	250.9	P	198.5	P	202.0	P	195.4	P	206.5	P	222.1	P	234.4	P	241.6	P	204.0	P	204.6	P	184.6	P	193.8	P	199.6	P	181.3	P	175.2	P	190.8	P	197.5	P	209.4	P
1416168_at	174.8	P	179.7	P	192.2	P	205.5	P	170.6	P	155.4	P	271.6	P	234.9	P	183.3	P	146.7	P	168.3	P	154.8	P	149.8	P	148.2	P	139.0	P	128.5	P	156.5	P	149.8	P
1416169_at	1.1	A	1.9	A	15.6	P	1.7	A	6.6	A	1.7	A	1.3	A	0.8	A	5.9	A	16.7	A	1.0	A	7.6	A	9.0	A	5.2	A	0.7	A	2.8	A	8.9	A	10.4	A
1416170_at	419.5	P	449.4	P	480.6	P	378.0	P	453.4	P	420.8	P	433.2	P	385.1	P	432.3	P	476.5	P	501.5	P	512.1	P	442.8	P	461.9	P	402.5	P	468.7	P	496.7	P	466.4	P
1416171_at	364.0	P	305.7	P	317.0	P	363.5	P	303.3	P	380.6	P	312.4	P	330.9	P	355.0	P	389.1	P	340.5	P	354.0	P	324.8	P	332.0	P	299.9	P	330.4	P	343.5	P	307.2	P
1416172_at	161.3	P	150.4	P	150.2	P	135.6	P	178.3	P	144.7	P	139.5	P	170.4	P	124.6	P	187.5	P	144.1	P	142.2	P	161.4	P	212.4	P	150.5	P	180.3	P	131.6	P	148.4	P
1416173_at	57.2	P	76.5	P	61.0	P	69.6	M	63.4	P	81.6	P	87.2	M	53.7	A	66.9	P	72.6	P	79.0	P	58.9	P	73.8	P	57.7	A	65.7	P	53.6	P	75.5	P	67.4	P
1416174_at	255.6	P	272.7	P	200.4	P	229.6	P	302.0	P	216.5	P	192.5	P	251.0	P	294.3	P	213.1	P	241.5	P	207.0	P	234.9	P	205.6	P	221.0	P	216.5	P	215.8	P	244.3	P
1416175_a_at	1918.6	P	1835.7	P	1893.4	P	1673.8	P	1795.4	P	1764.6	P	1659.9	P	1849.8	P	1844.7	P	1793.2	P	1695.3	P	1803.4	P	1752.1	P	1831.9	P	1897.2	P	1782.2	P	1850.5	P	1738.0	P
1416176_at	1072.8	P	1072.0	P	1061.7	P	990.8	P	941.1	P	1019.2	P	1032.9	P	1052.7	P	973.1	P	1065.0	P	992.2	P	981.6	P	921.1	P	1061.8	P	960.7	P	1019.6	P	867.9	P	934.2	P
1416177_at	613.3	P	572.1	P	550.7	P	594.5	P	563.8	P	585.2	P	537.1	P	510.4	P	541.4	P	543.1	P	526.5	P	571.7	P	568.4	P	573.3	P	563.5	P	569.1	P	520.8	P	569.3	P
1416178_a_at	3538.9	P	3498.8	P	4109.4	P	3903.0	P	4518.8	P	4381.2	P	4370.2	P	5115.3	P	4480.5	P	3894.1	P	3823.6	P	3149.2	P	3932.8	P	3483.7	P	3342.6	P	3712.4	P	3853.8	P	3793.9	P
1416179_a_at	588.9	P	607.6	P	350.1	P	546.6	P	555.1	P	412.5	P	642.6	P	514.6	P	545.6	P	438.4	P	425.8	P	470.0	P	343.7	P	502.6	P	542.3	P	339.1	P	395.9	P	418.9	P
1416180_a_at	283.5	P	257.6	P	242.9	P	197.2	P	208.8	P	223.8	P	244.7	P	242.8	P	230.0	P	271.0	P	207.6	P	223.3	P	202.9	P	260.4	P	214.5	P	204.1	P	259.1	P	256.6	P
1416181_at	736.7	P	719.4	P	854.5	P	698.3	P	746.9	P	747.7	P	683.2	P	783.7	P	682.7	P	766.0	P	776.1	P	773.6	P	769.5	P	676.5	P	706.2	P	730.1	P	689.8	P	748.1	P
1416182_at	98.8	P	86.9	P	98.9	P	80.6	P	93.0	P	159.4	P	87.4	P	93.0	P	90.6	P	70.2	P	82.2	P	77.9	P	79.9	P	69.1	P	97.8	P	87.3	P	66.9	P	104.1	P
1416183_a_at	2364.4	P	2425.7	P	2748.4	P	2784.5	P	2575.7	P	2646.2	P	2666.3	P	2420.2	P	2444.5	P	2310.1	P	2446.0	P	2393.3	P	2581.4	P	2404.5	P	2316.7	P	2531.8	P	2689.9	P	2527.4	P
1416184_s_at	297.9	P	313.8	P	311.3	P	261.0	P	301.8	P	303.1	P	290.4	P	277.5	P	250.6	P	257.5	P	301.8	P	270.6	P	273.1	P	233.5	P	256.7	P	279.1	P	258.2	P	265.3	P
1416185_a_at	872.2	P	829.8	P	890.8	P	881.8	P	934.7	P	848.5	P	979.0	P	1038.7	P	855.0	P	761.3	P	780.3	P	800.1	P	803.5	P	826.5	P	797.7	P	790.8	P	831.2	P	876.7	P
1416186_at	331.5	P	281.2	P	245.8	P	258.7	P	301.1	P	285.3	P	224.5	P	333.1	P	299.9	P	265.1	P	283.4	P	238.5	P	254.3	P	261.9	P	288.0	P	246.3	P	235.2	P	251.8	P
1416187_s_at	458.0	P	586.2	P	401.8	P	478.9	P	581.2	P	478.8	P	455.4	P	563.5	P	503.7	P	411.1	P	490.8	P	439.4	P	467.5	P	519.0	P	584.0	P	416.3	P	390.0	P	443.8	P
1416188_at	154.9	P	161.6	P	158.1	P	111.3	P	162.1	P	159.6	P	180.7	P	153.0	P	132.0	P	119.8	P	156.1	P	117.3	P	131.2	P	125.5	P	100.7	P	114.5	P	131.5	P	127.3	P
1416189_a_at	367.2	P	368.9	P	438.9	P	443.3	P	467.7	P	367.5	P	378.9	P	423.5	P	474.9	P	304.8	P	358.8	P	403.0	P	385.1	P	346.3	P	350.4	P	350.2	P	370.6	P	385.8	P
1416190_a_at	95.2	P	93.7	P	76.6	P	87.8	P	91.9	P	75.2	P	81.1	P	73.1	P	85.5	P	88.6	P	78.0	P	90.0	P	88.1	P	88.6	P	93.8	P	109.5	P	105.6	P	63.0	P
1416191_at	141.8	P	174.7	P	146.1	P	80.8	P	113.6	P	115.3	P	131.1	P	87.7	A	148.5	P	130.4	P	134.1	P	152.7	P	200.5	P	128.3	P	118.4	P	150.7	P	133.0	P	149.0	P
1416192_at	277.1	P	282.1	P	334.6	P	275.8	P	265.5	P	285.6	P	268.5	P	245.9	P	270.8	P	283.8	P	256.1	P	280.9	P	308.2	P	277.3	P	266.7	P	281.2	P	247.9	P	311.9	P
1416193_at	24.0	A	12.6	A	0.8	A	6.2	A	2.9	A	4.6	A	4.4	A	1.7	A	1.6	A	5.3	A	3.3	A	9.0	A	9.8	A	28.8	A	16.4	A	7.7	A	3.7	A	12.7	A
1416194_at	16.6	P	27.1	P	24.0	P	21.6	P	22.9	P	13.6	A	19.0	A	38.5	P	15.8	A	20.1	P	38.0	P	4.2	A	20.0	A	32.9	P	6.0	A	23.6	P	50.2	P	21.3	P
1416195_at	277.1	P	254.2	P	314.1	P	303.4	P	266.5	P	243.5	P	379.9	P	319.8	P	225.3	P	251.8	P	255.5	P	305.5	P	280.6	P	265.2	P	318.7	P	302.4	P	277.0	P	288.2	P
1416196_at	4.5	A	3.6	A	27.3	P	12.0	A	2.6	A	9.6	A	22.2	A	11.7	A	3.9	A	11.4	A	6.8	A	13.0	A	7.1	A	17.7	A	0.5	A	8.6	A	12.5	A	7.6	A
1416197_at	629.5	P	572.8	P	634.3	P	531.1	P	532.9	P	570.3	P	548.4	P	635.9	P	576.9	P	466.9	P	520.2	P	497.8	P	477.4	P	504.3	P	458.4	P	432.6	P	478.8	P	465.1	P
1416198_at	184.4	P	208.7	P	207.7	P	218.5	P	232.3	P	256.0	P	250.2	P	210.0	P	238.4	P	277.5	P	237.8	P	240.0	P	273.8	P	252.1	P	251.6	P	320.5	P	271.7	P	241.3	P
1416199_at	155.1	P	143.4	P	159.2	P	158.3	P	102.6	P	141.9	P	156.8	P	160.3	P	146.4	P	134.0	P	151.9	P	150.0	P	144.3	P	121.5	P	148.0	P	141.0	P	155.0	P	132.3	P
1416200_at	464.1	P	479.4	P	387.1	P	714.2	P	688.7	P	629.4	P	690.1	P	1044.8	P	596.8	P	327.7	P	375.8	P	316.3	P	448.4	P	455.2	P	450.1	P	432.0	P	390.3	P	487.5	P
1416201_at	542.2	P	458.7	P	509.3	P	414.1	P	385.8	P	494.3	P	355.1	P	358.1	P	451.2	P	494.4	P	496.0	P	577.4	P	550.4	P	538.3	P	376.8	P	540.8	P	438.9	P	469.2	P
1416202_at	438.1	P	426.3	P	458.0	P	508.7	P	389.6	P	479.3	P	461.6	P	516.9	P	438.2	P	421.3	P	478.2	P	453.5	P	509.0	P	470.4	P	417.8	P	409.5	P	466.9	P	427.5	P
1416203_at	31.4	P	24.6	M	27.5	P	31.0	P	28.6	A	31.0	P	35.7	P	32.9	P	42.4	P	24.7	P	35.6	P	22.9	M	27.1	P	14.0	P	28.9	P	26.9	M	36.7	P	53.4	P
1416204_at	209.5	P	189.5	P	212.6	P	170.6	P	122.4	P	158.9	P	200.8	P	136.8	P	149.7	P	273.5	P	272.2	P	310.9	P	250.6	P	246.8	P	155.2	P	219.7	P	260.5	P	246.9	P
1416205_at	148.2	P	160.7	P	144.7	P	113.6	P	134.2	P	162.1	P	136.3	P	149.5	P	116.7	P	139.7	P	96.5	P	111.9	P	104.0	P	130.3	P	139.3	P	120.9	P	107.5	P	112.8	P
1416206_at	26.6	P	48.2	A	55.6	P	52.0	P	35.9	P	39.8	P	42.4	P	61.8	P	54.4	M	62.8	M	48.2	A	36.1	A	67.5	P	24.7	M	40.3	A	62.8	P	48.1	P	48.6	A
1416207_at	300.5	P	313.7	P	320.3	P	266.7	P	347.3	P	364.3	P	402.0	P	389.9	P	295.8	P	299.1	P	360.5	P	333.8	P	357.4	P	362.7	P	360.3	P	362.9	P	296.6	P	302.4	P
1416208_at	930.4	P	984.9	P	817.7	P	753.9	P	774.8	P	741.0	P	741.4	P	799.4	P	879.6	P	901.1	P	940.2	P	853.2	P	969.9	P	968.0	P	886.1	P	839.8	P	895.7	P	969.9	P
1416209_at	1581.9	P	1498.5	P	1601.9	P	1612.2	P	1520.0	P	1588.2	P	1704.9	P	1716.9	P	1576.3	P	1507.6	P	1494.1	P	1534.6	P	1429.2	P	1450.7	P	1302.1	P	1489.3	P	1649.8	P	1412.0	P
1416210_at	299.9	P	266.8	P	311.8	P	285.7	P	288.2	P	245.2	P	310.5	P	294.1	P	291.8	P	282.7	P	261.4	P	319.2	P	266.6	P	302.1	P	264.4	P	306.6	P	290.2	P	244.7	P
1416211_a_at	1188.3	P	1193.8	P	1246.7	P	1047.6	P	1090.4	P	1182.0	P	906.6	P	997.1	P	1126.3	P	1079.1	P	986.1	P	1094.4	P	951.5	P	1088.9	P	916.1	P	1127.7	P	1036.9	P	1066.1	P
1416212_at	465.7	P	455.9	P	506.3	P	420.1	P	450.5	P	441.7	P	486.0	P	453.2	P	466.3	P	478.8	P	400.3	P	449.0	P	438.7	P	444.0	P	439.4	P	453.5	P	409.3	P	415.9	P
1416213_x_at	156.5	P	135.3	P	138.4	P	166.6	P	154.6	P	201.3	P	151.3	P	184.6	P	128.3	P	102.2	P	145.5	P	147.6	P	180.5	P	132.6	P	139.5	P	146.4	P	112.6	P	155.3	P
1416214_at	135.3	P	129.4	P	118.8	P	127.8	P	118.0	P	107.8	P	141.7	P	141.0	P	137.1	P	99.8	P	96.1	P	129.7	P	117.1	P	90.8	P	138.3	P	128.7	P	83.1	P	107.3	P
1416215_at	272.1	P	263.0	P	250.2	P	265.1	P	245.2	P	287.8	P	290.7	P	313.3	P	262.4	P	248.5	P	292.9	P	262.0	P	270.9	P	248.9	P	290.1	P	303.6	P	261.0	P	250.4	P
1416216_at	280.2	P	299.1	P	345.7	P	352.4	P	284.3	P	308.8	P	294.3	P	332.5	P	302.1	P	338.2	P	296.0	P	302.5	P	310.5	P	285.2	P	325.8	P	347.9	P	317.2	P	340.1	P
1416217_a_at	4286.8	P	4328.8	P	4640.5	P	4895.4	P	4431.1	P	4719.5	P	4800.6	P	4529.0	P	4701.3	P	4614.7	P	4414.1	P	4556.5	P	4538.4	P	4463.2	P	4022.8	P	4790.0	P	5001.6	P	4769.4	P
1416218_x_at	119.9	P	181.8	P	166.6	P	180.9	P	63.3	P	63.2	P	172.2	P	142.1	P	175.0	P	97.0	P	86.4	P	229.2	P	166.0	P	184.2	P	217.7	P	171.6	P	294.3	P	170.4	P
1416219_at	3725.4	P	3713.6	P	3972.7	P	4124.2	P	4048.2	P	3941.8	P	4382.4	P	4035.1	P	4112.0	P	3648.1	P	3655.4	P	3633.9	P	3853.9	P	3979.6	P	3356.7	P	3744.8	P	4223.5	P	3933.1	P
1416220_at	1179.3	P	1124.0	P	1192.7	P	944.7	P	1054.6	P	1123.7	P	1087.6	P	1080.8	P	1085.6	P	1159.1	P	1127.6	P	1264.6	P	1190.4	P	1221.7	P	1132.7	P	1169.2	P	1230.5	P	1188.1	P
1416221_at	255.1	P	262.7	P	228.2	P	267.9	P	268.1	P	240.6	P	339.2	P	288.9	P	258.8	P	263.6	P	248.9	P	249.8	P	284.2	P	209.2	P	260.3	P	224.9	P	214.7	P	221.2	P
1416222_at	336.8	P	315.1	P	338.8	P	312.1	P	271.5	P	308.9	P	281.1	P	268.4	P	294.0	P	374.0	P	340.3	P	368.5	P	348.6	P	338.3	P	328.2	P	339.8	P	378.8	P	371.2	P
1416223_at	143.3	P	173.6	P	153.9	P	203.0	P	190.1	P	177.8	P	89.1	P	92.2	P	172.4	P	165.1	P	191.3	P	159.2	P	171.2	P	185.0	P	188.2	P	148.0	P	165.2	P	199.5	P
1416224_at	95.4	P	107.0	P	122.0	P	102.6	P	114.2	P	114.9	P	108.8	P	95.8	P	123.2	P	90.8	P	124.1	P	136.6	P	122.5	P	113.0	P	108.8	P	126.3	P	128.9	P	120.2	P
1416225_at	21.4	P	28.0	P	17.3	A	31.2	P	26.9	A	11.1	A	18.8	A	11.4	A	26.5	A	15.3	A	2.1	A	15.8	A	9.1	A	14.7	A	13.1	M	24.9	A	8.2	A	17.8	A
1416226_at	224.7	P	202.7	P	259.2	P	294.1	P	229.5	P	271.7	P	388.7	P	322.7	P	251.2	P	165.9	P	122.3	P	145.9	P	125.6	P	130.7	P	135.2	P	111.1	P	143.0	P	132.5	P
1416227_at	2.1	A	7.1	A	1.9	A	3.7	A	3.9	A	2.1	A	6.4	A	3.8	A	2.8	A	18.9	A	2.2	A	4.9	A	2.2	A	1.9	A	2.9	A	4.9	A	2.5	A	2.9	A
1416228_at	830.6	P	867.3	P	848.1	P	765.2	P	727.1	P	706.2	P	699.5	P	732.1	P	742.0	P	945.9	P	904.1	P	913.9	P	871.8	P	1003.9	P	895.0	P	922.1	P	865.7	P	852.9	P
1416229_at	411.8	P	413.2	P	503.4	P	305.8	P	397.4	P	440.9	P	434.4	P	349.7	P	365.4	P	379.9	P	391.1	P	371.9	P	409.4	P	373.7	P	270.3	P	411.4	P	481.7	P	395.0	P
1416230_at	526.5	P	477.1	P	470.7	P	448.4	P	395.3	P	509.9	P	435.4	P	465.5	P	411.6	P	425.1	P	437.0	P	431.1	P	476.4	P	462.2	P	348.7	P	449.3	P	509.4	P	473.0	P
1416231_at	75.2	P	61.4	P	48.0	P	92.9	P	80.5	P	75.7	P	68.0	P	58.2	P	64.4	P	65.0	P	43.8	P	74.6	P	60.5	P	64.0	P	78.6	P	100.0	P	57.3	P	66.0	P
1416232_at	183.8	P	204.3	P	198.1	P	182.3	P	194.5	P	244.3	P	278.4	P	220.2	P	203.5	P	224.2	P	281.6	P	193.2	P	186.3	P	237.2	P	238.9	P	193.4	P	225.4	P	217.0	P
1416233_at	1526.5	P	1483.1	P	1612.8	P	1534.0	P	1620.2	P	1447.2	P	1601.9	P	1511.3	P	1476.4	P	1456.0	P	1534.5	P	1607.9	P	1602.5	P	1464.4	P	1289.6	P	1484.0	P	1553.5	P	1595.9	P
1416234_at	647.0	P	592.6	P	582.2	P	653.2	P	681.5	P	624.2	P	660.0	P	659.8	P	702.6	P	734.1	P	682.5	P	661.7	P	739.2	P	626.0	P	654.9	P	643.7	P	584.4	P	556.2	P
1416235_at	263.7	P	289.9	P	279.0	P	216.2	P	205.6	P	239.8	P	241.5	P	219.9	P	230.8	P	253.3	P	296.4	P	245.9	P	269.0	P	259.0	P	211.7	P	217.0	P	245.8	P	281.7	P
1416236_a_at	63.4	P	21.4	P	36.5	P	27.4	P	43.5	P	48.9	P	87.3	P	50.2	P	62.4	P	56.6	P	46.0	P	59.6	P	48.6	P	55.0	P	60.4	P	62.7	P	43.8	P	53.7	P
1416237_at	19.8	A	30.1	A	25.2	A	9.8	A	24.9	A	21.9	A	31.3	P	31.0	P	11.3	A	32.4	A	32.9	P	26.5	A	19.7	A	37.6	M	30.7	A	28.8	A	29.9	P	15.6	A
1416238_at	26.4	P	30.9	P	28.3	M	33.0	P	28.7	P	38.4	P	7.8	A	29.9	P	17.9	A	21.7	P	20.7	P	23.9	P	21.9	P	13.0	A	31.0	P	32.4	P	10.7	A	27.7	P
1416239_at	221.6	P	247.3	P	287.4	P	221.0	P	266.1	P	276.7	P	350.6	P	343.5	P	292.8	P	216.6	P	198.2	P	203.5	P	196.7	P	219.6	P	189.4	P	243.1	P	225.9	P	272.7	P
1416240_at	2524.9	P	2497.3	P	2747.7	P	2358.9	P	2314.6	P	2464.5	P	2681.4	P	2526.3	P	2461.7	P	2830.7	P	2640.4	P	2635.7	P	2719.6	P	2727.9	P	2415.8	P	2747.5	P	2749.2	P	2751.4	P
1416241_at	294.2	P	301.4	P	323.2	P	320.8	P	289.1	P	298.7	P	296.9	P	310.0	P	322.7	P	312.3	P	266.5	P	337.0	P	312.4	P	278.6	P	298.1	P	314.9	P	282.4	P	321.7	P
1416242_at	185.8	P	178.5	P	176.1	P	151.6	P	147.6	P	124.7	P	173.3	P	184.7	P	204.3	P	146.4	P	197.7	P	187.0	P	221.2	P	223.1	P	201.2	P	214.1	P	222.8	P	189.4	P
1416243_a_at	2431.2	P	2503.7	P	2548.4	P	2700.0	P	2319.6	P	2547.3	P	2610.4	P	2589.7	P	2781.8	P	2322.8	P	2142.1	P	2333.4	P	2437.5	P	2522.1	P	2266.4	P	2461.2	P	2304.0	P	2479.8	P
1416244_a_at	2828.7	P	2581.3	P	2832.5	P	2696.9	P	2629.1	P	2646.6	P	3113.1	P	2837.4	P	2647.6	P	2728.0	P	2573.9	P	2561.6	P	2576.6	P	2612.6	P	2367.3	P	2694.3	P	2650.6	P	2735.7	P
1416245_at	807.4	P	807.6	P	825.9	P	794.2	P	787.0	P	777.8	P	813.4	P	817.3	P	707.2	P	813.7	P	776.0	P	831.7	P	800.3	P	813.9	P	766.9	P	793.7	P	830.7	P	856.2	P
1416246_a_at	597.7	P	638.2	P	647.5	P	601.0	P	571.9	P	624.0	P	441.4	P	549.0	P	555.0	P	605.6	P	549.9	P	599.8	P	613.6	P	591.0	P	476.5	P	636.2	P	596.4	P	653.3	P
1416247_at	911.0	P	963.2	P	1005.2	P	942.6	P	977.7	P	986.4	P	846.5	P	783.0	P	973.8	P	1086.2	P	1060.5	P	1087.8	P	1078.1	P	1071.7	P	1046.5	P	1092.8	P	1075.2	P	1091.3	P
1416248_at	257.9	P	286.8	P	296.2	P	314.5	P	314.9	P	295.6	P	248.2	P	322.4	P	232.2	P	288.4	P	357.3	P	281.1	P	308.2	P	244.4	P	305.6	P	291.3	P	314.8	P	281.0	P
1416249_at	141.3	A	105.0	A	132.9	A	136.6	A	165.2	A	119.9	A	115.7	A	118.9	A	123.2	A	136.4	A	135.3	A	176.6	A	167.6	A	122.5	A	121.1	A	129.8	A	178.6	A	129.3	A
1416250_at	296.4	P	241.1	P	248.9	P	141.4	P	153.4	P	129.6	P	242.9	P	157.7	P	100.3	P	116.4	P	98.9	P	76.2	P	122.2	P	119.6	P	106.6	P	143.0	P	127.9	P	155.4	P
1416251_at	100.9	P	59.7	P	100.4	P	82.9	P	107.4	P	93.8	P	78.2	P	88.6	P	97.9	P	110.4	P	84.6	P	89.5	P	67.5	P	93.9	P	99.0	P	102.3	P	80.0	P	113.3	P
1416252_at	290.6	P	285.9	P	235.8	P	289.6	P	264.5	P	271.0	P	227.7	P	301.6	P	304.8	P	266.1	P	270.9	P	266.8	P	286.5	P	268.0	P	290.7	P	272.9	P	272.2	P	256.7	P
1416253_at	434.4	P	422.5	P	368.1	P	357.1	P	380.0	P	346.4	P	465.1	P	382.0	P	407.7	P	493.0	P	420.7	P	463.2	P	421.6	P	453.3	P	417.1	P	406.8	P	396.5	P	422.7	P
1416254_a_at	253.5	P	247.1	P	218.4	P	209.4	P	218.9	P	188.6	P	191.0	P	241.8	P	217.6	P	228.1	P	196.3	P	206.6	P	204.1	P	197.4	P	203.6	P	239.0	P	236.5	P	223.8	P
1416255_at	18.1	A	19.9	A	14.9	A	26.5	A	27.1	A	27.4	A	37.3	A	38.6	P	13.9	A	45.1	A	23.8	A	40.2	A	19.5	A	37.8	A	20.6	A	31.0	A	12.6	A	9.1	A
1416256_a_at	2860.2	P	2724.3	P	3005.4	P	3007.0	P	2773.7	P	2985.9	P	2502.0	P	2415.6	P	2783.4	P	3402.7	P	2842.8	P	2991.9	P	3262.8	P	2997.4	P	2570.1	P	3113.6	P	3371.2	P	3313.0	P
1416257_at	434.6	P	418.9	P	454.6	P	536.9	P	570.0	P	510.2	P	726.0	P	639.1	P	522.3	P	371.8	P	420.9	P	469.7	P	457.2	P	398.9	P	471.4	P	439.2	P	496.5	P	430.9	P
1416258_at	7.0	A	1.0	A	2.3	A	0.9	A	2.2	A	17.9	A	1.0	A	9.3	A	1.1	A	1.6	A	2.4	A	13.6	A	15.4	A	1.5	A	1.3	A	1.5	A	16.1	A	14.8	A
1416259_at	90.5	P	84.5	P	88.8	P	89.2	P	63.3	P	89.8	P	97.7	P	108.2	P	76.3	P	85.1	P	84.9	P	90.2	P	82.1	P	71.1	P	84.2	P	102.0	P	67.7	P	112.1	P
1416260_a_at	263.8	P	281.6	P	311.9	P	297.6	P	306.7	P	315.0	P	296.3	P	268.2	P	303.6	P	283.0	P	250.2	P	262.9	P	319.3	P	325.9	P	343.1	P	310.8	P	290.2	P	257.5	P
1416261_at	158.2	P	157.2	P	163.3	P	196.2	P	151.2	P	123.7	P	197.2	P	194.1	P	148.7	P	184.5	P	125.8	P	145.0	P	180.4	P	153.8	P	171.9	P	157.6	P	148.6	P	145.6	P
1416262_at	198.9	P	156.8	P	184.5	P	151.9	P	130.1	P	175.6	P	178.5	P	209.1	P	155.9	P	167.5	P	194.8	P	169.0	P	170.8	P	159.2	P	150.7	P	165.1	P	179.5	P	172.5	P
1416263_at	83.6	P	93.1	P	70.9	P	68.6	P	86.7	P	107.9	P	66.9	P	60.8	P	102.1	P	107.3	P	103.2	P	88.2	P	93.0	P	98.5	P	131.8	P	88.8	P	89.9	P	107.4	P
1416264_at	81.6	P	56.6	P	84.4	P	51.9	P	64.3	P	70.8	P	62.9	P	96.3	P	62.5	P	81.2	P	72.0	P	70.0	P	106.9	P	75.0	P	49.0	P	71.3	P	98.4	P	72.6	P
1416265_at	61.7	P	70.6	P	80.9	P	74.0	P	61.6	P	63.6	P	49.6	P	43.2	A	76.3	P	52.4	A	91.2	P	58.5	P	75.4	P	60.8	P	86.9	P	68.2	P	99.4	P	83.1	P
1416266_at	48.2	P	48.0	A	78.0	P	52.6	A	64.1	P	75.2	P	85.3	P	75.1	P	65.2	P	64.3	P	67.2	P	47.4	A	94.9	P	91.1	P	64.4	P	70.5	P	81.3	P	63.2	A
1416267_at	983.9	P	1031.1	P	857.3	P	775.6	P	883.3	P	864.7	P	766.0	P	925.3	P	985.7	P	970.2	P	985.8	P	924.1	P	947.8	P	1046.9	P	1036.5	P	923.4	P	831.5	P	963.1	P
1416268_at	375.0	P	356.2	P	395.6	P	447.2	P	426.7	P	399.2	P	456.9	P	388.7	P	391.2	P	466.6	P	457.7	P	482.6	P	488.4	P	447.0	P	473.6	P	379.3	P	402.1	P	451.0	P
1416269_at	2314.9	P	2311.0	P	2428.7	P	2286.7	P	2312.9	P	2400.5	P	2138.6	P	2146.6	P	2389.4	P	2727.1	P	2648.0	P	2719.4	P	2670.4	P	2806.5	P	2472.0	P	2662.8	P	2665.5	P	2747.4	P
1416270_at	913.6	P	949.5	P	836.3	P	866.7	P	923.7	P	856.7	P	769.3	P	871.7	P	858.2	P	939.5	P	850.8	P	841.4	P	901.6	P	916.1	P	923.8	P	995.1	P	952.5	P	903.8	P
1416271_at	121.7	P	71.0	P	60.4	P	94.6	P	58.5	P	77.6	P	118.3	P	114.5	P	68.8	P	86.4	P	92.7	P	96.5	P	112.2	P	99.8	P	112.6	P	71.3	P	85.9	P	81.1	P
1416272_at	752.9	P	821.4	P	771.1	P	797.5	P	732.1	P	738.9	P	671.0	P	637.8	P	628.6	P	794.3	P	675.8	P	824.8	P	739.6	P	694.6	P	762.5	P	734.6	P	719.9	P	683.0	P
1416273_at	33.0	M	16.1	A	46.4	A	22.9	A	27.4	A	37.1	A	27.5	A	49.3	A	42.0	A	29.8	A	23.9	A	20.0	A	4.8	A	43.7	A	5.2	A	4.7	A	41.3	A	21.6	A
1416274_at	47.1	P	60.2	P	49.4	P	57.4	P	66.4	P	57.6	P	15.6	A	40.2	P	60.6	P	72.7	P	80.7	P	63.4	P	35.9	P	45.4	P	67.1	P	47.3	P	56.7	P	48.8	P
1416275_at	53.5	P	38.1	P	45.5	P	49.3	P	50.8	P	61.1	P	27.4	A	63.4	P	63.4	P	50.8	P	56.9	M	37.2	A	50.5	P	66.5	P	47.3	P	57.1	P	56.0	A	32.3	P
1416276_a_at	4019.9	P	4026.4	P	4368.4	P	4379.9	P	4170.4	P	4393.1	P	4725.8	P	4528.6	P	4549.9	P	3891.3	P	3780.1	P	3867.4	P	3895.1	P	4012.1	P	3501.4	P	3752.9	P	3964.4	P	4060.2	P
1416277_a_at	5900.8	P	5990.8	P	6921.0	P	7119.9	P	6592.7	P	6692.5	P	6804.8	P	6900.0	P	6341.0	P	6165.1	P	5867.7	P	6716.7	P	7166.4	P	6699.2	P	5558.0	P	6562.5	P	6482.7	P	6828.3	P
1416278_a_at	2411.9	P	2376.0	P	2352.2	P	2375.9	P	2245.1	P	2326.9	P	2334.3	P	2229.4	P	2327.9	P	2523.4	P	2404.7	P	2587.7	P	2582.4	P	2585.9	P	2312.3	P	2522.2	P	2535.6	P	2434.4	P
1416279_at	464.6	P	462.2	P	416.9	P	487.0	P	403.0	P	497.3	P	444.3	P	466.7	P	481.4	P	455.6	P	486.9	P	451.7	P	426.9	P	476.9	P	498.6	P	564.4	P	481.2	P	484.6	P
1416280_at	849.1	P	878.7	P	830.9	P	822.2	P	824.3	P	801.9	P	808.3	P	740.4	P	835.6	P	917.3	P	796.8	P	834.4	P	857.5	P	841.1	P	893.7	P	810.8	P	802.1	P	763.7	P
1416281_at	667.0	P	517.3	P	620.9	P	700.6	P	583.5	P	642.2	P	632.9	P	632.8	P	779.6	P	588.7	P	540.3	P	822.1	P	744.1	P	589.4	P	463.4	P	678.1	P	735.4	P	745.4	P
1416282_at	1163.9	P	1153.4	P	1305.7	P	1284.9	P	1171.2	P	1217.5	P	1255.7	P	1181.4	P	1107.2	P	1197.9	P	1147.1	P	1131.7	P	1181.2	P	1292.2	P	1159.2	P	1298.0	P	1215.4	P	1207.7	P
1416283_at	152.8	P	149.4	P	178.1	P	144.5	P	163.1	P	177.7	P	177.0	P	121.8	P	178.3	P	156.8	P	141.3	P	157.0	P	162.1	P	118.3	P	147.6	P	169.2	P	185.6	P	157.7	P
1416284_at	254.8	P	269.7	P	334.4	P	307.0	P	282.4	P	277.9	P	267.3	P	242.7	P	287.1	P	336.9	P	311.2	P	341.6	P	375.3	P	315.7	P	256.7	P	290.1	P	332.4	P	331.3	P
1416285_at	1012.3	P	986.1	P	982.2	P	979.6	P	968.8	P	1045.3	P	831.8	P	901.4	P	993.3	P	1030.2	P	1236.0	P	1174.3	P	1058.8	P	1112.0	P	1035.8	P	1135.2	P	1219.5	P	1227.2	P
1416286_at	1353.0	P	1458.4	P	1643.8	P	1116.0	P	1299.0	P	1271.0	P	1018.5	P	926.6	P	1235.6	P	1671.3	P	1511.3	P	1485.3	P	1242.9	P	1428.5	P	1345.8	P	1371.3	P	1464.2	P	1390.6	P
1416287_at	757.7	P	892.7	P	928.4	P	599.8	P	721.0	P	771.4	P	514.2	P	553.8	P	705.4	P	892.1	P	917.4	P	943.7	P	785.3	P	777.1	P	684.1	P	808.0	P	794.0	P	783.2	P
1416288_at	1825.9	P	1827.8	P	2063.6	P	1736.2	P	1844.9	P	2108.8	P	1710.6	P	1516.0	P	2262.0	P	2017.2	P	1939.6	P	2051.3	P	2127.8	P	2113.0	P	1768.3	P	1836.5	P	2012.8	P	1961.1	P
1416289_at	80.1	P	76.4	P	80.1	P	92.4	P	96.7	P	99.4	P	91.0	P	113.4	P	117.8	P	93.2	P	92.5	P	89.8	P	73.9	P	78.7	P	89.4	P	99.3	P	94.1	P	97.9	P
1416290_a_at	881.7	P	1039.0	P	707.6	P	769.7	P	940.4	P	907.2	P	855.4	P	728.1	P	486.0	P	968.3	P	850.0	P	766.4	P	922.1	P	952.1	P	1228.9	P	837.5	P	751.2	P	771.6	P
1416291_at	565.4	P	575.7	P	625.6	P	622.7	P	594.6	P	564.3	P	604.5	P	532.5	P	573.3	P	565.1	P	629.3	P	643.0	P	607.7	P	640.2	P	615.0	P	686.7	P	645.0	P	606.8	P
1416292_at	746.6	P	703.2	P	818.0	P	654.8	P	759.2	P	825.0	P	702.6	P	750.4	P	757.7	P	827.2	P	790.2	P	795.7	P	778.3	P	775.1	P	675.0	P	869.0	P	774.8	P	816.3	P
1416293_at	8.8	A	20.0	A	14.2	A	33.0	P	12.5	A	18.0	A	20.9	A	9.7	A	17.8	A	5.6	A	16.5	A	16.9	A	6.6	A	7.1	A	11.0	A	18.6	A	5.9	A	29.9	A
1416294_at	256.9	P	275.1	P	252.6	P	256.5	P	232.7	P	316.4	P	254.7	P	215.6	P	290.2	P	250.2	P	249.9	P	265.0	P	218.6	P	274.1	P	227.8	P	265.3	P	237.1	P	232.0	P
1416295_a_at	31.4	P	35.0	P	43.9	P	27.0	P	45.9	P	43.9	P	27.0	P	44.4	P	20.7	A	4.2	A	14.2	A	15.7	A	13.4	A	13.6	A	24.8	P	9.5	A	13.5	P	12.8	M
1416296_at	37.9	A	33.4	A	46.1	A	43.3	P	49.9	P	34.1	A	26.7	A	49.8	A	47.8	A	35.4	A	3.9	A	4.6	A	19.8	A	10.4	A	19.9	A	23.3	A	32.8	A	16.7	A
1416297_s_at	3.6	A	29.9	A	2.9	A	22.3	A	23.2	A	18.5	A	3.7	A	16.5	A	12.0	A	25.9	A	33.5	A	19.7	A	17.6	A	9.5	A	25.8	A	24.1	A	14.6	A	16.5	A
1416298_at	26.7	A	21.2	A	37.1	P	8.1	A	39.5	P	15.7	A	43.7	A	52.9	M	38.5	P	24.1	A	25.9	A	28.2	A	14.0	A	22.1	A	21.5	P	43.4	A	38.5	P	31.7	A
1416299_at	27.5	M	20.6	A	9.8	A	9.4	A	24.1	P	13.8	A	17.3	A	1.1	A	32.0	M	13.1	A	17.4	A	3.6	A	11.4	A	9.5	A	9.6	A	7.7	A	19.8	A	6.5	A
1416300_a_at	4852.2	P	4831.8	P	5319.9	P	5283.7	P	5230.6	P	5322.1	P	5295.3	P	4908.9	P	5088.2	P	5124.9	P	5062.3	P	5577.3	P	5168.2	P	5146.6	P	4676.5	P	5064.2	P	5343.1	P	5248.9	P
1416301_a_at	111.7	P	101.3	P	87.0	P	63.0	P	113.8	P	94.6	P	122.2	P	113.0	P	95.3	P	119.6	P	68.2	P	78.5	P	95.1	P	61.4	P	87.7	P	94.9	P	69.5	P	72.3	P
1416302_at	75.0	P	48.7	P	59.8	P	51.5	P	50.4	P	59.4	P	61.3	P	73.1	P	82.8	P	58.1	P	37.5	P	53.9	P	48.1	P	27.4	A	43.9	P	46.7	P	42.5	P	72.4	P
1416303_at	245.6	P	248.6	P	278.8	P	283.7	P	356.4	P	302.5	P	443.4	P	482.3	P	300.1	P	189.2	P	192.1	P	169.6	P	179.4	P	193.7	P	201.6	P	250.3	P	263.6	P	230.0	P
1416304_at	148.8	P	148.6	P	186.8	P	180.2	P	164.3	P	156.0	P	188.8	P	199.7	P	147.5	P	189.2	P	89.0	P	114.1	P	117.9	P	147.1	P	120.5	P	178.5	P	177.4	P	139.4	P
1416305_at	85.6	P	29.6	A	56.7	A	72.5	P	57.9	M	74.4	A	68.9	P	50.6	A	48.2	A	72.1	M	82.2	M	71.7	A	80.4	P	57.2	A	74.0	A	66.4	A	94.8	P	40.3	A
1416306_at	0.5	A	0.8	A	4.7	A	3.1	A	0.5	A	6.9	A	0.9	A	9.5	A	2.3	A	8.1	A	6.4	A	7.4	A	1.7	A	2.2	A	0.5	A	1.6	A	2.0	A	14.2	A
1416307_at	314.4	P	312.6	P	309.0	P	309.8	P	308.3	P	316.1	P	320.6	P	326.5	P	289.8	P	324.2	P	312.8	P	321.3	P	301.5	P	353.3	P	324.3	P	331.9	P	322.2	P	337.8	P
1416308_at	293.5	P	302.7	P	331.1	P	376.8	P	354.0	P	310.4	P	309.6	P	308.2	P	341.3	P	255.3	P	308.6	P	285.5	P	297.0	P	327.5	P	295.0	P	259.6	P	333.4	P	288.8	P
1416309_at	16.7	A	8.9	A	20.0	A	5.8	A	34.1	P	18.6	A	22.6	M	2.8	A	10.4	A	18.2	A	18.2	A	14.3	A	9.5	A	11.3	A	20.7	M	6.1	A	14.8	A	20.1	A
1416310_at	3.0	A	2.2	A	12.3	A	8.7	A	3.7	A	15.4	A	1.3	A	1.2	A	2.1	A	18.0	A	1.6	A	16.5	A	7.1	A	1.7	A	7.7	A	1.9	A	10.9	A	1.5	A
1416311_s_at	179.8	P	146.7	P	135.6	A	147.1	P	119.6	M	169.9	P	146.5	P	163.3	P	156.7	M	162.8	P	166.6	P	120.5	P	160.6	P	143.3	P	191.3	P	149.1	P	111.8	A	178.6	M
1416312_at	460.4	P	457.9	P	459.4	P	472.4	P	469.2	P	469.0	P	519.2	P	495.3	P	461.1	P	501.1	P	441.6	P	469.8	P	509.9	P	444.4	P	386.7	P	528.9	P	434.7	P	409.3	P
1416313_at	2202.8	P	2393.2	P	2268.9	P	2102.4	P	2072.9	P	2285.8	P	1971.2	P	2005.9	P	2172.6	P	2810.6	P	2755.5	P	2855.5	P	2680.8	P	2840.7	P	2591.9	P	2525.6	P	2581.8	P	2607.9	P
1416314_at	2.7	A	17.5	A	24.8	P	21.5	A	4.2	A	25.7	A	36.9	A	6.1	A	32.0	A	5.4	A	11.1	A	14.0	A	31.1	A	20.7	A	25.1	A	23.2	A	17.2	A	17.0	A
1416315_at	404.5	P	441.3	P	496.5	P	626.8	P	619.6	P	589.4	P	775.8	P	929.8	P	602.0	P	319.1	P	403.4	P	362.5	P	355.0	P	347.3	P	344.7	P	343.8	P	382.4	P	382.7	P
1416316_at	78.5	P	54.7	P	87.0	P	83.1	P	90.7	P	86.8	P	77.9	P	58.8	P	74.7	P	79.2	P	85.5	P	91.7	P	74.3	P	65.3	P	76.7	P	80.6	P	74.2	P	76.4	P
1416317_a_at	216.5	P	183.5	P	190.6	P	112.0	P	142.0	P	143.4	P	148.2	P	124.4	P	163.6	P	190.3	P	183.8	P	178.1	P	171.8	P	154.4	P	138.3	P	204.9	P	180.7	P	173.0	P
1416318_at	152.3	P	178.9	P	175.8	P	160.9	P	187.2	P	199.0	P	70.1	P	69.8	P	164.7	P	72.7	P	83.1	P	56.3	P	71.2	P	106.1	P	85.7	P	166.3	P	148.9	P	139.1	P
1416319_at	379.3	P	375.3	P	312.1	P	378.9	P	348.9	P	342.8	P	433.5	P	451.2	P	323.6	P	274.1	P	273.2	P	277.0	P	287.6	P	266.5	P	250.5	P	333.6	P	358.9	P	297.2	P
1416320_at	104.6	P	113.1	P	92.2	P	96.2	P	70.7	P	62.0	P	121.8	P	99.3	P	104.0	P	115.3	P	81.1	P	77.1	P	83.6	P	89.4	P	106.0	P	81.3	P	102.1	P	99.7	P
1416321_s_at	112.2	P	123.7	P	127.2	P	156.5	P	141.2	P	101.8	P	204.4	P	177.1	P	129.1	P	84.5	P	97.5	P	117.2	P	129.6	P	109.6	P	118.2	P	111.6	P	103.9	P	127.0	P
1416322_at	50.2	P	62.8	P	56.6	A	44.9	M	59.0	A	47.1	A	93.7	A	86.8	P	60.3	A	57.6	A	41.8	A	45.8	A	55.7	A	32.4	A	43.1	A	44.0	A	55.3	A	47.1	A
1416323_at	129.9	P	137.9	P	130.9	P	146.3	P	152.6	P	154.1	P	117.4	P	98.5	P	180.9	P	114.6	P	175.6	P	140.3	P	165.5	P	118.9	P	144.1	P	136.6	P	116.6	P	138.9	P
1416324_s_at	153.2	P	149.8	P	140.2	P	191.1	P	150.2	P	170.5	P	150.2	P	130.5	P	177.0	P	150.0	P	146.8	P	130.8	P	147.2	P	178.4	P	159.3	P	159.0	P	196.9	P	127.8	P
1416325_at	14.2	P	5.5	A	3.9	A	7.1	A	10.5	A	8.3	A	11.4	A	12.3	A	20.4	M	4.9	A	8.0	A	13.7	P	0.6	A	11.9	A	6.1	A	7.6	A	22.4	P	8.5	A
1416326_at	160.5	P	205.6	P	129.4	P	120.4	P	180.5	P	158.3	P	170.9	P	216.3	P	92.3	P	104.1	P	121.2	P	83.1	P	97.7	P	118.6	M	167.6	P	118.8	P	69.8	P	102.9	P
1416327_at	785.6	P	708.1	P	815.2	P	755.8	P	680.5	P	724.4	P	707.0	P	686.1	P	600.8	P	739.6	P	664.3	P	757.2	P	768.4	P	725.3	P	651.2	P	720.5	P	714.1	P	717.4	P
1416328_a_at	420.2	P	409.5	P	449.9	P	489.3	P	552.6	P	510.8	P	707.1	P	642.1	P	536.7	P	387.2	P	490.5	P	419.1	P	463.6	P	426.7	P	503.3	P	399.5	P	398.6	P	468.0	P
1416329_at	876.6	P	815.7	P	886.7	P	858.2	P	929.2	P	842.3	P	1026.7	P	1085.1	P	986.3	P	785.1	P	893.8	P	857.4	P	827.7	P	870.5	P	931.0	P	940.6	P	901.6	P	961.7	P
1416330_at	2888.4	P	2780.0	P	3068.8	P	3212.2	P	3191.5	P	3166.0	P	3782.7	P	3741.6	P	3206.2	P	2695.0	P	2541.4	P	2730.5	P	2511.2	P	2634.7	P	2432.8	P	2671.1	P	2562.0	P	2573.7	P
1416331_a_at	476.0	P	554.4	P	521.4	P	588.1	P	532.1	P	546.6	P	494.4	P	461.0	P	573.4	P	600.5	P	576.1	P	627.9	P	549.0	P	509.1	P	558.9	P	607.2	P	586.3	P	533.0	P
1416332_at	298.6	P	280.2	P	284.4	P	230.7	P	186.5	P	182.4	P	474.0	P	498.8	P	190.9	P	232.9	P	208.2	P	147.3	P	145.3	P	203.9	P	191.4	P	293.4	P	187.5	P	266.7	P
1416333_at	5.0	A	23.8	A	20.7	A	8.6	A	15.8	P	21.6	A	20.3	A	27.5	A	31.4	A	20.4	P	16.8	A	26.8	P	13.9	A	24.0	A	2.1	A	49.4	P	18.4	A	24.8	A
1416334_at	101.5	P	114.5	P	100.2	P	69.5	P	135.9	P	85.4	P	99.4	P	123.2	P	114.2	P	104.5	P	72.4	P	93.3	P	93.9	P	76.6	P	65.2	P	92.0	P	99.9	P	93.1	P
1416335_at	2435.3	P	2562.9	P	2815.4	P	2716.8	P	2675.5	P	2656.5	P	2771.1	P	2439.5	P	2649.7	P	2630.2	P	2581.6	P	3039.4	P	2610.9	P	2795.7	P	2359.5	P	2602.9	P	2898.3	P	2663.4	P
1416336_s_at	364.1	P	415.4	P	387.9	P	384.9	P	374.1	P	381.4	P	350.4	P	409.1	P	384.1	P	297.5	P	287.8	P	307.6	P	332.1	P	332.5	P	306.1	P	334.3	P	333.5	P	324.9	P
1416337_at	1293.5	P	1138.8	P	1070.2	P	985.5	P	1154.6	P	1013.9	P	908.7	P	978.3	P	1048.2	P	1106.2	P	1122.6	P	1164.1	P	1140.2	P	1114.5	P	1058.4	P	989.7	P	1002.1	P	1134.8	P
1416338_at	117.6	P	146.3	P	144.3	P	89.2	P	107.9	P	177.7	P	112.9	P	125.4	P	175.6	P	144.2	P	127.5	P	149.5	P	163.8	P	116.4	P	138.0	P	137.6	P	133.6	P	100.3	P
1416339_a_at	324.8	P	332.6	P	323.7	P	374.8	P	354.5	P	345.6	P	308.8	P	306.0	P	369.3	P	355.0	P	327.8	P	381.7	P	301.3	P	373.9	P	325.8	P	378.1	P	313.7	P	337.1	P
1416340_a_at	405.3	P	346.6	P	439.5	P	448.3	P	398.7	P	459.8	P	593.3	P	634.8	P	433.0	P	316.2	P	302.6	P	268.6	P	342.6	P	371.6	P	281.8	P	339.8	P	360.0	P	360.9	P
1416341_at	431.9	P	460.9	P	488.7	P	416.5	P	477.8	P	442.3	P	401.9	P	428.7	P	466.0	P	450.3	P	445.5	P	532.8	P	440.6	P	421.7	P	466.4	P	498.5	P	510.6	P	470.8	P
1416342_at	59.4	P	63.7	P	60.8	P	39.2	P	43.1	P	62.3	P	29.5	P	31.4	P	52.9	P	44.8	P	52.2	P	40.8	P	40.6	A	44.4	P	58.0	P	25.6	A	61.1	P	30.6	P
1416343_a_at	328.5	P	335.4	P	314.4	P	256.4	P	334.4	P	289.1	P	397.5	P	422.0	P	414.5	P	206.5	P	230.6	P	242.4	P	193.4	P	229.9	P	194.3	P	223.2	P	264.8	P	226.5	P
1416344_at	438.5	P	480.1	P	477.0	P	568.7	P	706.6	P	543.0	P	790.7	P	834.6	P	557.9	P	296.9	P	283.4	P	307.6	P	336.4	P	323.5	P	310.3	P	328.8	P	397.2	P	309.8	P
1416345_at	310.4	P	295.5	P	319.7	P	280.5	P	318.3	P	312.2	P	293.7	P	244.0	P	296.6	P	302.0	P	286.9	P	325.7	P	284.6	P	277.2	P	249.1	P	305.8	P	323.4	P	284.3	P
1416346_at	93.2	P	90.2	P	132.2	P	95.0	P	97.8	P	134.7	P	98.0	P	87.2	P	104.8	P	91.1	P	103.8	P	87.4	P	120.1	P	119.3	P	91.5	P	78.7	P	79.2	P	86.1	P
1416347_at	253.9	P	279.9	P	262.5	P	270.6	P	277.9	P	286.4	P	228.4	P	258.0	P	290.6	P	247.4	P	271.1	P	271.6	P	271.8	P	299.5	P	292.5	P	330.5	P	324.6	P	295.8	P
1416348_at	81.8	P	72.2	P	83.8	P	60.5	P	61.6	P	88.1	P	68.8	P	57.9	P	71.2	P	100.2	P	98.4	P	97.4	P	95.4	P	102.9	P	73.6	P	120.0	P	104.6	P	92.9	P
1416349_at	257.5	P	256.5	P	211.8	P	211.3	P	164.9	P	223.8	P	201.9	P	242.9	P	242.2	P	248.3	P	246.4	P	309.4	P	279.9	P	299.9	P	247.6	P	270.7	P	229.9	P	262.7	P
1416350_at	103.3	P	88.8	P	77.2	P	109.4	P	82.5	P	77.3	P	63.1	P	104.5	P	99.2	P	75.1	P	83.8	P	76.9	P	101.3	P	84.9	P	95.0	P	94.6	P	65.6	P	111.2	P
1416351_at	1362.9	P	1296.2	P	1406.3	P	1288.0	P	1265.8	P	1282.6	P	1258.2	P	1244.9	P	1395.8	P	1443.1	P	1345.2	P	1466.0	P	1338.9	P	1462.3	P	1335.8	P	1520.4	P	1513.2	P	1576.5	P
1416352_s_at	1985.6	P	1878.8	P	2060.4	P	1939.7	P	1880.6	P	2023.9	P	1728.5	P	1709.4	P	1925.5	P	2036.8	P	1938.2	P	1991.1	P	1948.0	P	1957.3	P	1804.3	P	2150.6	P	2064.4	P	2025.8	P
1416353_at	250.8	P	215.8	P	234.3	P	244.8	P	251.3	P	258.6	P	195.6	P	188.6	P	223.1	P	297.9	P	241.3	P	235.5	P	264.9	P	257.4	P	193.8	P	203.7	P	201.9	P	261.9	P
1416354_at	249.1	P	218.0	P	307.2	P	173.1	P	208.3	P	180.8	P	182.2	P	260.5	P	140.7	P	199.6	P	193.1	P	176.7	P	123.2	P	192.2	P	233.3	P	193.9	P	137.5	P	175.0	P
1416355_at	72.4	P	72.5	P	58.9	P	68.8	P	62.4	P	68.0	P	20.9	P	25.3	P	61.1	P	63.7	P	55.3	P	70.6	P	82.5	P	54.7	P	68.3	P	84.3	P	54.9	P	61.3	P
1416356_at	156.9	P	151.4	P	156.1	P	200.2	P	155.9	P	168.5	P	158.7	P	147.0	P	196.4	P	158.6	P	193.0	P	167.9	P	187.7	P	181.1	P	183.8	P	172.6	P	181.9	P	179.5	P
1416357_a_at	63.9	P	52.3	P	58.1	P	56.5	P	63.0	P	66.6	P	47.1	P	89.5	P	40.3	P	42.9	A	41.5	P	53.5	P	51.6	P	53.9	P	54.4	P	60.3	P	67.7	P	48.7	P
1416358_at	101.7	P	72.6	P	92.0	P	62.7	P	67.7	P	115.3	P	115.4	P	90.3	P	71.7	P	87.4	P	56.0	P	78.4	P	81.5	P	79.2	P	48.9	P	94.3	P	80.1	P	65.8	P
1416359_at	134.6	P	146.1	P	122.8	P	182.8	P	155.1	P	165.0	P	155.6	P	154.5	P	174.1	P	117.8	P	121.8	P	128.1	P	146.5	P	138.1	P	160.7	P	142.7	P	156.3	P	157.7	P
1416360_at	68.3	P	44.0	P	66.2	P	63.9	P	55.8	P	54.8	P	61.5	P	57.0	P	58.0	P	53.3	P	61.6	P	39.8	P	54.8	P	67.9	P	41.8	P	40.1	A	50.9	P	63.2	P
1416361_a_at	737.3	P	687.9	P	829.1	P	665.4	P	677.3	P	731.4	P	701.2	P	649.6	P	670.9	P	758.9	P	734.6	P	837.6	P	721.9	P	831.4	P	851.5	P	896.7	P	856.0	P	831.2	P
1416362_a_at	380.1	P	373.0	P	460.5	P	438.2	P	350.9	P	479.9	P	355.2	P	347.5	P	402.7	P	383.4	P	386.3	P	368.1	P	425.8	P	395.9	P	384.5	P	354.0	P	407.2	P	337.7	P
1416363_at	59.5	P	66.6	P	49.7	P	48.2	P	50.5	P	59.5	P	101.4	P	81.2	P	74.8	P	60.9	P	67.0	P	58.2	P	67.1	P	75.8	P	63.8	P	48.4	P	48.2	P	44.9	P
1416364_at	3594.5	P	3763.8	P	3874.7	P	3919.9	P	3857.2	P	4178.6	P	3820.3	P	3649.2	P	4326.7	P	3967.7	P	3898.1	P	4088.0	P	4068.0	P	4178.7	P	3523.6	P	3968.4	P	3939.9	P	3949.9	P
1416365_at	2347.2	P	2449.9	P	2856.2	P	2096.4	P	2272.8	P	2302.7	P	2354.1	P	1983.6	P	2609.9	P	2874.3	P	2431.7	P	2756.3	P	2624.7	P	2589.6	P	2082.1	P	2438.8	P	2719.9	P	2549.2	P
1416366_at	1953.0	P	2020.1	P	1962.8	P	1665.1	P	1714.2	P	1866.9	P	1868.8	P	1796.2	P	1934.1	P	1903.7	P	1889.7	P	1898.3	P	1998.7	P	2057.8	P	1748.0	P	1945.9	P	1957.1	P	1782.3	P
1416367_at	291.1	P	377.5	P	295.7	P	256.5	P	268.3	P	265.2	P	337.9	P	317.3	P	317.7	P	283.4	P	267.2	P	347.5	P	294.9	P	320.6	P	270.5	P	300.2	P	339.0	P	336.7	P
1416368_at	579.0	P	507.0	P	544.2	P	597.1	P	553.4	P	559.1	P	623.7	P	613.3	P	526.0	P	512.5	P	517.4	P	509.9	P	605.2	P	579.5	P	564.3	P	601.6	P	575.0	P	551.9	P
1416369_at	324.7	P	339.5	P	320.3	P	319.2	P	331.9	P	345.2	P	291.2	P	273.0	P	309.1	P	330.3	P	321.2	P	323.0	P	329.0	P	306.5	P	359.2	P	360.4	P	291.0	P	292.8	P
1416370_at	124.4	P	134.7	P	169.1	P	162.1	P	141.9	P	119.4	P	121.1	P	140.1	P	121.1	P	138.1	P	120.8	P	138.3	P	138.9	P	135.2	P	137.5	P	125.7	P	94.5	P	119.0	P
1416371_at	2650.5	P	2453.1	P	2871.2	P	3606.0	P	3369.2	P	3575.6	P	8358.3	P	6621.6	P	3480.2	P	2527.9	P	2608.8	P	2648.5	P	3606.2	P	2613.9	P	2581.6	P	2910.1	P	3418.0	P	3004.4	P
1416372_at	566.3	P	528.7	P	578.9	P	679.3	P	627.9	P	564.1	P	573.4	P	644.8	P	594.0	P	609.5	P	562.4	P	548.2	P	583.9	P	570.5	P	534.6	P	584.0	P	527.5	P	576.5	P
1416373_at	289.5	P	316.3	P	328.3	P	274.4	P	343.4	P	337.1	P	274.3	P	387.8	P	312.6	P	317.0	P	336.1	P	360.4	P	304.5	P	353.6	P	334.6	P	363.9	P	297.7	P	304.0	P
1416374_at	182.2	P	179.3	P	177.1	P	176.7	P	153.3	P	191.2	P	150.6	P	196.2	P	165.8	P	186.9	P	186.2	P	174.5	P	192.5	P	181.0	P	165.1	P	182.9	P	149.8	P	175.8	P
1416375_at	64.8	P	83.2	P	82.1	P	65.7	P	100.2	P	88.2	P	80.0	P	86.1	P	68.1	P	83.1	P	84.5	P	97.6	P	74.4	P	67.9	P	86.9	P	91.5	P	89.0	P	97.8	P
1416376_at	59.6	P	93.2	P	54.5	P	39.1	A	67.5	A	59.9	A	37.3	A	27.3	A	37.4	A	56.5	P	69.7	P	56.2	P	72.5	P	81.6	P	50.1	P	59.4	M	54.5	P	68.5	P
1416377_at	114.9	P	108.7	P	103.5	P	132.2	P	112.7	P	88.9	P	109.0	P	123.1	P	106.6	P	115.4	P	112.7	P	116.8	P	95.2	P	146.6	P	114.6	P	120.1	P	110.7	P	132.0	P
1416378_at	95.0	P	98.5	P	100.8	P	82.7	P	66.5	P	103.0	P	96.7	P	94.1	P	68.2	P	110.3	P	71.7	P	83.7	P	70.7	P	92.5	P	115.7	P	107.6	P	76.2	P	94.1	P
1416379_at	98.3	P	83.9	P	75.9	P	81.5	P	92.1	P	88.7	P	123.4	P	80.6	P	76.4	P	112.1	P	83.0	P	121.4	P	90.3	P	90.5	P	123.0	P	160.6	P	88.3	P	127.7	P
1416380_at	37.3	P	42.9	M	33.8	A	33.5	P	32.9	A	22.4	A	18.4	A	25.2	A	20.5	A	23.3	A	16.8	A	7.5	A	13.3	A	24.4	A	33.9	P	21.5	A	50.0	A	12.5	A
1416381_a_at	1208.5	P	1253.0	P	1389.8	P	1239.6	P	1214.9	P	1190.1	P	1308.9	P	1170.8	P	1068.9	P	1230.5	P	1236.2	P	1293.4	P	1374.0	P	1328.2	P	1334.4	P	1353.8	P	1351.3	P	1254.1	P
1416382_at	181.7	P	193.5	P	179.9	P	180.2	P	219.6	P	243.9	P	235.6	P	308.3	P	217.0	P	94.4	P	106.5	P	135.5	P	122.3	P	129.2	P	109.5	P	133.3	P	130.2	P	102.0	P
1416383_a_at	287.5	P	274.8	P	267.4	P	269.5	P	322.4	P	304.4	P	254.5	P	274.9	P	275.9	P	251.3	P	268.0	P	244.5	P	273.6	P	278.7	P	283.0	P	263.2	P	294.8	P	366.2	P
1416384_a_at	663.9	P	664.4	P	732.3	P	651.2	P	703.5	P	708.8	P	644.0	P	676.0	P	628.6	P	716.0	P	717.9	P	697.5	P	732.0	P	774.8	P	670.1	P	715.2	P	799.7	P	678.2	P
1416385_a_at	601.7	P	599.2	P	585.1	P	664.4	P	612.0	P	592.4	P	661.9	P	690.0	P	716.5	P	516.4	P	587.4	P	554.4	P	492.6	P	505.9	P	606.0	P	618.8	P	497.7	P	587.8	P
1416386_a_at	414.2	P	375.2	P	370.6	P	345.6	P	407.6	P	370.8	P	354.8	P	364.9	P	370.3	P	368.8	P	379.3	P	403.0	P	390.1	P	378.4	P	350.4	P	380.7	P	346.9	P	374.2	P
1416387_at	563.5	P	564.4	P	656.8	P	754.0	P	605.7	P	572.7	P	594.4	P	524.9	P	591.8	P	604.5	P	628.0	P	674.3	P	642.4	P	612.7	P	680.5	P	572.4	P	658.3	P	609.6	P
1416388_at	169.6	P	132.9	P	183.2	P	142.2	P	113.7	P	143.8	P	118.2	P	104.7	P	177.5	P	191.7	P	178.7	P	147.3	P	131.1	P	187.8	P	121.9	P	158.8	P	154.2	P	177.4	P
1416389_a_at	135.4	P	137.2	P	133.5	P	123.0	P	132.8	P	163.9	P	147.6	P	178.9	P	134.9	P	159.2	P	139.4	P	124.1	P	173.7	P	136.9	P	123.6	P	151.2	P	113.7	P	173.2	P
1416390_at	111.0	P	85.9	P	104.4	P	74.0	P	93.1	P	101.3	P	94.4	P	108.9	P	104.5	P	61.5	P	62.2	P	72.7	P	78.6	P	66.1	P	80.2	P	70.4	P	63.6	P	81.5	P
1416391_at	70.7	P	69.6	P	72.9	P	77.8	P	81.6	P	80.4	P	66.8	P	74.1	P	61.7	P	80.1	P	51.4	P	73.1	P	69.6	P	87.3	P	78.7	P	74.0	P	79.1	P	68.5	P
1416392_a_at	4678.8	P	4867.7	P	4923.0	P	4843.7	P	4941.7	P	5055.7	P	5295.9	P	5066.2	P	5506.0	P	5280.9	P	4956.9	P	5166.7	P	5196.4	P	4947.5	P	4756.5	P	5298.4	P	5121.3	P	5122.4	P
1416393_at	473.2	P	472.7	P	476.6	P	480.5	P	493.5	P	491.3	P	461.8	P	409.6	P	455.6	P	533.0	P	506.3	P	519.7	P	494.5	P	458.1	P	471.1	P	463.6	P	490.8	P	461.6	P
1416394_at	743.0	P	788.4	P	835.3	P	832.1	P	818.2	P	760.1	P	701.3	P	777.8	P	754.0	P	836.9	P	851.0	P	911.4	P	900.0	P	896.8	P	902.2	P	852.6	P	848.7	P	871.3	P
1416395_at	504.9	P	469.8	P	461.3	P	549.9	P	515.2	P	524.6	P	475.0	P	485.6	P	443.7	P	543.8	P	522.6	P	569.6	P	604.8	P	568.8	P	551.8	P	610.0	P	531.0	P	579.5	P
1416396_at	24.7	P	15.2	A	19.6	P	24.2	A	37.0	A	19.3	A	14.2	A	26.7	A	33.8	P	32.3	A	17.0	A	20.0	A	21.4	A	15.6	A	19.7	A	14.2	A	24.3	A	25.9	A
1416397_at	38.1	P	72.3	P	64.8	P	58.1	P	82.1	P	93.9	P	59.0	P	47.8	P	90.8	P	69.1	P	107.9	P	111.6	P	74.4	P	94.5	P	81.8	P	116.4	P	101.1	P	67.6	P
1416398_at	29.4	A	19.1	A	29.4	M	39.0	M	28.3	P	24.5	P	14.8	A	18.3	A	11.1	A	17.6	P	32.7	A	24.2	A	18.3	P	2.9	A	18.4	A	20.3	A	30.0	M	7.1	A
1416399_a_at	677.7	P	628.9	P	636.0	P	742.6	P	670.0	P	663.3	P	609.4	P	621.1	P	637.5	P	658.5	P	626.9	P	689.2	P	652.5	P	678.3	P	636.2	P	674.6	P	763.5	P	665.9	P
1416400_at	77.4	P	59.8	P	88.7	P	61.0	P	98.6	P	88.9	P	84.7	P	89.6	P	102.6	P	69.6	P	70.7	P	74.0	P	92.9	P	76.3	P	71.6	P	118.9	P	83.0	P	83.4	P
1416401_at	180.2	P	250.6	P	175.7	P	212.6	P	203.8	P	275.8	P	164.7	P	295.1	P	261.1	P	245.9	P	204.4	P	190.7	P	228.5	P	171.1	P	193.6	P	184.0	P	183.1	P	181.8	P
1416402_at	151.9	P	159.4	P	138.0	P	152.0	P	138.0	P	156.2	P	134.4	P	150.5	P	156.3	P	171.9	P	168.1	P	149.7	P	158.6	P	153.4	P	165.1	P	165.8	P	126.0	P	168.6	P
1416403_at	82.9	P	65.8	P	71.6	P	40.9	P	71.6	P	60.3	P	74.6	P	69.2	P	52.1	P	68.0	P	69.0	P	68.9	P	89.4	P	72.9	P	47.3	P	84.9	P	77.3	P	67.6	P
1416404_s_at	3174.2	P	3123.3	P	3171.3	P	3459.4	P	3211.5	P	3162.1	P	3445.6	P	3489.8	P	3297.2	P	3072.5	P	2975.8	P	2700.2	P	3082.8	P	3281.6	P	2982.9	P	3168.9	P	3267.9	P	3133.2	P
1416405_at	161.8	P	148.5	P	163.1	P	152.5	P	143.6	P	148.1	P	161.3	P	217.7	P	184.7	P	119.0	P	150.0	P	116.0	P	138.0	P	132.7	P	96.8	P	128.3	P	158.0	P	111.6	P
1416406_at	1142.7	P	1193.6	P	1163.3	P	1375.1	P	1367.4	P	1202.0	P	1450.4	P	1623.7	P	1385.9	P	1087.7	P	1136.9	P	1107.5	P	1090.2	P	1046.7	P	1149.2	P	1108.3	P	1209.5	P	1109.3	P
1416407_at	1876.2	P	1912.1	P	2179.9	P	1998.8	P	2216.1	P	1995.3	P	1809.6	P	1955.3	P	2130.8	P	1922.1	P	1904.9	P	1993.7	P	2124.2	P	2134.1	P	1793.4	P	2067.8	P	2290.8	P	2247.1	P
1416408_at	883.3	P	890.7	P	898.0	P	894.7	P	920.9	P	940.6	P	1017.7	P	1108.9	P	837.1	P	766.9	P	802.7	P	870.0	P	813.8	P	801.7	P	879.8	P	890.3	P	888.2	P	802.5	P
1416409_at	605.1	P	582.6	P	623.2	P	536.7	P	600.2	P	616.9	P	609.5	P	665.0	P	568.7	P	548.8	P	533.5	P	558.4	P	537.9	P	536.3	P	476.3	P	599.2	P	554.5	P	597.2	P
1416410_at	130.6	P	171.8	P	128.4	P	162.5	P	195.1	P	174.4	P	174.8	P	163.1	P	159.1	P	146.5	P	146.1	P	158.5	P	135.8	P	156.4	P	106.7	P	179.6	P	146.6	P	141.8	P
1416411_at	39.9	P	46.7	P	53.1	P	50.8	P	53.8	P	34.4	P	58.6	P	63.6	P	45.9	P	32.8	P	48.5	P	29.9	P	36.2	P	44.6	P	35.0	P	55.3	P	42.1	P	42.3	P
1416412_at	197.1	P	180.6	P	145.6	P	162.6	P	161.1	P	120.4	P	127.9	P	106.4	P	113.7	P	155.9	P	130.2	P	144.2	P	181.2	P	142.9	P	185.0	P	190.7	P	115.7	P	136.0	P
1416413_at	6.6	A	8.2	A	6.4	A	1.2	A	1.9	A	2.5	A	5.1	A	1.1	A	4.0	A	10.7	A	5.0	A	1.0	A	1.9	A	0.7	A	0.5	A	7.4	A	14.8	A	6.6	A
1416414_at	16.5	A	12.1	A	1.7	A	4.8	A	14.4	A	10.7	A	7.3	A	13.5	A	5.8	A	10.9	A	23.9	A	6.3	A	6.1	A	3.3	A	3.2	A	3.6	A	1.8	A	1.4	A
1416415_a_at	2941.3	P	2926.1	P	3035.2	P	2702.0	P	2755.6	P	2831.5	P	2621.3	P	2457.9	P	2868.4	P	2806.6	P	2695.2	P	2867.6	P	2665.5	P	2855.1	P	2392.8	P	2713.5	P	2674.6	P	2770.2	P
1416416_x_at	1272.5	P	1303.2	P	1521.8	P	1658.9	P	1332.9	P	1574.4	P	1754.6	P	1893.7	P	1199.5	P	1102.4	P	1435.8	P	1455.0	P	1415.7	P	1170.2	P	1216.1	P	1462.6	P	1621.6	P	1476.4	P
1416417_a_at	1379.7	P	1529.6	P	1615.2	P	1703.4	P	1608.8	P	1675.8	P	1802.4	P	1636.5	P	1623.0	P	1585.3	P	1558.0	P	1584.2	P	1602.6	P	1606.2	P	1716.7	P	1607.9	P	1695.2	P	1538.7	P
1416418_at	1895.8	P	1913.1	P	1865.4	P	1866.0	P	1643.6	P	1711.8	P	1784.9	P	1661.9	P	1658.2	P	1880.3	P	1716.0	P	1742.4	P	1531.2	P	1571.2	P	1809.8	P	1690.3	P	1698.9	P	1529.9	P
1416419_s_at	3491.8	P	3825.8	P	4254.8	P	4031.5	P	3776.1	P	3837.7	P	4000.0	P	3748.9	P	4191.3	P	3758.0	P	3565.1	P	4027.5	P	3824.4	P	4034.0	P	3618.6	P	3812.6	P	3860.5	P	3819.5	P
1416420_a_at	5647.8	P	6057.9	P	6137.0	P	5863.4	P	5890.6	P	5952.1	P	6611.2	P	5591.2	P	6543.3	P	6641.6	P	5911.3	P	6227.2	P	5933.5	P	6985.6	P	5446.4	P	5897.1	P	6698.2	P	6738.2	P
1416421_a_at	406.3	P	381.5	P	381.9	P	273.3	P	320.6	P	343.5	P	306.1	P	279.3	P	345.7	P	349.6	P	363.0	P	330.2	P	335.9	P	400.9	P	267.7	P	311.3	P	260.7	P	366.4	P
1416422_a_at	349.7	P	427.1	P	299.0	P	309.3	P	332.2	P	331.8	P	424.2	P	402.2	P	346.5	P	310.4	P	371.3	P	271.2	P	321.6	P	309.1	P	301.2	P	251.3	P	240.1	P	301.7	P
1416423_x_at	305.3	P	236.9	P	205.0	P	213.5	P	214.5	P	224.4	P	177.8	P	230.4	P	219.0	P	230.6	P	176.8	P	171.8	P	186.1	P	178.5	P	215.0	P	180.6	P	188.8	P	156.5	P
1416424_at	126.4	P	128.7	P	123.9	P	151.6	P	128.7	P	164.5	P	200.2	P	192.9	P	139.7	P	167.0	P	140.4	P	130.3	P	164.7	P	171.9	P	139.0	P	149.2	P	144.3	P	141.7	P
1416425_at	353.4	P	363.3	P	358.4	P	304.2	P	258.4	P	294.6	P	266.4	P	279.0	P	313.6	P	384.7	P	393.4	P	389.6	P	338.4	P	358.3	P	322.8	P	309.7	P	336.7	P	352.7	P
1416426_at	1466.1	P	1674.1	P	1459.6	P	1394.1	P	1428.1	P	1470.8	P	1565.8	P	1465.8	P	1383.2	P	1553.4	P	1503.8	P	1410.3	P	1492.9	P	1532.6	P	1422.1	P	1452.9	P	1527.6	P	1468.0	P
1416427_at	3544.0	P	3437.5	P	3769.0	P	3406.3	P	3344.6	P	3616.2	P	3385.2	P	3182.0	P	3405.7	P	3847.9	P	3719.3	P	3623.5	P	3459.7	P	3645.6	P	3121.5	P	4121.2	P	3629.1	P	3852.0	P
1416428_at	218.2	P	229.5	P	204.1	P	171.2	P	197.2	P	182.6	P	170.2	P	213.3	P	219.7	P	222.8	P	184.5	P	250.5	P	217.9	P	204.8	P	175.3	P	257.3	P	239.1	P	187.1	P
1416429_a_at	347.7	P	370.9	P	363.9	P	385.2	P	336.8	P	346.0	P	368.9	P	385.7	P	369.6	P	267.5	P	311.8	P	292.1	P	352.5	P	336.1	P	369.6	P	239.0	P	308.2	P	238.6	P
1416430_at	353.3	P	383.5	P	382.6	P	410.3	P	351.1	P	372.2	P	455.8	P	499.1	P	344.9	P	343.0	P	314.1	P	292.9	P	368.4	P	303.3	P	304.7	P	271.7	P	290.8	P	324.7	P
1416431_at	39.8	A	16.8	A	21.3	A	19.3	P	33.7	A	37.8	A	43.4	M	63.9	M	52.1	A	31.5	A	32.3	A	4.3	A	15.8	A	29.4	A	1.8	A	10.0	A	4.7	A	4.3	A
1416432_at	147.2	P	117.4	P	88.1	P	207.5	P	205.7	P	196.0	P	184.0	P	181.6	P	222.1	P	123.3	P	147.1	P	133.5	P	122.3	P	117.8	P	125.1	P	101.4	P	87.1	P	116.9	P
1416433_at	75.6	P	78.9	P	91.6	P	76.9	P	50.7	P	67.3	P	102.7	P	83.1	P	77.4	P	77.8	P	73.0	P	68.8	P	87.7	P	70.0	P	83.2	P	110.3	P	104.8	P	65.0	P
1416434_at	14.8	P	14.1	A	19.3	P	0.8	A	3.3	A	2.3	A	14.2	A	6.6	A	22.2	P	15.2	P	1.1	A	9.7	A	3.9	A	10.5	A	4.3	A	2.2	A	9.3	A	7.7	A
1416435_at	63.1	P	70.9	P	50.6	P	94.6	P	93.4	P	61.0	P	108.3	P	99.7	P	77.3	P	43.9	A	46.0	A	52.0	P	44.3	A	41.8	P	52.3	P	54.1	P	60.9	A	39.2	P
1416436_a_at	258.6	P	222.5	P	254.7	P	167.8	P	227.7	P	229.4	P	202.9	P	201.6	P	225.8	P	231.1	P	248.7	P	224.0	P	253.3	P	250.3	P	204.6	P	238.4	P	236.1	P	201.4	P
1416437_a_at	552.3	P	468.5	P	483.0	P	411.6	P	357.3	P	377.8	P	335.0	P	261.0	P	397.0	P	531.6	P	474.3	P	574.7	P	526.6	P	490.7	P	341.7	P	556.0	P	557.8	P	604.3	P
1416438_at	919.2	P	845.8	P	897.4	P	915.0	P	848.8	P	911.7	P	838.4	P	840.8	P	810.4	P	1000.8	P	854.8	P	1008.9	P	897.8	P	851.2	P	834.4	P	917.0	P	929.0	P	921.0	P
1416439_at	88.8	P	107.6	P	137.4	P	132.4	P	119.5	P	109.1	P	123.5	P	99.6	P	120.5	P	123.7	P	91.2	P	120.0	P	128.9	P	105.9	P	127.7	P	115.6	P	116.3	P	129.6	P
1416440_at	875.8	P	840.8	P	902.1	P	783.2	P	880.8	P	864.1	P	1008.7	P	1005.5	P	836.0	P	764.8	P	756.5	P	738.7	P	783.9	P	810.7	P	773.6	P	831.0	P	803.7	P	751.8	P
1416441_at	167.8	P	130.5	P	180.3	P	199.1	P	260.3	P	178.3	P	217.3	P	294.0	P	199.6	P	113.1	P	131.0	P	115.9	P	118.9	P	138.4	P	140.3	P	117.8	P	164.1	P	129.9	P
1416442_at	167.7	P	138.5	P	142.4	P	113.5	P	128.0	P	120.8	P	147.9	P	81.0	P	105.0	P	72.6	P	77.4	P	85.9	P	80.4	P	77.7	P	66.6	P	90.6	P	61.7	P	83.1	P
1416443_a_at	702.8	P	708.3	P	749.0	P	690.6	P	735.8	P	660.6	P	608.4	P	571.5	P	749.9	P	768.1	P	707.5	P	719.5	P	703.7	P	727.0	P	654.0	P	761.1	P	753.2	P	763.0	P
1416444_at	118.7	P	141.5	P	110.2	P	116.6	P	120.3	P	112.2	P	102.7	P	119.7	P	124.8	P	123.6	P	145.2	P	114.7	P	141.0	P	99.8	P	126.5	P	120.0	P	92.4	P	170.6	P
1416445_at	461.7	P	416.8	P	505.9	P	451.0	P	504.2	P	446.1	P	381.0	P	422.4	P	444.6	P	347.5	P	394.0	P	353.2	P	443.5	P	371.0	P	411.7	P	472.3	P	368.7	P	435.9	P
1416446_at	1862.3	P	1814.8	P	1661.5	P	1452.3	P	1738.5	P	1768.7	P	1682.0	P	1704.0	P	1835.3	P	1734.3	P	1696.9	P	1840.8	P	1710.3	P	1875.7	P	1850.4	P	1627.1	P	1626.4	P	1773.9	P
1416447_at	1548.2	P	1600.1	P	1355.4	P	1198.9	P	1375.7	P	1385.8	P	1246.2	P	1308.8	P	1472.5	P	1490.8	P	1586.9	P	1403.5	P	1475.3	P	1632.4	P	1474.4	P	1318.7	P	1366.7	P	1460.8	P
1416448_at	210.6	P	187.4	P	247.5	P	224.7	P	188.6	P	208.7	P	237.9	P	177.4	P	216.2	P	210.3	P	221.9	P	224.7	P	229.1	P	237.1	P	238.7	P	200.7	P	190.4	P	220.9	P
1416449_x_at	72.0	P	85.7	P	71.2	P	73.7	P	62.9	P	46.6	P	103.2	P	80.0	P	54.5	A	73.2	P	62.5	P	106.7	P	69.1	P	98.1	P	52.3	P	82.0	P	109.5	P	98.9	P
1416450_at	39.7	P	23.2	A	23.7	A	45.4	P	29.4	P	43.5	P	22.4	A	42.6	P	31.1	P	53.5	P	37.6	P	36.6	P	24.7	A	44.3	A	20.7	A	25.7	P	46.5	A	38.1	P
1416451_s_at	51.1	P	53.7	P	59.0	P	50.9	P	81.4	P	71.4	P	63.8	P	51.0	P	50.6	P	59.5	P	64.0	P	80.1	P	65.1	P	46.6	P	49.8	P	49.0	P	51.5	P	77.7	P
1416452_at	1161.1	P	1136.3	P	959.5	P	1707.8	P	1267.5	P	1351.0	P	1235.9	P	1492.0	P	1124.1	P	945.5	P	1189.7	P	971.6	P	929.0	P	1251.9	P	981.0	P	1055.4	P	829.2	P	957.2	P
1416453_x_at	2049.9	P	2322.3	P	1973.2	P	2795.1	P	2342.1	P	2676.3	P	2471.9	P	2673.1	P	1847.4	P	1516.2	P	2074.1	P	2043.0	P	2025.4	P	1762.4	P	1759.4	P	2317.9	P	2471.5	P	2327.0	P
1416454_s_at	265.1	P	287.0	P	248.7	P	217.9	P	244.4	P	232.5	P	227.4	P	251.0	P	260.5	P	238.6	P	239.0	P	195.6	P	250.8	P	227.7	M	207.8	P	219.4	P	203.8	P	184.1	P
1416455_a_at	793.5	P	909.9	P	891.3	P	1001.8	P	1174.7	P	1145.4	P	1144.7	P	1142.7	P	1200.6	P	773.1	P	788.8	P	857.8	P	922.3	P	762.9	P	802.4	P	855.8	P	975.1	P	845.2	P
1416456_a_at	19.2	A	4.5	A	21.5	A	35.8	A	4.5	A	15.6	A	5.1	A	37.7	A	28.7	A	33.2	A	25.1	A	38.4	A	22.0	A	4.2	A	7.7	A	21.2	A	22.4	A	31.6	A
1416457_at	113.4	P	156.9	P	124.1	P	123.2	P	136.2	P	98.8	P	107.8	P	97.7	P	114.7	P	96.5	P	110.5	P	102.4	P	104.2	P	89.6	P	117.3	P	119.3	P	147.6	P	110.2	P
1416458_at	241.0	P	243.1	P	231.6	P	299.4	P	268.4	P	223.0	P	230.8	P	205.1	P	230.4	P	286.3	P	254.0	P	240.0	P	245.8	P	243.2	P	254.7	P	239.0	P	263.0	P	221.8	P
1416459_at	161.0	P	141.2	P	168.8	P	142.9	P	160.7	P	122.7	P	128.2	P	125.7	P	164.5	P	158.4	P	139.8	P	152.8	P	179.4	P	135.7	P	119.5	P	176.9	P	200.4	P	167.4	P
1416460_at	8.3	A	11.2	A	11.6	A	20.1	A	9.6	A	12.8	A	3.3	A	9.6	A	1.7	A	1.1	A	14.6	A	1.5	A	12.5	A	23.1	A	3.7	A	1.5	A	2.9	A	5.3	A
1416461_at	842.0	P	831.5	P	884.6	P	834.9	P	916.5	P	932.9	P	751.3	P	654.6	P	907.4	P	843.3	P	890.5	P	865.8	P	806.5	P	842.8	P	756.7	P	725.2	P	788.3	P	821.2	P
1416462_at	875.4	P	885.3	P	904.5	P	824.4	P	878.7	P	922.2	P	754.8	P	688.4	P	954.5	P	825.7	P	871.5	P	832.3	P	844.3	P	880.9	P	801.2	P	767.1	P	790.6	P	826.7	P
1416463_at	190.4	P	188.9	P	204.8	P	120.2	P	197.8	P	190.5	P	186.3	P	135.2	P	234.1	P	190.2	P	182.6	P	177.3	P	198.2	P	198.0	P	174.9	P	187.3	P	178.7	P	149.4	P
1416464_at	14.6	A	7.4	A	3.2	A	20.3	A	38.4	P	19.2	A	2.2	A	21.7	A	10.5	A	37.0	A	28.6	A	31.0	A	9.0	A	12.9	A	32.1	P	14.4	A	4.7	A	22.0	A
1416465_a_at	1151.8	P	1286.2	P	1161.6	P	1229.4	P	1309.0	P	1178.8	P	1371.5	P	1243.3	P	1404.9	P	1172.4	P	1300.9	P	1198.3	P	1283.2	P	1222.2	P	1492.1	P	1261.0	P	1112.4	P	1174.0	P
1416466_at	1772.4	P	1777.8	P	1791.3	P	1697.3	P	1796.0	P	1598.2	P	1885.5	P	1830.1	P	1897.8	P	1773.6	P	1890.1	P	1782.1	P	1810.5	P	1929.5	P	2081.6	P	1835.1	P	1788.3	P	1458.1	P
1416467_at	731.3	P	978.7	P	932.4	P	581.3	P	847.5	P	869.7	P	751.9	P	978.7	P	647.2	P	705.3	P	849.9	P	865.9	P	689.1	P	1006.0	P	734.0	P	730.5	P	1018.3	P	987.2	P
1416468_at	1036.8	P	1084.6	P	1084.4	P	1088.2	P	1276.6	P	1252.8	P	1449.8	P	1560.2	P	1082.4	P	968.0	P	1034.6	P	964.0	P	1056.9	P	884.4	P	1064.2	P	896.3	P	1024.2	P	929.6	P
1416469_at	355.3	P	326.3	P	335.7	P	398.4	P	429.8	P	419.1	P	309.1	P	290.5	P	408.2	P	376.5	P	461.5	P	412.6	P	430.2	P	373.7	P	472.7	P	371.9	P	399.5	P	360.5	P
1416470_a_at	444.6	P	472.9	P	515.5	P	566.3	P	530.6	P	521.8	P	527.8	P	530.1	P	580.9	P	507.7	P	620.2	P	526.8	P	523.7	P	478.6	P	514.8	P	602.4	P	526.6	P	550.6	P
1416471_at	533.6	P	519.6	P	544.7	P	517.3	P	487.5	P	552.8	P	523.6	P	584.4	P	548.6	P	569.3	P	529.4	P	534.3	P	498.9	P	498.7	P	580.9	P	476.1	P	570.6	P	517.9	P
1416472_at	379.7	P	423.0	P	406.6	P	427.5	P	430.0	P	372.7	P	436.5	P	438.0	P	403.3	P	388.1	P	338.9	P	337.5	P	375.0	P	344.5	P	340.3	P	357.9	P	352.7	P	304.7	P
1416473_a_at	389.9	P	364.6	P	305.4	P	387.5	P	357.5	P	383.7	P	366.7	P	381.1	P	402.2	P	276.7	P	344.6	P	281.0	P	281.5	P	271.8	P	367.8	P	312.5	P	314.3	P	314.8	P
1416474_at	351.4	P	320.6	P	417.5	P	465.2	P	475.2	P	486.4	P	410.7	P	483.3	P	420.6	P	319.5	P	347.3	P	236.5	P	252.7	P	352.8	P	365.7	P	266.1	P	397.8	P	282.3	P
1416475_at	203.2	P	220.1	P	262.9	P	167.7	P	216.1	P	238.9	P	242.5	P	227.5	P	222.5	P	226.4	P	200.2	P	211.4	P	250.4	P	245.8	P	194.1	P	239.3	P	267.3	P	229.8	P
1416476_a_at	1257.8	P	1352.1	P	1114.4	P	1189.9	P	1221.1	P	1129.2	P	1212.7	P	1179.2	P	1234.6	P	1142.5	P	1120.6	P	1079.7	P	1223.8	P	1257.6	P	1194.3	P	1035.8	P	1004.1	P	1065.4	P
1416477_at	850.7	P	838.8	P	921.3	P	858.0	P	836.4	P	798.6	P	866.3	P	892.3	P	917.2	P	796.3	P	796.6	P	824.9	P	809.6	P	814.6	P	791.9	P	800.5	P	762.9	P	813.0	P
1416478_a_at	3119.7	P	3561.6	P	3360.2	P	3519.3	P	3411.6	P	3389.3	P	3668.4	P	3217.1	P	3468.6	P	3192.5	P	3596.6	P	3285.6	P	3182.4	P	3780.9	P	3447.4	P	3609.5	P	3265.5	P	3452.8	P
1416479_a_at	277.5	P	206.3	P	275.7	P	307.8	P	297.3	P	346.8	P	301.9	P	347.2	P	253.2	P	239.9	P	311.6	P	301.6	P	312.4	P	305.2	P	250.4	P	298.9	P	273.3	P	275.5	P
1416480_a_at	866.8	P	941.0	P	897.6	P	836.0	P	760.5	P	808.6	P	861.0	P	762.4	P	815.0	P	912.5	P	955.2	P	957.1	P	1086.0	P	965.8	P	906.0	P	871.2	P	848.7	P	905.0	P
1416481_s_at	793.5	P	770.1	P	779.2	P	729.1	P	682.2	P	739.2	P	754.1	P	706.4	P	646.8	P	724.1	P	734.5	P	739.5	P	694.2	P	734.7	P	693.8	P	681.1	P	642.5	P	677.6	P
1416482_at	688.3	P	539.2	P	590.8	P	423.6	P	434.3	P	450.7	P	461.5	P	386.6	P	436.4	P	594.8	P	435.0	P	579.4	P	498.5	P	552.2	P	572.3	P	676.0	P	741.8	P	542.6	P
1416483_at	3008.3	P	2987.8	P	3140.3	P	2982.6	P	3112.4	P	3092.8	P	2976.4	P	2908.3	P	3012.2	P	2860.3	P	2984.2	P	3034.4	P	2833.6	P	3082.7	P	2938.3	P	2936.7	P	2851.5	P	2917.6	P
1416484_at	1895.2	P	1850.0	P	1964.1	P	1437.1	P	1641.9	P	1632.8	P	1659.9	P	1511.3	P	1777.2	P	1850.8	P	1831.6	P	1778.1	P	1840.9	P	1922.5	P	1595.1	P	1863.6	P	1949.3	P	1968.5	P
1416485_at	1162.1	P	1162.0	P	1259.4	P	1221.5	P	1162.0	P	1183.9	P	1209.8	P	1143.7	P	1156.9	P	1213.5	P	1139.2	P	1252.4	P	1177.0	P	1212.8	P	1048.3	P	1213.7	P	1188.7	P	1222.1	P
1416486_at	622.8	P	544.7	P	584.2	P	509.5	P	457.5	P	484.8	P	510.8	P	541.5	P	538.1	P	545.6	P	462.9	P	574.1	P	473.6	P	532.7	P	478.2	P	528.6	P	540.9	P	555.8	P
1416487_a_at	28.2	A	29.0	A	28.7	A	29.5	M	38.7	A	32.3	A	43.2	M	19.2	A	12.7	A	25.6	A	34.5	P	28.2	A	22.9	A	28.8	A	28.0	A	23.4	A	20.5	A	28.2	P
1416488_at	637.1	P	625.9	P	657.4	P	609.9	P	608.1	P	597.8	P	411.1	P	455.4	P	705.3	P	634.2	P	602.3	P	622.7	P	616.8	P	627.0	P	615.8	P	575.6	P	650.8	P	607.5	P
1416489_at	49.0	P	62.0	P	43.1	P	45.5	P	58.7	P	48.1	P	41.0	P	38.1	P	20.1	A	59.4	P	36.1	P	62.1	P	31.1	P	25.5	P	29.9	P	40.4	P	46.2	P	51.4	P
1416490_at	0.5	A	7.4	A	5.4	A	0.8	A	0.9	A	0.8	A	1.5	A	1.1	A	7.8	A	3.0	A	1.1	A	3.8	A	1.4	A	1.6	A	13.4	P	1.6	A	7.0	A	8.0	A
1416491_at	109.6	P	76.0	P	114.9	P	125.5	P	158.9	P	81.1	P	109.6	P	94.3	P	102.8	P	98.6	P	102.1	P	115.0	P	100.6	P	90.2	P	111.2	P	122.8	P	71.9	P	94.0	P
1416492_at	81.9	P	85.0	P	85.5	P	78.4	P	90.0	P	75.2	P	66.3	P	48.8	P	97.4	P	73.9	P	81.6	P	89.8	P	75.0	P	60.2	P	57.3	P	80.1	P	96.1	P	93.0	P
1416493_at	433.7	P	492.6	P	527.2	P	536.9	P	447.9	P	504.8	P	555.5	P	602.1	P	520.3	P	521.2	P	464.3	P	503.7	P	464.3	P	497.1	P	479.8	P	467.8	P	434.4	P	460.8	P
1416494_at	1183.0	P	1115.1	P	1254.4	P	1103.8	P	1164.5	P	1231.6	P	963.5	P	1048.3	P	1147.0	P	2376.0	P	2469.4	P	2611.1	P	2534.3	P	2634.7	P	2421.8	P	2529.0	P	2606.0	P	2412.8	P
1416495_s_at	1302.3	P	1215.0	P	1318.5	P	1282.2	P	1295.2	P	1226.0	P	1079.1	P	1174.6	P	1247.5	P	1535.2	P	1512.6	P	1579.5	P	1653.1	P	1693.9	P	1479.2	P	1555.3	P	1606.8	P	1575.3	P
1416496_at	3062.5	P	2991.0	P	3021.3	P	3280.4	P	3219.2	P	3360.9	P	3239.7	P	3336.2	P	3280.1	P	3271.1	P	3192.5	P	3303.6	P	3326.6	P	3325.0	P	3053.4	P	3485.2	P	3213.6	P	3240.2	P
1416497_at	114.2	P	100.7	P	97.1	P	181.4	P	120.6	P	168.2	P	137.3	P	132.4	P	194.5	P	107.4	P	110.4	P	136.4	P	139.1	P	112.1	P	123.6	P	129.0	P	127.4	P	117.5	P
1416498_at	57.6	P	57.2	P	48.5	P	51.0	P	57.9	P	40.5	P	41.7	P	59.2	P	32.2	A	38.5	M	44.6	P	44.8	P	43.7	P	38.0	P	38.1	P	55.4	P	21.6	P	49.3	P
1416499_a_at	975.7	P	1054.7	P	908.4	P	828.4	P	886.0	P	893.1	P	919.6	P	1025.2	P	986.2	P	957.0	P	931.7	P	948.0	P	896.0	P	998.1	P	1050.6	P	924.7	P	869.2	P	912.6	P
1416500_at	1079.0	P	1083.9	P	1054.3	P	1003.7	P	1088.1	P	1062.8	P	743.8	P	817.9	P	916.9	P	980.4	P	1050.3	P	1076.9	P	1102.6	P	1102.2	P	1180.5	P	1045.2	P	923.4	P	975.3	P
1416501_at	511.0	P	479.8	P	479.2	P	412.2	P	472.1	P	421.7	P	434.6	P	424.2	P	592.8	P	435.5	P	423.6	P	506.1	P	453.6	P	493.8	P	429.4	P	433.3	P	412.5	P	491.3	P
1416502_a_at	294.6	P	296.4	P	376.0	P	298.4	P	302.1	P	317.4	P	289.9	P	269.6	P	291.9	P	293.3	P	355.0	P	348.7	P	323.0	P	339.6	P	297.8	P	290.3	P	378.3	P	353.6	P
1416503_at	988.5	P	929.0	P	1198.2	P	1181.9	P	1254.5	P	1195.6	P	1227.6	P	1449.0	P	1101.5	P	760.6	P	736.0	P	773.2	P	740.0	P	825.0	P	739.2	P	752.1	P	800.1	P	793.1	P
1416504_at	86.7	P	57.1	P	70.4	P	77.4	P	68.2	P	64.1	P	78.7	P	74.6	P	49.9	P	68.0	P	76.6	P	59.5	P	60.9	P	61.1	P	66.8	P	102.2	P	133.1	P	87.3	P
1416505_at	657.0	P	598.9	P	669.3	P	638.1	P	719.3	P	509.9	P	274.1	P	125.5	P	604.9	P	239.0	P	291.3	P	308.2	P	497.6	P	216.6	P	242.7	P	389.3	P	223.1	P	290.4	P
1416506_at	1384.2	P	1401.9	P	1349.3	P	1240.0	P	1325.7	P	1299.6	P	1448.0	P	1449.6	P	1427.9	P	1339.9	P	1276.2	P	1331.1	P	1342.6	P	1455.6	P	1362.2	P	1398.2	P	1356.3	P	1305.5	P
1416507_at	21.8	A	24.4	A	11.4	A	28.1	P	9.9	A	32.4	P	31.0	P	40.4	P	34.2	P	27.3	P	24.4	A	12.3	A	17.6	A	27.7	P	23.2	P	23.9	P	23.8	A	12.8	A
1416508_at	848.8	P	851.2	P	950.2	P	969.8	P	1006.3	P	907.6	P	862.1	P	938.9	P	769.7	P	835.6	P	904.1	P	980.0	P	929.0	P	921.2	P	884.1	P	910.9	P	965.4	P	966.7	P
1416509_at	934.3	P	806.6	P	815.0	P	730.0	P	812.5	P	745.4	P	725.8	P	809.2	P	768.7	P	843.0	P	727.2	P	862.4	P	780.4	P	749.1	P	704.2	P	721.9	P	871.3	P	867.9	P
1416510_at	369.9	P	392.3	P	438.8	P	389.1	P	417.5	P	376.4	P	431.6	P	383.6	P	389.5	P	377.4	P	396.3	P	454.0	P	401.2	P	438.7	P	392.2	P	398.8	P	455.3	P	357.9	P
1416511_a_at	91.2	P	89.9	P	97.3	P	111.9	P	107.6	P	107.0	P	74.0	P	78.7	P	119.8	P	90.0	P	97.6	P	78.2	P	112.8	P	78.8	P	98.2	P	77.1	P	106.0	P	91.2	P
1416512_at	141.9	P	203.6	P	144.4	P	156.0	P	133.1	P	146.8	P	165.3	P	188.7	P	144.7	P	177.0	P	165.3	P	151.4	P	164.3	P	167.3	P	163.7	P	137.4	P	162.1	P	141.8	P
1416513_at	66.3	P	83.5	P	56.0	P	88.7	P	64.9	P	69.8	P	104.0	P	116.2	P	80.4	P	49.3	P	48.5	P	54.1	P	58.3	P	59.6	P	70.6	P	77.6	P	68.6	P	55.9	P
1416514_a_at	2653.7	P	2821.7	P	2630.9	P	2871.2	P	2770.8	P	2915.0	P	2368.1	P	2677.3	P	2807.3	P	2853.1	P	2844.8	P	2695.4	P	2897.3	P	3047.5	P	2715.4	P	2830.8	P	2656.7	P	2734.6	P
1416515_at	141.9	P	141.5	P	158.2	P	79.5	P	103.2	P	128.2	P	88.6	P	109.4	P	135.0	P	140.0	P	155.9	P	126.5	P	144.9	P	122.0	P	72.8	P	146.4	P	119.9	P	133.6	P
1416516_at	70.7	A	74.2	P	35.2	P	27.7	A	53.0	A	42.2	A	40.5	A	38.6	A	58.0	A	108.8	P	77.5	P	56.6	P	74.2	P	75.3	P	39.8	P	62.2	P	51.5	A	69.0	M
1416517_at	256.3	P	273.4	P	282.5	P	327.3	P	319.4	P	285.9	P	272.0	P	298.2	P	315.0	P	315.7	P	238.3	P	311.5	P	278.9	P	302.7	P	323.1	P	325.1	P	308.6	P	369.3	P
1416518_at	1.6	A	7.2	A	18.8	A	1.1	A	1.9	A	2.6	A	1.2	A	12.2	A	13.9	A	14.5	A	1.7	A	1.6	A	2.2	A	8.2	A	1.0	A	7.8	A	2.4	A	2.5	A
1416519_at	3142.3	P	3248.1	P	3208.2	P	3980.6	P	3163.7	P	3276.1	P	3923.6	P	3811.5	P	3161.8	P	3058.4	P	2886.0	P	3215.9	P	3002.6	P	3265.4	P	3098.7	P	3040.9	P	3171.0	P	3668.8	P
1416520_x_at	1176.8	P	1181.0	P	1065.6	P	1481.1	P	913.8	P	1300.2	P	1509.4	P	1466.4	P	1189.8	P	1111.7	P	1046.3	P	1096.0	P	1149.2	P	1178.9	P	1021.9	P	1252.4	P	1251.2	P	1346.9	P
1416521_at	2326.6	P	2417.0	P	2497.6	P	2488.0	P	2237.6	P	2241.0	P	2352.8	P	2173.5	P	2299.4	P	2626.5	P	2441.8	P	2573.0	P	2369.2	P	2593.7	P	2334.2	P	2260.4	P	2407.3	P	2629.1	P
1416522_a_at	1381.7	P	1507.8	P	1488.7	P	1410.4	P	1366.6	P	1494.1	P	1307.8	P	1233.7	P	1394.9	P	1503.3	P	1478.0	P	1448.1	P	1483.9	P	1591.8	P	1415.9	P	1560.8	P	1508.8	P	1692.1	P
1416523_at	27.6	A	28.3	M	36.2	A	17.3	A	23.7	P	33.2	A	11.5	A	22.6	A	42.6	A	33.1	A	21.5	A	26.5	A	12.6	A	20.1	A	15.0	A	15.8	P	21.9	A	14.6	A
1416524_at	1331.1	P	1337.8	P	1417.1	P	1309.1	P	1211.0	P	1181.0	P	1130.2	P	1229.1	P	1249.4	P	1378.5	P	1386.2	P	1507.3	P	1334.9	P	1414.7	P	1331.3	P	1423.5	P	1427.3	P	1495.7	P
1416525_at	1185.6	P	1084.4	P	1229.7	P	817.1	P	890.2	P	919.5	P	799.7	P	769.1	P	943.4	P	1120.4	P	1076.9	P	1160.7	P	1082.7	P	1053.2	P	954.5	P	1086.5	P	1138.0	P	1064.6	P
1416526_a_at	1449.4	P	1452.0	P	1603.1	P	1402.9	P	1482.3	P	1619.1	P	1638.7	P	1519.1	P	1568.7	P	1578.2	P	1536.4	P	1517.0	P	1327.4	P	1461.9	P	1473.1	P	1624.7	P	1607.8	P	1547.0	P
1416527_at	45.8	A	38.5	P	27.0	A	42.9	P	44.7	M	67.8	P	41.5	M	75.8	P	49.7	P	9.3	A	34.0	P	13.2	A	35.1	P	40.4	P	11.7	A	41.0	P	42.1	P	44.0	A
1416528_at	970.2	P	1138.5	P	1081.2	P	1183.0	P	1156.4	P	1073.5	P	1509.3	P	1325.7	P	1018.1	P	1060.8	P	988.5	P	1077.1	P	1051.6	P	1131.6	P	1016.4	P	1102.2	P	1068.4	P	1088.1	P
1416529_at	16.7	A	30.4	M	26.1	P	24.7	P	45.2	P	33.9	P	49.0	P	63.9	P	30.1	P	19.2	A	33.9	P	9.9	A	28.2	P	28.7	A	27.0	M	14.9	A	31.1	P	13.4	A
1416530_a_at	306.7	P	355.6	P	307.4	P	331.4	P	363.2	P	329.9	P	209.9	P	310.5	P	309.7	P	227.0	P	224.6	P	256.2	P	245.6	P	237.7	P	210.1	P	256.1	P	221.3	P	252.7	P
1416531_at	344.4	P	343.2	P	412.8	P	343.5	P	349.0	P	339.9	P	457.6	P	468.9	P	335.8	P	366.1	P	345.4	P	310.6	P	357.1	P	315.3	P	305.6	P	338.1	P	298.0	P	337.0	P
1416532_at	484.1	P	502.2	P	644.7	P	689.0	P	561.5	P	730.3	P	593.6	P	646.5	P	563.6	P	687.7	P	485.8	P	479.2	P	523.7	P	457.1	P	607.7	P	705.8	P	577.6	P	509.0	P
1416533_at	513.5	P	507.8	P	544.5	P	518.7	P	508.1	P	606.2	P	469.0	P	430.3	P	509.6	P	537.5	P	563.2	P	544.1	P	574.9	P	520.8	P	509.5	P	602.6	P	497.0	P	485.6	P
1416534_at	328.4	P	308.9	P	330.0	P	345.9	P	369.5	P	373.5	P	345.3	P	277.8	P	377.2	P	339.4	P	357.5	P	348.0	P	385.0	P	341.7	P	343.3	P	322.0	P	349.4	P	316.4	P
1416535_at	287.7	P	237.7	P	265.3	P	285.0	P	292.8	P	236.6	P	241.2	P	260.4	P	184.0	P	277.3	P	256.6	P	267.6	P	282.3	P	229.2	P	232.2	P	297.3	P	296.3	P	328.1	P
1416536_at	177.1	P	178.0	P	189.6	P	142.1	P	154.3	P	127.8	P	143.3	P	178.7	P	139.7	P	159.3	P	159.7	P	180.1	P	172.1	P	152.5	P	177.2	P	173.3	P	182.6	P	181.8	P
1416537_at	371.4	P	371.8	P	341.0	P	376.9	P	338.5	P	383.6	P	313.2	P	312.9	P	400.2	P	407.5	P	374.9	P	445.2	P	404.0	P	425.0	P	361.7	P	408.4	P	334.0	P	398.5	P
1416538_at	58.8	P	76.5	P	61.9	P	72.2	P	72.5	P	74.1	P	73.6	P	72.8	P	113.5	P	83.2	P	79.5	P	84.5	P	68.3	P	72.9	P	78.2	P	91.6	P	85.6	P	79.1	P
1416539_at	40.3	P	49.5	P	36.5	P	31.6	P	47.1	P	40.0	P	55.8	P	56.1	P	31.5	P	32.9	P	62.5	P	35.4	A	52.7	P	39.3	P	34.3	P	35.4	P	47.9	P	37.5	P
1416540_at	307.8	P	354.2	P	340.9	P	304.9	P	324.6	P	290.7	P	299.7	P	308.6	P	296.3	P	355.6	P	354.0	P	339.4	P	324.9	P	308.2	P	305.4	P	317.0	P	326.5	P	272.3	P
1416541_at	159.4	P	152.3	P	157.6	P	196.3	P	152.4	P	145.4	P	165.3	P	145.0	P	146.8	P	184.0	P	177.4	P	210.0	P	190.5	P	202.4	P	138.3	P	178.8	P	157.5	P	190.9	P
1416542_at	100.2	P	104.1	P	111.4	P	155.0	P	123.5	P	118.7	P	124.5	P	102.6	P	143.5	P	106.4	P	98.0	P	108.0	P	112.1	P	132.3	P	114.8	P	123.6	P	180.6	P	122.1	P
1416543_at	238.3	P	205.2	P	200.3	P	296.4	P	305.0	P	252.8	P	132.4	P	257.6	P	279.3	P	156.8	P	187.9	P	171.7	P	181.1	P	193.1	P	179.9	P	165.0	P	175.1	P	176.1	P
1416544_at	57.2	P	71.7	P	51.8	P	53.9	P	65.0	P	89.6	P	59.1	P	101.7	P	57.9	P	56.6	P	61.1	P	78.9	P	70.0	P	62.9	P	108.3	P	68.2	P	34.2	A	46.2	P
1416545_at	128.2	P	160.4	P	117.6	P	106.2	P	138.7	P	131.4	P	114.6	P	116.3	P	124.1	P	152.2	P	141.0	P	143.5	P	160.8	P	135.6	P	165.1	P	107.5	P	165.1	P	177.0	P
1416546_a_at	3011.7	P	2906.3	P	3393.2	P	3350.3	P	3193.7	P	3368.2	P	3376.0	P	3393.8	P	3431.9	P	2983.6	P	2776.8	P	2952.2	P	2974.2	P	3029.3	P	2651.6	P	3051.8	P	3069.1	P	3110.5	P
1416547_at	1432.7	P	1398.6	P	1519.0	P	1384.8	P	1454.5	P	1444.4	P	1295.9	P	1493.7	P	1386.3	P	1292.8	P	1378.2	P	1478.1	P	1436.1	P	1552.4	P	1374.7	P	1507.8	P	1527.3	P	1601.9	P
1416548_at	116.1	P	120.8	P	116.3	P	102.3	P	116.4	P	110.6	P	111.8	P	108.9	P	125.4	P	123.2	P	114.5	P	141.1	P	105.6	P	137.1	P	122.1	P	122.5	P	135.3	P	120.6	P
1416549_at	212.9	P	207.2	P	185.0	P	159.2	P	204.2	P	185.6	P	174.2	P	190.5	P	187.2	P	171.8	P	196.6	P	169.9	P	185.0	P	220.5	P	187.1	P	227.5	P	219.4	P	208.3	P
1416550_at	151.8	P	134.8	P	132.0	P	117.0	P	108.9	P	135.6	P	132.7	P	122.3	P	108.3	P	125.6	P	151.9	P	143.1	P	132.9	P	133.7	P	86.9	P	89.1	P	127.4	P	138.7	P
1416551_at	4082.0	P	3528.4	P	3942.1	P	4018.4	P	3968.0	P	4088.1	P	3270.9	P	3125.7	P	3904.5	P	4151.8	P	4106.9	P	4849.6	P	4221.6	P	4190.2	P	4030.2	P	4642.9	P	4093.9	P	4089.1	P
1416552_at	14.6	M	26.8	P	21.1	A	37.8	P	14.7	A	31.1	P	40.4	P	42.6	P	23.1	P	25.3	P	17.6	P	25.0	A	33.4	M	31.4	M	32.5	P	13.9	A	21.0	A	45.2	P
1416553_at	82.1	P	102.0	P	71.1	P	95.6	P	112.9	P	102.1	P	119.8	P	123.9	P	96.1	P	72.9	P	94.7	P	103.1	P	92.2	P	106.3	P	114.3	P	123.3	P	70.3	P	119.6	P
1416554_at	105.7	P	104.0	P	90.7	P	76.2	P	109.7	P	128.5	P	201.9	P	158.1	P	110.0	P	93.2	P	124.4	P	143.1	P	80.6	P	124.3	P	84.8	P	91.6	P	118.3	P	123.5	P
1416555_at	872.5	P	753.2	P	764.8	P	798.8	P	750.1	P	789.4	P	712.8	P	728.0	P	817.3	P	860.6	P	809.4	P	787.7	P	745.4	P	750.6	P	808.5	P	718.3	P	767.4	P	798.0	P
1416556_at	558.4	P	634.9	P	585.2	P	651.7	P	653.5	P	618.2	P	704.2	P	692.5	P	605.6	P	518.7	P	610.4	P	628.0	P	526.5	P	591.4	P	533.1	P	485.1	P	491.1	P	416.3	P
1416557_a_at	385.0	P	374.0	P	388.5	P	345.1	P	418.3	P	383.5	P	496.8	P	382.1	P	440.6	P	412.4	P	381.4	P	461.2	P	384.4	P	401.4	P	434.6	P	346.7	P	406.1	P	394.1	P
1416558_at	12.9	A	6.4	A	16.2	A	20.3	A	3.5	A	5.5	A	32.8	A	3.5	A	3.1	A	24.6	A	14.0	A	3.1	A	3.8	A	4.9	A	3.6	A	8.9	A	4.0	A	1.3	A
1416559_at	65.5	P	62.7	A	65.7	A	57.9	P	48.9	A	73.6	P	62.7	A	49.8	A	78.3	P	74.4	M	63.6	P	83.7	P	49.5	A	53.4	A	58.0	M	75.0	A	62.1	P	57.5	A
1416560_at	131.1	P	118.0	P	134.4	P	129.9	P	126.4	P	119.5	P	121.5	P	146.0	P	129.6	P	88.5	P	80.8	P	95.3	P	90.0	P	108.6	P	124.0	P	95.6	P	120.5	P	118.9	P
1416561_at	3426.3	P	3342.3	P	3199.5	P	3423.8	P	3137.3	P	3300.6	P	3287.7	P	3146.4	P	4121.1	P	3398.7	P	3551.4	P	3350.1	P	3457.4	P	3966.5	P	4035.3	P	3940.9	P	3318.3	P	3708.1	P
1416562_at	1458.1	P	1364.4	P	1444.4	P	1265.0	P	1103.9	P	1130.0	P	1156.2	P	817.1	P	1373.3	P	1441.7	P	1343.5	P	1450.4	P	1316.9	P	1437.5	P	1008.2	P	1497.8	P	1478.7	P	1607.5	P
1416563_at	260.8	P	294.8	P	301.7	P	238.7	P	225.7	P	338.2	P	227.1	P	298.3	P	319.2	P	317.2	P	362.6	P	278.3	P	308.2	P	352.4	P	258.6	P	238.6	P	220.9	P	226.7	P
1416564_at	28.6	P	42.7	P	38.0	P	36.0	P	24.2	P	11.5	A	21.7	M	24.6	P	28.2	P	26.5	P	21.0	P	34.7	P	19.4	A	34.7	P	14.9	A	31.8	P	22.3	A	20.2	P
1416565_at	2872.7	P	2657.7	P	2913.2	P	2665.3	P	2759.5	P	2749.9	P	2660.5	P	2469.0	P	2919.4	P	3167.0	P	2895.5	P	3281.8	P	2752.3	P	3115.6	P	2758.1	P	2748.3	P	3040.0	P	3134.5	P
1416566_at	698.6	P	621.7	P	752.6	P	671.1	P	622.4	P	713.3	P	750.1	P	684.8	P	648.7	P	692.2	P	706.9	P	645.9	P	728.7	P	683.9	P	645.6	P	753.4	P	670.5	P	669.1	P
1416567_s_at	1329.2	P	1389.0	P	1575.3	P	1464.2	P	1443.0	P	1490.4	P	1203.1	P	1235.2	P	1569.3	P	1460.9	P	1379.8	P	1876.1	P	1583.6	P	1618.9	P	1532.9	P	1589.9	P	1582.6	P	1622.5	P
1416568_a_at	202.4	P	213.7	P	207.2	P	246.7	P	233.1	P	238.7	P	207.4	P	154.3	P	272.6	P	224.0	P	237.4	P	275.9	P	260.4	P	273.9	P	251.8	P	265.2	P	311.9	P	268.5	P
1416569_at	99.8	P	104.6	P	100.6	P	124.4	P	117.9	P	101.0	P	107.8	P	132.4	P	140.3	P	102.9	P	88.6	P	73.9	P	96.6	P	86.2	P	112.0	P	107.2	P	84.0	P	92.9	P
1416570_s_at	215.6	P	184.2	P	245.8	P	181.7	P	235.1	P	241.9	P	194.6	P	188.5	P	225.2	P	256.9	P	218.1	P	240.6	P	274.3	P	281.7	P	184.8	P	210.8	P	273.1	P	241.1	P
1416571_at	21.5	P	15.7	A	19.4	A	19.3	A	7.1	A	19.7	A	18.5	A	10.9	A	3.9	A	5.8	A	16.0	A	16.8	A	17.7	A	26.7	A	7.5	A	10.9	A	15.8	A	27.0	A
1416572_at	40.7	P	57.1	P	49.6	P	27.9	P	51.6	P	57.7	P	58.3	P	84.2	P	38.4	P	29.4	P	21.3	A	25.3	P	40.9	P	37.3	P	32.3	P	34.7	P	30.7	P	33.1	P
1416573_at	81.3	P	67.8	P	71.0	P	64.9	P	65.7	P	51.8	A	38.7	A	63.7	P	49.0	A	73.9	P	64.1	P	58.4	P	36.3	P	35.2	P	58.6	P	65.3	P	93.9	P	65.4	P
1416574_at	307.6	P	322.7	P	243.9	P	203.1	P	268.2	P	309.5	P	285.4	P	317.7	P	299.3	P	303.9	P	311.5	P	248.5	P	353.2	P	300.7	P	351.0	P	250.0	P	279.7	P	268.7	P
1416575_at	22.9	A	4.7	A	15.1	A	3.2	A	13.7	A	25.4	A	15.2	A	21.8	P	18.0	A	30.9	A	9.0	A	21.4	A	24.3	A	22.0	A	23.5	A	5.2	A	27.8	A	25.5	M
1416576_at	16.3	A	9.0	A	24.2	A	55.3	A	34.3	A	35.7	A	165.4	P	115.6	P	49.5	A	5.5	A	9.1	A	38.9	A	22.8	A	23.3	A	29.9	A	19.4	A	29.4	A	15.3	A
1416577_a_at	1142.9	P	1097.7	P	1085.5	P	1087.8	P	1210.7	P	1096.6	P	1116.8	P	1092.8	P	1194.8	P	1273.3	P	1099.6	P	1150.0	P	1074.1	P	1201.3	P	1184.4	P	1134.9	P	1147.2	P	1170.5	P
1416578_at	937.3	P	887.5	P	892.2	P	915.8	P	795.1	P	866.0	P	944.9	P	859.5	P	757.7	P	824.8	P	896.8	P	794.0	P	791.4	P	758.7	P	854.4	P	822.8	P	772.7	P	885.9	P
1416579_a_at	13.6	A	3.5	A	1.3	A	29.4	A	17.6	A	21.8	A	22.0	A	19.4	A	21.2	A	2.6	A	14.9	A	3.8	A	1.9	A	8.7	A	5.5	A	7.3	A	11.2	A	4.9	A
1416580_a_at	1137.0	P	1151.1	P	1251.1	P	1216.4	P	1265.4	P	1248.6	P	1166.4	P	1151.1	P	954.9	P	1247.6	P	1249.4	P	1231.7	P	1300.0	P	1331.6	P	1273.0	P	1322.5	P	1420.1	P	1241.7	P
1416581_at	134.9	P	138.0	P	186.7	P	179.0	P	182.4	P	172.2	P	135.7	P	155.3	P	236.1	P	142.8	P	141.6	P	150.4	P	151.6	P	170.2	P	159.0	P	143.8	P	183.8	P	141.9	P
1416582_a_at	105.9	P	114.2	P	132.1	P	144.7	P	128.7	P	117.0	P	109.3	P	157.3	P	105.7	P	109.7	P	118.3	P	90.8	P	115.8	P	116.6	P	115.4	P	137.2	P	110.1	P	86.0	P
1416583_at	178.5	P	173.6	P	195.9	P	165.4	P	153.5	P	172.3	P	122.9	P	171.2	P	151.7	P	188.8	P	170.2	P	172.5	P	165.8	P	180.5	P	170.3	P	172.1	P	151.5	P	228.6	P
1416584_at	63.2	P	74.0	P	89.3	P	80.9	P	69.2	P	54.6	P	62.3	P	80.7	P	79.3	P	46.9	P	52.3	P	53.9	P	50.6	P	74.4	P	78.9	P	58.2	P	74.8	P	58.9	P
1416585_at	220.5	P	286.0	P	223.0	P	238.4	P	234.9	P	207.6	P	161.7	P	211.9	P	264.5	P	232.3	P	236.3	P	222.4	P	231.4	P	237.1	P	246.2	P	197.6	P	203.7	P	196.8	P
1416586_at	208.7	P	203.4	P	189.7	P	185.1	P	199.0	P	229.9	P	204.2	P	186.4	P	202.1	P	206.8	P	272.4	P	222.9	P	229.9	P	220.7	P	202.6	P	183.4	P	235.2	P	242.9	P
1416587_a_at	103.9	P	117.9	P	94.1	M	121.7	P	122.6	P	108.0	A	102.2	M	80.8	A	92.5	P	94.7	A	86.3	A	91.5	A	97.9	P	92.5	P	81.7	P	90.4	M	97.9	P	83.2	A
1416588_at	619.6	P	641.4	P	616.5	P	748.8	P	671.6	P	633.5	P	765.9	P	788.3	P	627.4	P	686.5	P	688.0	P	748.7	P	676.0	P	737.9	P	723.6	P	758.8	P	658.1	P	669.4	P
1416589_at	2567.1	P	2139.2	P	2597.5	P	2644.9	P	2535.5	P	2874.8	P	3440.4	P	3111.0	P	2651.6	P	2674.1	P	2209.7	P	2571.7	P	2716.6	P	2220.1	P	2207.8	P	2571.8	P	2437.9	P	2575.1	P
1416590_a_at	198.0	P	155.1	P	193.5	P	222.2	P	195.0	P	143.2	P	249.8	P	252.4	P	130.6	P	160.9	P	157.4	P	109.5	P	148.8	P	137.0	P	179.2	P	180.8	P	142.0	P	130.7	P
1416591_at	175.8	P	192.4	P	179.1	P	190.0	P	151.7	P	154.2	P	227.9	P	226.2	P	168.9	P	188.3	P	140.6	P	123.0	P	167.8	P	161.3	P	150.0	P	154.6	P	184.3	P	179.7	P
1416592_at	323.9	P	276.7	P	312.7	P	314.5	P	261.9	P	289.1	P	321.4	P	326.7	P	344.4	P	266.1	P	305.1	P	298.5	P	351.5	P	327.5	P	332.4	P	287.9	P	353.1	P	296.4	P
1416593_at	222.9	P	235.9	P	210.2	P	149.8	P	191.1	P	177.5	P	195.3	P	162.5	P	170.2	P	214.8	P	254.3	P	204.3	P	219.2	P	236.4	P	158.4	P	281.0	P	250.7	P	262.7	P
1416594_at	1.2	A	6.4	A	19.5	A	18.8	A	10.4	A	26.2	P	21.9	A	16.5	A	1.4	A	2.5	A	5.9	A	5.6	A	6.8	A	2.4	A	1.4	A	3.8	A	36.3	A	3.2	A
1416595_at	352.3	P	351.9	P	360.8	P	305.4	P	338.1	P	370.0	P	267.9	P	277.2	P	353.7	P	341.8	P	316.6	P	342.9	P	339.1	P	356.4	P	276.8	P	320.2	P	318.6	P	321.0	P
1416596_at	2.8	A	6.9	A	4.7	A	17.0	A	8.1	A	12.4	A	13.7	A	18.0	A	11.0	A	23.6	A	20.7	A	18.4	A	14.6	A	1.6	A	16.8	A	10.2	A	23.4	A	6.3	A
1416597_at	113.8	P	134.5	P	150.6	P	131.4	P	145.2	P	143.3	P	136.6	P	142.8	P	118.1	P	130.3	P	156.6	P	131.4	P	129.7	P	156.7	P	132.6	P	167.3	P	140.2	P	144.1	P
1416598_at	71.6	P	64.7	P	79.4	P	76.0	P	76.5	P	49.3	A	50.8	A	81.9	A	48.1	A	90.5	P	81.9	A	68.8	P	66.2	A	70.8	A	57.0	P	83.8	P	67.4	P	86.2	P
1416599_at	40.5	A	50.7	A	26.7	M	40.7	A	39.0	A	35.9	A	42.0	A	37.8	A	29.5	A	36.5	A	30.9	A	37.0	A	30.8	A	53.7	A	27.0	A	42.6	A	33.9	A	49.8	P
1416600_a_at	315.9	P	298.0	P	321.7	P	331.3	P	307.1	P	387.4	P	355.8	P	366.1	P	330.3	P	323.3	P	353.8	P	332.7	P	382.3	P	313.9	P	375.9	P	307.8	P	315.2	P	378.3	P
1416601_a_at	161.9	P	181.7	P	169.6	P	169.7	P	145.0	P	193.7	P	180.5	P	164.0	P	150.0	P	197.7	P	172.2	P	202.6	P	175.1	P	197.3	P	145.1	P	177.0	P	191.4	P	155.0	P
1416602_a_at	62.5	P	81.5	P	79.3	P	68.7	P	74.3	P	81.8	P	103.1	P	100.5	P	42.7	P	97.6	P	93.1	P	73.5	P	82.8	P	62.0	P	77.9	P	53.3	P	105.7	P	80.3	P
1416603_at	955.7	P	925.8	P	683.3	P	587.4	P	900.2	P	746.2	P	668.7	P	810.6	P	877.7	P	640.5	P	1011.9	P	617.7	P	723.5	P	714.4	P	640.1	P	836.4	P	803.1	P	792.9	P
1416604_at	1815.7	P	1633.8	P	1943.9	P	1604.4	P	1550.7	P	1911.9	P	1927.0	P	1783.2	P	1554.3	P	2021.9	P	1774.8	P	2105.0	P	1788.4	P	2101.5	P	1903.1	P	1819.6	P	1805.2	P	1992.5	P
1416605_at	260.0	P	313.7	P	308.3	P	270.7	P	287.7	P	262.2	P	246.4	P	300.5	P	238.9	P	281.9	P	279.6	P	303.1	P	274.8	P	298.6	P	292.2	P	303.7	P	247.2	P	297.8	P
1416606_s_at	500.8	P	488.0	P	469.8	P	482.0	P	453.7	P	461.8	P	438.0	P	539.6	P	388.9	P	476.7	P	495.6	P	484.2	P	473.6	P	438.4	P	498.1	P	522.4	P	548.1	P	506.9	P
1416607_at	286.7	P	324.5	P	339.7	P	362.2	P	321.7	P	340.9	P	413.4	P	462.5	P	352.1	P	342.7	P	266.8	P	255.2	P	279.6	P	325.7	P	271.3	P	275.0	P	342.1	P	309.7	P
1416608_a_at	822.1	P	552.3	P	693.9	P	726.4	P	753.9	P	766.8	P	721.5	P	943.8	P	768.0	P	828.2	P	762.3	P	741.8	P	713.5	P	734.2	P	780.2	P	896.6	P	758.6	P	777.9	P
1416609_at	490.8	P	506.1	P	564.5	P	435.5	P	530.0	P	479.1	P	531.2	P	460.7	P	493.5	P	466.8	P	456.9	P	497.3	P	464.9	P	467.5	P	453.0	P	475.1	P	545.7	P	492.6	P
1416610_a_at	596.1	P	575.7	P	662.4	P	676.8	P	614.7	P	594.4	P	601.2	P	627.7	P	638.1	P	628.3	P	632.2	P	673.0	P	645.2	P	696.3	P	703.4	P	650.6	P	638.1	P	653.9	P
1416611_at	185.9	P	164.4	P	172.3	P	222.1	P	188.7	P	159.2	P	155.7	P	209.8	P	154.6	P	142.6	P	122.5	P	169.9	P	151.6	P	179.8	P	147.3	P	157.0	P	143.4	P	192.2	P
1416612_at	47.9	P	43.5	P	43.7	P	53.3	P	83.0	P	33.3	P	126.2	P	108.1	P	68.4	P	44.1	P	47.0	P	43.4	P	37.4	A	50.2	A	15.9	A	13.4	A	61.2	P	44.9	P
1416613_at	17.8	A	15.2	A	6.5	A	22.1	M	16.8	P	23.3	P	16.2	P	39.5	P	22.2	P	3.3	A	9.6	P	9.9	A	12.5	A	2.6	A	7.2	A	20.5	P	7.4	A	8.9	A
1416614_at	1835.7	P	1704.2	P	1819.3	P	1752.7	P	1771.6	P	1830.6	P	1824.4	P	2251.8	P	1936.7	P	1935.4	P	1991.4	P	1914.3	P	1866.4	P	2044.1	P	2244.3	P	1980.3	P	1937.7	P	1980.4	P
1416615_at	419.7	P	461.4	P	409.9	P	384.0	P	416.2	P	354.3	P	438.9	P	461.4	P	441.8	P	423.4	P	425.0	P	422.7	P	389.7	P	356.4	P	366.1	P	449.0	P	465.6	P	392.2	P
1416616_s_at	398.6	P	396.6	P	398.2	P	492.8	P	459.1	P	478.8	P	427.9	P	458.0	P	343.7	P	366.3	P	374.5	P	435.2	P	438.9	P	379.3	P	375.7	P	421.1	P	401.2	P	391.7	P
1416617_at	131.9	P	134.8	P	168.6	P	182.9	P	166.1	P	165.8	P	120.2	P	141.2	P	146.0	P	136.7	P	132.7	P	108.7	P	129.8	P	128.7	P	133.5	P	112.3	P	133.0	P	149.2	P
1416618_at	126.7	P	142.2	P	153.4	P	121.4	P	118.9	P	140.4	P	125.2	P	133.3	P	113.1	P	123.3	P	83.9	P	126.0	P	138.2	P	121.1	P	141.5	P	118.5	P	103.3	P	115.3	P
1416619_at	115.9	P	80.1	P	68.0	P	104.8	P	92.2	P	121.5	P	77.0	P	81.0	P	68.9	P	50.9	P	81.2	P	68.8	P	66.0	P	98.0	P	81.4	P	64.8	P	94.8	P	91.6	P
1416620_at	275.2	P	264.6	P	259.6	P	256.4	P	215.8	P	283.6	P	229.3	P	220.1	P	242.6	P	217.1	P	224.2	P	227.2	P	280.6	P	279.2	P	185.9	P	265.2	P	244.0	P	322.3	P
1416621_at	453.2	P	437.8	P	462.4	P	509.1	P	429.3	P	457.5	P	422.5	P	551.4	P	477.9	P	397.2	P	408.9	P	396.7	P	434.2	P	431.6	P	442.4	P	476.2	P	436.0	P	434.0	P
1416622_at	73.7	P	66.5	P	48.6	P	73.9	P	72.8	P	61.1	P	67.6	P	106.1	P	61.9	P	47.3	P	74.5	P	74.9	P	84.2	P	85.4	P	78.3	P	70.5	P	63.0	P	62.3	P
1416623_at	58.0	P	47.2	P	57.9	P	118.9	P	55.2	P	78.2	P	81.1	P	90.2	P	71.7	P	64.5	P	59.2	P	60.4	P	28.3	P	46.1	P	45.3	P	61.3	P	83.4	P	65.0	P
1416624_a_at	7515.0	P	7565.1	P	8959.4	P	8644.9	P	8634.5	P	9321.9	P	9270.6	P	8937.0	P	9269.3	P	9014.3	P	8430.9	P	8559.0	P	8208.3	P	9072.3	P	7476.7	P	9025.7	P	9423.1	P	9078.0	P
1416625_at	165.6	P	148.8	P	160.7	P	236.5	P	230.9	P	218.3	P	392.4	P	441.0	P	215.3	P	87.7	P	108.0	P	90.3	P	113.8	P	114.3	P	136.7	P	120.0	P	116.2	P	111.4	P
1416626_at	5.5	A	2.2	A	11.3	A	3.3	A	13.1	A	1.6	A	13.8	A	1.6	A	13.8	A	15.1	A	11.4	A	2.3	A	1.9	A	12.6	A	2.4	A	4.1	A	12.6	A	1.7	A
1416627_at	48.7	P	28.4	P	42.0	P	38.6	P	21.2	P	38.5	P	37.5	P	36.1	P	39.8	P	29.5	A	12.5	A	20.0	A	25.6	P	17.4	A	25.6	M	41.4	P	29.9	P	30.5	P
1416628_at	355.6	P	458.4	P	387.2	P	455.9	P	329.9	P	344.7	P	300.0	P	345.0	P	322.8	P	400.3	P	416.5	P	379.9	P	421.2	P	439.2	P	346.5	P	399.7	P	353.3	P	351.0	P
1416629_at	22.7	A	8.9	A	4.5	A	47.9	A	45.3	A	27.1	A	69.6	P	66.0	P	33.8	A	15.4	A	22.1	A	46.7	A	26.4	A	26.9	A	14.1	A	18.1	A	19.6	A	17.2	A
1416630_at	248.5	P	242.0	P	328.0	P	290.3	P	271.9	P	274.3	P	524.5	P	503.9	P	337.1	P	207.2	P	171.8	P	201.9	P	261.8	P	222.2	P	183.8	P	216.6	P	254.5	P	256.5	P
1416631_at	84.5	P	82.6	P	68.9	P	58.1	P	113.3	P	97.6	P	86.1	P	99.3	P	78.7	P	82.6	P	111.4	P	77.5	P	136.4	P	99.8	P	98.8	P	90.2	P	74.7	P	84.9	P
1416632_at	199.5	P	175.6	P	226.1	P	300.5	P	266.1	P	279.7	P	279.1	P	267.7	P	262.8	P	264.2	P	158.9	P	200.2	P	152.7	P	231.2	P	116.4	P	290.4	P	182.1	P	166.8	P
1416633_a_at	487.3	P	513.4	P	460.6	P	515.0	P	456.8	P	474.8	P	524.6	P	537.7	P	404.8	P	470.2	P	501.8	P	505.5	P	474.8	P	586.6	P	530.2	P	485.4	P	394.1	P	456.6	P
1416634_at	231.9	P	258.0	P	260.2	P	256.3	P	329.5	P	198.9	P	318.3	P	215.0	P	260.0	P	267.1	P	306.2	P	209.0	P	314.6	P	217.9	P	272.5	P	223.2	P	238.5	P	254.0	P
1416635_at	382.4	P	366.9	P	355.9	P	310.0	P	314.9	P	331.6	P	359.1	P	438.6	P	334.3	P	234.8	P	269.6	P	297.5	P	278.9	P	318.1	P	283.6	P	295.5	P	273.3	P	302.3	P
1416636_at	2625.6	P	2581.3	P	2244.6	P	2169.4	P	2474.0	P	2352.3	P	2579.5	P	2312.0	P	2825.2	P	2841.0	P	2815.6	P	2621.9	P	2838.5	P	3139.4	P	3741.7	P	2361.5	P	2255.8	P	2436.9	P
1416637_at	128.3	P	147.5	P	160.5	P	205.3	P	195.2	P	200.7	P	230.9	P	237.2	P	164.1	P	175.8	P	182.9	P	190.6	P	158.9	P	189.3	P	190.5	P	196.5	P	155.8	P	157.8	P
1416638_at	174.4	P	141.8	P	154.7	P	246.3	P	175.0	P	214.2	P	173.1	P	160.5	P	189.3	P	159.1	P	154.0	P	169.1	P	157.1	P	174.7	P	197.3	P	172.9	P	195.3	P	165.6	P
1416639_at	25.0	M	42.5	P	37.6	P	16.6	A	5.0	A	20.0	A	12.2	A	29.0	A	1.8	A	48.8	P	37.0	P	26.7	P	25.7	P	32.2	P	39.3	A	34.4	M	55.2	P	29.9	M
1416640_at	60.8	A	44.6	A	81.4	A	82.8	P	84.1	P	64.4	A	154.6	P	108.5	P	51.2	A	65.4	A	54.3	A	43.1	A	52.1	A	60.4	A	46.2	A	54.9	A	56.4	A	28.0	A
1416641_at	64.9	P	105.7	P	83.9	P	86.3	P	92.1	P	59.0	P	89.1	P	82.4	P	83.7	P	81.5	P	107.8	P	70.8	P	58.2	P	86.0	P	80.0	P	78.6	P	91.5	P	97.1	P
1416642_a_at	7912.6	P	7935.0	P	8672.7	P	9045.9	P	8897.3	P	9076.4	P	9892.7	P	9401.2	P	9910.5	P	8826.6	P	8033.6	P	8801.9	P	8213.8	P	8917.0	P	7626.6	P	8348.9	P	8446.5	P	8382.5	P
1416643_at	10.6	A	11.6	A	5.3	A	9.2	A	0.8	A	6.3	A	1.7	A	0.6	A	5.3	A	2.3	A	1.4	A	3.2	A	3.7	A	1.3	A	4.5	A	2.6	A	1.5	A	0.4	A
1416644_a_at	27.8	A	35.0	A	13.5	A	9.1	A	3.5	A	25.6	A	25.8	A	3.9	A	23.5	A	3.8	A	8.7	A	20.8	A	4.3	A	4.1	A	4.7	A	3.5	A	10.4	A	4.7	A
1416645_a_at	5.2	A	9.0	A	15.3	A	15.3	P	7.6	A	8.3	A	7.0	A	10.6	A	13.4	A	4.6	A	10.6	A	0.6	A	5.2	A	15.0	A	0.9	A	7.1	A	1.4	A	10.7	A
1416646_at	9.9	A	4.3	A	16.4	A	11.5	A	9.1	A	3.5	A	9.6	A	11.3	A	1.5	A	10.0	A	1.6	A	1.0	A	4.2	A	6.3	A	1.9	A	6.7	A	2.0	A	22.9	P
1416647_at	187.9	P	182.0	P	119.9	P	146.9	P	171.0	P	128.7	P	210.5	P	202.0	P	173.8	P	146.8	P	141.2	P	130.3	P	151.2	P	118.2	P	152.5	P	101.4	P	137.4	P	135.9	P
1416648_at	1405.4	P	1432.4	P	1646.6	P	1651.6	P	1554.6	P	1649.5	P	1569.5	P	1473.5	P	1721.6	P	1621.3	P	1401.1	P	1560.5	P	1540.9	P	1514.0	P	1637.8	P	1509.8	P	1574.3	P	1524.4	P
1416649_at	2.5	A	5.8	A	1.6	A	0.5	A	6.3	A	2.6	A	21.1	A	3.9	A	13.8	A	1.7	A	12.8	A	15.4	A	3.0	A	22.3	A	26.1	P	14.2	A	8.6	A	1.5	A
1416650_at	6.2	A	0.7	A	1.1	A	1.0	A	0.6	A	1.1	A	3.7	A	1.1	A	7.8	A	0.8	A	0.4	A	1.1	A	0.9	A	1.1	A	2.8	A	4.0	A	4.7	A	0.7	A
1416651_at	186.7	P	157.6	P	201.8	P	197.7	P	154.4	P	186.0	P	200.0	P	212.3	P	175.4	P	190.9	P	183.3	P	218.7	P	199.2	P	188.1	P	209.3	P	222.6	P	202.4	P	217.6	P
1416652_at	23.4	P	26.9	P	13.3	P	13.6	A	18.4	M	10.3	A	17.1	A	19.3	A	15.7	A	20.0	P	17.6	A	17.8	P	15.7	A	2.2	A	13.8	A	4.7	A	17.0	A	10.1	A
1416653_at	306.2	P	293.0	P	275.4	P	317.5	P	302.7	P	293.2	P	543.2	P	424.4	P	322.1	P	269.0	P	306.5	P	298.8	P	309.3	P	288.2	P	282.9	P	251.7	P	262.5	P	273.1	P
1416654_at	61.4	A	108.0	A	99.5	P	72.6	A	64.0	P	119.2	P	77.7	A	114.0	A	82.5	A	81.7	P	67.8	A	74.2	P	96.3	M	130.3	A	105.8	P	80.6	A	112.6	P	77.6	P
1416655_at	520.6	P	528.8	P	520.8	P	478.6	P	472.7	P	526.7	P	447.3	P	412.4	P	475.7	P	489.7	P	488.8	P	462.9	P	519.6	P	452.5	P	462.2	P	461.5	P	470.8	P	467.0	P
1416656_at	213.1	P	223.4	P	199.1	P	183.4	P	209.0	P	194.5	P	309.1	P	285.1	P	246.2	P	154.1	P	140.4	P	168.9	P	154.6	P	176.1	P	145.4	P	149.9	P	178.1	P	153.4	P
1416657_at	387.1	P	421.5	P	378.7	P	436.0	P	446.6	P	391.9	P	422.8	P	451.2	P	360.7	P	454.1	P	355.3	P	373.5	P	358.9	P	380.9	P	427.9	P	397.2	P	413.6	P	451.4	P
1416658_at	113.3	P	107.0	P	83.9	P	127.2	P	117.0	P	112.2	P	66.6	P	86.2	P	102.6	P	121.1	P	114.6	P	92.2	P	98.8	P	113.1	P	132.5	P	97.5	P	101.0	P	143.4	P
1416659_at	723.5	P	694.3	P	675.9	P	720.5	P	753.8	P	781.8	P	806.1	P	743.7	P	812.5	P	705.7	P	692.0	P	736.4	P	688.1	P	690.0	P	752.0	P	650.5	P	653.0	P	715.0	P
1416660_at	179.4	P	172.1	P	195.2	P	164.2	P	210.1	P	288.4	P	274.9	P	223.3	P	281.6	P	253.8	P	268.3	P	253.9	P	204.0	P	201.3	P	198.1	P	257.5	P	258.9	P	205.1	P
1416661_at	64.5	P	94.3	P	92.4	P	57.6	P	60.8	P	76.5	P	68.3	P	95.0	P	94.6	P	96.7	P	92.1	P	59.9	P	97.6	P	105.5	P	64.7	P	80.7	P	106.3	P	82.3	P
1416662_at	46.8	A	46.0	M	51.9	A	46.5	A	27.6	A	21.8	A	59.0	A	69.9	P	48.2	A	47.7	A	35.8	A	49.9	A	48.0	A	42.9	A	39.7	A	69.3	P	43.9	A	43.9	A
1416663_at	1436.2	P	1367.4	P	1403.6	P	1339.7	P	1452.2	P	1304.6	P	1346.0	P	1253.5	P	1589.4	P	1405.8	P	1455.0	P	1480.7	P	1474.1	P	1436.4	P	1292.6	P	1377.1	P	1365.7	P	1438.8	P
1416664_at	46.4	P	30.4	M	23.6	P	25.8	A	24.7	M	17.9	A	41.0	A	48.0	P	9.0	A	21.7	P	20.9	A	33.1	A	33.9	A	35.1	P	33.8	A	41.6	P	40.1	A	45.0	P
1416665_at	568.6	P	495.7	P	478.7	P	539.9	P	529.4	P	519.3	P	602.5	P	618.6	P	470.2	P	481.6	P	495.5	P	451.7	P	463.1	P	435.0	P	501.9	P	446.2	P	449.6	P	445.1	P
1416666_at	1556.7	P	1563.9	P	1655.3	P	1899.9	P	1771.3	P	1749.2	P	2057.5	P	2050.4	P	1691.5	P	1544.4	P	1532.3	P	1442.7	P	1496.8	P	1406.2	P	1547.7	P	1530.9	P	1489.2	P	1458.4	P
1416667_at	227.4	P	176.8	P	217.6	P	231.5	P	226.3	P	256.7	P	175.9	P	174.9	P	253.4	P	235.1	P	229.1	P	225.7	P	211.0	P	236.7	P	226.5	P	226.0	P	237.0	P	198.7	P
1416668_at	1011.6	P	1080.8	P	928.9	P	933.0	P	1063.5	P	981.9	P	1018.8	P	999.5	P	1000.5	P	1014.7	P	1047.2	P	1006.3	P	937.5	P	1040.3	P	1105.7	P	952.5	P	957.4	P	1005.7	P
1416669_s_at	3909.3	P	4106.3	P	3832.8	P	3840.7	P	4070.3	P	4181.0	P	4067.6	P	4371.5	P	4008.0	P	3796.5	P	3893.4	P	3776.7	P	4206.9	P	4424.4	P	3537.0	P	4147.5	P	3897.0	P	3948.6	P
1416670_at	51.4	P	61.7	P	65.6	P	31.9	A	41.1	M	58.0	P	42.8	A	51.7	A	61.3	P	42.8	P	70.0	P	52.8	P	40.0	P	32.4	A	31.7	A	52.4	P	60.4	P	60.5	P
1416671_a_at	194.4	P	189.0	P	225.4	P	179.7	P	231.3	P	164.7	P	198.6	P	160.5	P	207.2	P	198.3	P	211.7	P	193.2	P	172.5	P	178.1	P	184.0	P	182.1	P	224.1	P	211.3	P
1416672_s_at	297.4	P	276.4	P	293.7	P	340.4	P	356.2	P	348.9	P	347.5	P	313.7	P	311.0	P	257.7	P	281.2	P	343.2	P	290.3	P	274.2	P	343.3	P	289.4	P	319.7	P	317.1	P
1416673_at	35.1	P	15.3	P	22.9	P	12.4	P	27.1	P	29.3	P	10.0	P	59.2	P	25.3	P	37.4	P	23.6	P	26.8	P	29.8	P	27.5	P	23.1	P	15.2	A	25.0	P	8.7	A
1416674_at	77.5	P	104.7	M	98.4	M	89.1	P	97.7	P	88.5	P	98.6	P	65.5	P	81.5	P	117.3	P	121.8	P	113.6	P	37.4	A	113.5	P	112.6	P	108.3	P	125.7	P	109.6	P
1416675_s_at	72.1	P	83.6	P	68.5	P	85.5	P	81.3	P	65.8	P	131.5	P	97.4	P	70.9	P	51.5	P	75.5	P	53.1	P	98.7	P	68.6	P	67.0	P	83.4	P	74.8	P	89.8	P
1416676_at	1.2	A	1.0	A	3.8	A	11.7	A	0.8	A	2.3	A	0.7	A	2.4	A	2.1	A	18.2	A	5.5	A	3.0	A	0.7	A	14.5	A	1.9	A	0.9	A	2.2	A	2.2	A
1416677_at	2.8	A	12.3	A	17.8	A	11.9	A	14.8	A	3.3	A	11.8	A	12.2	A	25.5	A	19.0	A	16.0	A	10.1	A	3.6	A	37.9	M	14.7	M	4.5	A	1.2	A	3.0	A
1416678_at	913.6	P	981.4	P	937.4	P	939.9	P	938.6	P	930.2	P	922.8	P	868.5	P	857.9	P	881.9	P	1038.2	P	959.3	P	927.7	P	908.5	P	824.8	P	961.5	P	956.6	P	879.0	P
1416679_at	837.5	P	783.6	P	903.5	P	888.0	P	806.6	P	849.1	P	950.8	P	923.4	P	831.7	P	760.2	P	739.2	P	777.6	P	771.9	P	723.4	P	748.7	P	767.4	P	707.2	P	725.5	P
1416680_at	1224.9	P	1259.2	P	1012.1	P	1224.5	P	1357.0	P	1277.4	P	1204.4	P	1210.1	P	1425.9	P	1276.7	P	1271.3	P	1197.4	P	1379.4	P	1297.1	P	1145.5	P	1279.9	P	1274.7	P	1098.0	P
1416681_at	68.5	P	57.0	P	78.1	P	72.8	P	68.9	P	53.0	P	51.6	P	29.5	M	82.2	P	66.1	P	65.9	P	61.0	P	77.5	P	73.9	P	68.0	P	54.6	P	54.5	P	85.8	P
1416682_at	73.0	P	62.2	P	53.5	P	66.4	P	48.0	P	60.8	P	63.0	P	35.3	P	54.0	P	74.7	P	59.3	P	65.5	P	71.3	P	73.3	P	69.5	P	63.9	P	53.4	P	62.7	P
1416683_at	216.7	P	224.5	P	230.0	P	232.4	P	249.8	P	223.6	P	224.5	P	291.1	P	219.7	P	150.0	P	190.1	P	165.4	P	142.2	P	151.3	P	155.2	P	185.0	P	199.7	P	190.9	P
1416684_at	302.8	P	323.7	P	298.7	P	274.4	P	292.3	P	234.8	P	260.5	P	264.1	P	331.7	P	260.4	P	330.6	P	210.7	P	268.5	P	300.0	P	281.1	P	327.2	P	266.7	P	275.6	P
1416685_s_at	363.8	P	352.8	P	430.8	P	427.2	P	386.7	P	364.2	P	394.6	P	366.8	P	333.9	P	335.7	P	361.0	P	421.0	P	387.8	P	373.2	P	355.0	P	409.8	P	394.2	P	365.4	P
1416686_at	58.6	P	48.8	A	42.1	A	74.0	P	63.6	P	49.4	P	43.6	P	52.1	P	65.4	P	35.1	A	38.2	A	21.5	A	26.5	A	19.2	A	27.0	P	41.4	P	55.5	M	37.5	M
1416687_at	55.2	P	102.4	P	70.2	P	106.9	P	90.1	P	67.2	P	68.8	P	74.3	P	93.5	P	58.3	P	80.7	P	54.6	P	56.4	P	36.6	P	52.7	P	33.3	P	45.6	P	54.5	P
1416688_at	2006.2	P	2002.5	P	2071.0	P	1980.2	P	1976.6	P	2064.4	P	2128.0	P	1871.3	P	2042.1	P	2125.9	P	2186.4	P	2126.4	P	2096.1	P	2223.7	P	2366.4	P	2174.8	P	2118.8	P	2101.6	P
1416689_at	64.4	P	35.7	P	31.7	A	27.2	A	43.6	P	54.9	A	43.4	A	56.4	P	25.4	A	43.0	P	45.5	A	33.7	M	44.7	P	30.5	P	26.7	A	36.0	P	35.1	A	58.0	A
1416690_at	215.9	P	239.8	P	248.5	P	204.8	P	246.9	P	232.7	P	164.8	P	229.3	P	335.1	P	240.8	P	227.1	P	291.8	P	233.2	P	247.5	P	268.6	P	219.2	P	264.2	P	216.2	P
1416691_at	165.5	P	163.5	P	203.2	P	171.2	P	158.9	P	177.4	P	144.3	P	144.5	P	189.2	P	186.1	P	210.2	P	212.5	P	186.8	P	154.4	P	223.2	P	245.5	P	252.5	P	185.0	P
1416692_at	181.1	P	216.5	P	185.6	P	170.9	P	157.9	P	197.9	P	160.5	P	199.1	P	172.9	P	177.1	P	211.4	P	185.2	P	170.0	P	177.7	P	197.6	P	191.8	P	183.8	P	199.2	P
1416693_at	15.5	A	17.1	A	9.6	A	39.7	A	20.7	A	21.0	A	2.0	A	54.9	M	5.4	A	36.1	M	28.8	A	23.2	A	10.0	A	20.6	A	35.6	A	20.5	A	20.0	A	21.5	A
1416694_at	3.3	A	11.5	A	11.9	A	2.1	A	12.0	A	14.9	A	1.0	A	1.6	A	1.1	A	9.3	A	16.7	A	2.5	A	1.0	A	5.4	A	3.0	A	9.2	A	1.5	A	8.8	A
1416695_at	83.1	P	73.3	A	81.9	P	88.6	P	91.3	P	75.1	M	131.5	P	143.3	P	93.5	P	33.1	A	49.4	A	33.5	A	64.7	P	43.7	M	40.2	A	83.7	P	50.1	A	63.0	A
1416696_at	158.7	P	151.9	P	193.0	P	197.4	P	217.0	P	208.1	P	190.6	P	183.6	P	174.9	P	200.3	P	176.2	P	197.9	P	181.7	P	152.8	P	179.6	P	158.0	P	192.3	P	185.8	P
1416697_at	21.1	A	16.3	A	22.5	A	4.9	A	21.0	A	4.2	A	1.9	A	37.8	A	1.8	A	14.1	A	14.9	A	31.1	A	12.6	A	21.7	A	14.3	A	14.5	A	14.4	A	12.3	A
1416698_a_at	132.5	P	90.4	P	93.2	P	131.0	P	126.4	P	126.9	P	97.0	P	109.2	P	106.9	P	79.4	P	98.6	P	83.1	P	85.8	P	86.7	P	103.3	P	63.6	P	96.0	P	90.6	P
1416699_at	761.2	P	830.0	P	876.0	P	792.1	P	797.8	P	762.2	P	799.5	P	650.1	P	830.5	P	830.7	P	881.1	P	958.3	P	834.4	P	919.3	P	728.2	P	727.1	P	871.9	P	776.5	P
1416700_at	146.8	P	98.0	P	102.6	P	126.0	P	126.1	P	114.2	P	104.4	P	98.7	P	142.5	P	126.1	P	109.3	P	106.2	P	128.4	P	127.7	P	126.0	P	79.3	P	89.7	P	105.7	P
1416701_at	108.8	P	110.2	P	114.1	P	94.2	P	103.3	P	116.0	P	65.9	P	69.5	P	145.9	P	124.2	P	117.8	P	90.5	P	102.0	P	84.0	P	64.7	P	91.5	P	81.7	P	93.7	P
1416702_at	1177.9	P	1011.4	P	1161.1	P	721.1	P	859.8	P	867.1	P	789.4	P	711.8	P	953.2	P	1161.4	P	1093.1	P	1211.8	P	1114.3	P	1230.4	P	802.1	P	1266.9	P	1261.4	P	1393.1	P
1416703_at	430.2	P	439.2	P	539.9	P	489.8	P	506.8	P	524.2	P	442.3	P	442.0	P	531.0	P	419.8	P	441.3	P	511.5	P	451.8	P	440.4	P	470.4	P	431.2	P	479.6	P	471.1	P
1416704_at	281.5	P	166.2	P	242.7	P	178.4	P	166.8	P	175.9	P	156.6	P	161.7	P	202.3	P	181.2	P	221.1	P	199.3	P	216.0	P	191.8	P	160.3	P	193.8	P	214.1	P	192.1	P
1416705_at	140.7	P	171.6	P	192.8	P	165.3	P	168.9	P	188.0	P	136.0	P	148.9	P	174.8	P	162.5	P	158.4	P	183.8	P	198.1	P	223.0	P	179.1	P	152.7	P	140.5	P	158.4	P
1416706_at	161.0	P	203.4	P	183.0	P	134.2	P	135.8	P	196.6	P	112.4	P	125.2	P	190.3	P	187.8	P	234.5	P	188.4	P	224.7	P	166.3	P	167.4	P	166.7	P	201.2	P	201.4	P
1416707_a_at	6.0	A	7.4	A	4.1	A	4.0	A	4.4	A	6.2	A	8.6	A	6.5	A	3.1	A	3.9	A	7.5	A	5.6	A	6.3	A	5.0	A	9.8	A	6.6	A	4.2	A	2.6	A
1416708_a_at	371.0	P	311.0	P	378.3	P	400.6	P	374.4	P	336.3	P	406.7	P	370.3	P	351.7	P	339.4	P	376.0	P	381.3	P	367.9	P	368.9	P	323.6	P	428.4	P	376.2	P	358.2	P
1416709_a_at	356.6	P	404.4	P	375.9	P	347.7	P	317.8	P	383.0	P	330.0	P	377.8	P	335.0	P	354.3	P	382.9	P	315.4	P	370.0	P	351.8	P	351.0	P	306.9	P	372.9	P	385.2	P
1416710_at	412.8	P	465.4	P	397.1	P	405.4	P	390.7	P	339.5	P	336.6	P	328.9	P	386.6	P	408.2	P	278.4	P	395.6	P	405.0	P	395.5	P	372.3	P	374.0	P	370.2	P	377.7	P
1416711_at	180.0	P	227.8	P	145.2	P	124.8	P	183.0	P	165.0	P	161.6	P	161.2	P	109.2	P	266.3	P	269.7	P	259.2	P	270.8	P	277.8	P	278.6	P	233.2	P	237.7	P	236.5	P
1416712_at	187.8	P	161.5	P	184.6	P	204.7	P	192.2	P	201.7	P	179.8	P	148.9	P	143.5	P	169.7	P	198.8	P	202.7	P	209.4	P	145.9	P	189.4	P	168.4	P	184.4	P	203.1	P
1416713_at	429.1	P	401.0	P	451.0	P	473.5	P	482.2	P	522.1	P	926.3	P	729.7	P	400.8	P	519.3	P	478.0	P	508.5	P	544.3	P	424.0	P	546.3	P	489.2	P	538.8	P	475.7	P
1416714_at	57.3	P	60.1	P	74.1	P	91.4	P	58.2	P	68.1	P	73.4	P	111.5	P	75.0	P	29.9	P	37.2	P	39.8	P	37.3	P	56.6	P	26.3	P	40.0	P	56.3	P	49.4	P
1416715_at	11.9	A	13.8	A	1.4	A	8.3	A	11.4	A	2.6	A	2.0	A	2.2	A	1.8	A	2.0	A	1.9	A	4.9	A	18.5	A	1.3	A	4.5	A	1.5	A	1.7	A	5.3	A
1416716_at	119.6	P	110.0	P	94.6	P	105.7	P	81.3	P	115.5	P	96.2	P	124.4	P	69.7	P	57.8	P	72.8	P	70.2	M	81.2	P	86.1	P	77.7	P	102.5	P	90.2	P	100.4	P
1416717_at	10.7	P	5.1	A	13.1	A	19.2	A	7.9	A	6.6	A	14.9	A	4.6	A	7.1	A	1.0	A	10.4	A	15.4	A	2.2	A	3.2	A	1.0	A	8.6	A	9.7	A	4.9	A
1416718_at	482.1	P	481.5	P	544.9	P	525.7	P	487.0	P	577.1	P	544.5	P	482.4	P	429.0	P	462.7	P	474.1	P	484.5	P	465.9	P	442.4	P	486.2	P	498.0	P	458.7	P	435.6	P
1416719_a_at	3034.9	P	2917.6	P	3426.3	P	3287.3	P	3084.0	P	3307.5	P	3299.9	P	3309.8	P	3190.6	P	3004.2	P	2796.2	P	3044.5	P	3006.8	P	3139.2	P	2620.1	P	3097.8	P	3233.0	P	3178.9	P
1416720_at	395.8	P	397.0	P	420.2	P	392.8	P	387.7	P	392.1	P	549.7	P	515.3	P	353.3	P	338.0	P	337.6	P	358.4	P	320.6	P	331.5	P	342.9	P	332.9	P	357.9	P	315.9	P
1416721_s_at	896.4	P	903.1	P	776.6	P	992.7	P	754.3	P	847.5	P	1138.4	P	1319.5	P	799.5	P	650.4	P	661.2	P	677.6	P	681.0	P	674.4	P	708.6	P	787.3	P	610.0	P	763.6	P
1416722_at	550.8	P	543.5	P	564.1	P	504.3	P	458.6	P	499.8	P	520.7	P	491.0	P	491.3	P	529.9	P	517.7	P	572.1	P	537.1	P	488.9	P	490.5	P	569.1	P	601.8	P	531.5	P
1416723_at	1630.3	P	1683.1	P	1604.3	P	1730.4	P	1720.5	P	1598.6	P	1823.8	P	1810.1	P	1756.3	P	1790.0	P	1699.7	P	1828.4	P	1681.0	P	1803.6	P	1884.7	P	1602.8	P	1772.5	P	1736.4	P
1416724_x_at	776.1	P	732.6	P	787.5	P	872.9	P	823.5	P	827.0	P	857.2	P	856.8	P	835.9	P	841.0	P	801.9	P	800.8	P	802.5	P	838.4	P	802.7	P	833.0	P	831.8	P	863.3	P
1416725_at	18.1	A	27.2	P	18.2	A	18.4	A	42.1	P	27.3	M	27.7	M	9.1	A	13.2	A	3.4	A	24.9	A	25.9	P	30.8	A	26.2	P	18.9	A	26.0	M	26.0	P	21.8	A
1416726_s_at	579.9	P	655.5	P	722.7	P	659.7	P	661.5	P	644.3	P	557.7	P	514.5	P	745.5	P	695.8	P	662.7	P	602.2	P	728.0	P	624.7	P	646.3	P	696.0	P	722.2	P	678.5	P
1416727_a_at	895.8	P	871.7	P	896.1	P	879.3	P	848.1	P	816.2	P	910.5	P	939.9	P	854.5	P	842.3	P	831.1	P	858.8	P	859.3	P	790.2	P	844.5	P	806.3	P	717.4	P	771.6	P
1416728_at	1038.5	P	1061.7	P	1146.4	P	1098.1	P	1063.4	P	1052.9	P	1132.2	P	1049.3	P	1060.6	P	1087.5	P	997.6	P	1149.7	P	1084.2	P	1095.1	P	970.3	P	1090.9	P	1202.4	P	1150.1	P
1416729_at	2.7	A	1.2	A	1.5	A	3.2	A	20.4	A	9.9	A	2.0	A	2.1	A	4.3	A	3.5	A	5.3	A	5.4	A	3.2	A	6.0	A	3.1	A	7.1	A	11.3	A	2.7	A
1416730_at	153.2	P	122.8	P	139.6	P	163.5	P	148.5	P	123.6	P	139.0	P	155.4	P	99.3	P	158.5	P	176.5	P	154.0	P	190.1	P	169.4	P	156.2	P	181.0	P	166.2	P	161.5	P
1416731_at	455.7	P	486.4	P	547.8	P	503.9	P	544.5	P	567.9	P	507.5	P	572.5	P	505.2	P	561.3	P	614.3	P	571.2	P	546.5	P	559.0	P	562.6	P	562.0	P	525.8	P	553.7	P
1416732_at	147.6	P	138.3	P	151.4	P	128.4	P	125.1	P	118.4	P	121.2	P	123.5	P	143.4	P	169.5	P	142.3	P	183.0	P	173.3	P	171.7	P	111.8	P	172.8	P	167.0	P	171.6	P
1416733_at	124.6	P	117.7	P	136.2	P	154.8	P	153.3	P	154.3	P	166.4	P	144.7	P	137.5	P	157.6	P	149.1	P	162.9	P	162.2	P	128.2	P	146.2	P	148.1	P	126.4	P	158.3	P
1416734_at	15.1	A	26.4	A	14.1	A	7.8	A	19.1	A	15.5	A	18.5	A	25.9	A	15.1	A	20.0	A	14.1	A	17.3	A	25.0	A	5.0	A	8.6	A	5.6	A	4.5	A	19.5	A
1416735_at	680.8	P	693.8	P	693.1	P	750.7	P	721.3	P	729.4	P	768.8	P	829.3	P	739.5	P	610.3	P	550.5	P	601.5	P	606.3	P	550.5	P	562.2	P	662.3	P	561.4	P	610.4	P
1416736_at	202.5	P	238.2	P	201.2	P	305.8	P	258.6	P	294.8	P	275.3	P	312.3	P	256.6	P	240.9	P	204.2	P	224.9	P	249.3	P	260.9	P	276.6	P	255.0	P	225.3	P	255.5	P
1416737_at	70.2	P	68.7	P	57.5	P	59.9	P	41.1	P	73.2	P	60.1	P	65.8	P	57.3	A	50.5	P	68.2	P	51.9	A	60.2	P	68.9	P	53.2	P	47.9	P	77.9	A	65.3	A
1416738_at	180.8	P	171.3	P	218.4	P	171.4	P	199.5	P	166.2	P	213.0	P	222.6	P	214.7	P	170.8	P	222.3	P	212.3	P	143.9	P	199.8	P	172.8	P	220.5	P	184.8	P	175.0	P
1416739_a_at	75.6	P	67.0	P	59.9	P	39.7	P	70.6	P	39.3	P	47.2	P	40.4	P	52.0	P	71.3	P	63.3	P	63.4	P	61.0	P	56.2	P	40.4	P	101.2	P	78.6	P	50.1	P
1416740_at	82.9	P	43.7	P	72.2	P	81.1	P	46.5	P	73.4	P	55.6	P	112.7	P	60.8	P	61.5	P	69.6	P	69.8	P	93.2	P	40.3	P	55.1	P	78.2	P	74.1	P	73.1	P
1416741_at	15.6	A	6.5	A	14.9	A	12.3	A	4.1	A	4.4	A	4.2	A	29.4	A	1.4	A	10.4	A	4.4	A	1.7	A	11.2	A	2.5	A	12.9	A	7.3	A	4.7	A	5.7	A
1416742_at	791.9	P	756.4	P	890.6	P	883.3	P	969.2	P	960.7	P	814.6	P	834.8	P	862.0	P	780.3	P	889.8	P	889.6	P	796.4	P	734.2	P	775.4	P	795.2	P	870.4	P	783.9	P
1416743_at	352.4	P	392.1	P	353.2	P	333.8	P	396.7	P	378.1	P	352.6	P	326.3	P	354.7	P	367.2	P	387.7	P	361.8	P	392.0	P	365.5	P	377.1	P	336.6	P	443.0	P	348.9	P
1416744_at	20.0	P	10.0	A	9.9	A	0.8	A	7.4	A	10.0	A	12.0	A	10.8	A	17.6	A	8.9	A	9.5	M	11.9	A	1.9	A	1.5	A	15.9	A	12.9	A	8.8	A	1.8	A
1416745_x_at	24.8	P	45.5	P	41.8	P	22.8	A	32.3	A	17.2	A	23.3	A	12.6	A	29.8	M	36.4	P	16.1	A	43.3	P	21.6	A	42.6	P	21.6	P	28.7	A	3.5	A	23.5	P
1416746_at	304.5	P	296.6	P	310.8	P	263.8	P	304.7	P	333.7	P	269.4	P	224.6	P	262.8	P	286.6	P	353.2	P	292.5	P	348.8	P	320.4	P	330.6	P	351.7	P	325.2	P	331.1	P
1416747_at	208.3	P	227.9	P	228.2	P	273.3	P	243.9	P	263.3	P	242.9	P	214.8	P	282.3	P	258.2	P	236.3	P	230.9	P	215.9	P	228.1	P	225.7	P	249.2	P	281.6	P	230.2	P
1416748_a_at	69.0	P	38.5	P	51.3	P	48.2	P	53.6	P	49.7	P	37.9	P	49.8	P	46.7	P	60.7	P	45.3	P	41.9	P	57.6	P	47.6	P	50.3	P	45.3	P	40.6	P	51.9	P
1416749_at	1122.5	P	1019.2	P	1218.4	P	1290.8	P	1250.3	P	1192.4	P	2899.7	P	1764.1	P	1117.2	P	1349.5	P	1367.7	P	1560.8	P	1328.3	P	1240.0	P	1298.1	P	1193.4	P	1158.9	P	1187.9	P
1416750_at	152.8	P	166.1	P	152.3	P	128.0	P	167.3	P	165.4	P	106.3	P	134.9	P	151.6	P	161.5	P	171.6	P	176.1	P	199.5	P	181.8	P	176.3	P	195.2	P	191.5	P	195.3	P
1416751_a_at	98.3	P	93.0	P	102.1	P	89.2	P	134.1	P	139.1	P	131.8	P	79.1	P	110.8	P	121.3	P	110.2	P	76.5	P	101.4	P	110.5	P	103.1	P	100.8	P	83.9	P	116.0	P
1416752_at	14.7	A	14.1	A	29.1	A	23.2	A	9.3	A	23.9	A	16.7	A	14.9	A	10.8	A	2.5	A	13.9	A	6.5	A	38.1	A	30.0	A	21.9	A	14.0	A	35.7	A	4.9	A
1416753_at	1833.9	P	1872.6	P	1968.2	P	1877.6	P	1792.4	P	1934.1	P	1882.6	P	1742.2	P	2049.7	P	2001.3	P	2024.8	P	1983.1	P	1947.8	P	1920.3	P	1967.4	P	2023.5	P	2008.9	P	2041.2	P
1416754_at	895.8	P	1006.3	P	1278.9	P	780.8	P	806.4	P	853.5	P	885.0	P	724.0	P	1002.1	P	1198.1	P	1040.9	P	1069.0	P	980.0	P	1092.2	P	808.8	P	1099.3	P	1179.1	P	1117.6	P
1416755_at	726.7	P	672.4	P	713.0	P	888.8	P	824.1	P	907.3	P	615.4	P	570.4	P	1275.0	P	651.5	P	720.6	P	739.0	P	734.1	P	725.1	P	676.7	P	665.1	P	816.0	P	738.1	P
1416756_at	385.1	P	391.6	P	410.4	P	350.0	P	398.7	P	439.7	P	336.0	P	302.1	P	574.6	P	407.3	P	405.5	P	432.7	P	436.3	P	386.7	P	303.4	P	419.1	P	417.7	P	381.4	P
1416757_at	35.2	P	25.9	P	27.5	P	29.6	P	16.0	P	43.7	P	41.9	P	29.6	P	27.3	P	21.4	P	25.4	P	39.1	P	35.5	P	29.3	P	40.0	P	47.7	P	13.1	A	24.9	P
1416758_at	78.6	P	90.6	P	61.8	P	74.4	P	86.3	P	49.6	P	56.8	P	72.5	P	62.9	P	85.9	P	62.8	P	99.1	P	70.7	P	61.0	P	68.0	P	102.5	P	75.1	P	86.4	P
1416759_at	48.4	P	40.6	P	26.1	P	65.3	P	39.9	P	18.5	P	44.4	P	75.4	P	28.8	P	14.5	A	18.0	P	34.1	A	26.2	P	1.1	A	37.4	P	38.6	P	35.7	P	27.4	P
1416760_at	383.5	P	354.8	P	393.8	P	510.1	P	395.4	P	382.7	P	433.0	P	475.2	P	333.8	P	369.7	P	417.6	P	420.0	P	436.9	P	381.0	P	372.2	P	409.4	P	373.5	P	450.2	P
1416761_at	25.8	A	8.8	A	22.3	A	26.6	A	20.3	M	3.3	A	11.0	A	7.6	A	14.5	A	3.7	A	31.4	A	3.1	A	7.3	A	11.4	A	11.5	A	1.8	A	22.4	A	13.0	A
1416762_at	353.0	P	247.1	P	356.1	P	428.2	P	390.1	P	478.6	P	494.2	P	495.3	P	424.1	P	256.8	P	266.9	P	280.2	P	269.0	P	300.4	P	217.3	P	221.3	P	262.6	P	233.8	P
1416763_at	896.6	P	842.0	P	983.2	P	911.0	P	909.5	P	868.6	P	791.9	P	805.8	P	901.0	P	885.1	P	960.2	P	906.0	P	1005.1	P	863.2	P	887.9	P	1078.9	P	1055.6	P	986.7	P
1416764_at	946.5	P	911.8	P	928.4	P	1081.6	P	901.8	P	1043.8	P	1047.6	P	1009.6	P	1009.8	P	1020.1	P	943.2	P	918.6	P	1022.4	P	1073.9	P	987.2	P	1114.1	P	1039.8	P	1006.8	P
1416765_s_at	896.6	P	895.1	P	856.8	P	893.5	P	850.8	P	805.1	P	700.3	P	760.5	P	822.7	P	869.7	P	959.6	P	850.1	P	848.1	P	952.8	P	846.3	P	822.4	P	1107.9	P	832.2	P
1416766_at	456.4	P	471.4	P	500.1	P	524.5	P	450.1	P	516.2	P	651.5	P	606.6	P	464.1	P	463.3	P	463.3	P	471.8	P	474.0	P	445.8	P	459.6	P	510.2	P	484.7	P	516.0	P
1416767_a_at	932.8	P	978.7	P	807.5	P	929.4	P	892.1	P	842.1	P	845.8	P	965.8	P	977.9	P	973.9	P	1011.1	P	969.1	P	963.0	P	1035.3	P	1123.4	P	933.2	P	881.3	P	995.1	P
1416768_at	1050.3	P	920.0	P	1004.0	P	864.3	P	973.8	P	943.3	P	940.9	P	967.8	P	901.3	P	1064.6	P	989.7	P	970.6	P	981.9	P	1021.7	P	959.2	P	964.0	P	1034.7	P	1065.6	P
1416769_s_at	1556.7	P	1540.8	P	1674.9	P	1532.5	P	1479.8	P	1494.2	P	1447.9	P	1354.9	P	1562.2	P	1701.3	P	1597.1	P	1702.6	P	1630.6	P	1572.6	P	1499.0	P	1638.6	P	1706.2	P	1590.3	P
1416770_at	851.1	P	858.7	P	823.4	P	803.9	P	879.0	P	878.4	P	759.4	P	829.7	P	772.1	P	861.8	P	758.7	P	910.4	P	828.2	P	901.1	P	860.7	P	868.3	P	875.3	P	804.3	P
1416771_at	943.7	P	889.0	P	831.1	P	898.8	P	935.1	P	847.0	P	827.1	P	835.0	P	882.7	P	746.1	P	728.5	P	737.0	P	836.0	P	819.9	P	719.2	P	897.3	P	796.1	P	937.5	P
1416772_at	93.9	P	73.2	P	59.4	P	106.4	P	66.3	P	96.9	P	118.3	P	104.9	P	92.3	P	86.3	P	71.8	M	52.5	P	98.0	P	87.5	P	110.0	P	65.2	P	79.3	P	87.4	P
1416773_at	221.9	P	193.4	P	198.6	P	165.7	P	190.9	P	167.4	P	280.7	P	166.2	P	167.0	P	229.7	P	182.7	P	214.6	P	203.6	P	253.9	P	191.1	P	190.6	P	160.6	P	165.8	P
1416774_at	122.2	P	108.1	P	134.3	P	58.0	P	75.5	P	107.1	P	110.4	P	74.1	P	111.2	P	61.8	P	128.5	P	112.3	P	105.1	P	104.1	P	88.0	P	78.9	P	143.2	P	94.5	P
1416775_at	180.0	P	192.5	P	242.8	P	193.4	P	234.1	P	216.9	P	176.1	P	191.3	P	195.7	P	219.4	P	208.0	P	265.6	P	223.3	P	235.7	P	259.4	P	295.4	P	243.5	P	236.3	P
1416776_at	315.5	P	398.2	P	373.3	P	387.1	P	387.5	P	400.7	P	349.0	P	358.8	P	332.6	P	378.9	P	395.1	P	389.6	P	391.2	P	400.5	P	293.1	P	325.9	P	367.7	P	388.7	P
1416777_at	7.6	A	8.0	A	5.2	A	6.0	A	9.0	A	1.1	A	8.7	A	2.9	A	18.9	A	3.0	A	16.7	P	1.6	A	8.5	A	7.9	A	13.9	A	6.5	A	0.8	A	13.2	P
1416778_at	124.5	P	131.4	P	120.4	P	115.4	P	139.3	P	117.5	P	188.0	P	190.5	P	131.6	P	134.8	P	140.7	P	142.4	P	133.7	P	160.7	P	173.6	P	125.4	P	121.0	P	118.1	P
1416779_at	110.5	P	76.5	P	86.4	P	71.3	P	66.5	P	68.8	P	92.3	P	95.3	P	62.2	P	96.1	P	111.5	P	82.9	P	82.3	P	86.6	P	74.2	P	65.9	P	82.9	P	75.3	P
1416780_at	1888.0	P	1953.1	P	2191.2	P	2041.1	P	2076.9	P	1908.8	P	2192.2	P	1988.6	P	1932.6	P	2042.1	P	2107.1	P	2157.1	P	2078.7	P	1986.3	P	1840.9	P	2295.4	P	2235.7	P	2155.9	P
1416781_at	397.5	P	375.2	P	354.9	P	319.5	P	331.0	P	325.9	P	287.2	P	270.2	P	288.3	P	423.1	P	361.1	P	426.3	P	354.3	P	420.5	P	301.4	P	436.2	P	375.8	P	433.7	P
1416782_s_at	641.4	P	593.4	P	715.3	P	616.6	P	614.5	P	686.3	P	565.9	P	540.8	P	620.9	P	660.5	P	698.7	P	755.1	P	664.5	P	724.1	P	631.6	P	657.5	P	630.5	P	681.0	P
1416783_at	698.8	P	765.5	P	652.1	P	643.8	P	717.5	P	693.0	P	841.8	P	883.1	P	737.2	P	886.3	P	842.3	P	755.5	P	874.0	P	810.3	P	831.1	P	841.7	P	698.3	P	750.6	P
1416784_at	8.9	A	1.8	A	15.7	A	1.0	A	8.7	A	19.6	A	3.1	A	0.8	A	13.3	A	1.9	A	0.5	A	16.5	A	2.4	A	11.7	A	2.7	A	2.6	A	25.6	A	1.5	A
1416785_at	262.7	P	252.5	P	218.6	P	204.3	P	182.7	P	195.9	P	197.2	P	167.9	P	213.4	P	246.4	P	261.9	P	241.3	P	249.1	P	239.7	P	198.5	P	277.6	P	196.7	P	251.1	P
1416786_at	105.9	P	97.1	P	113.8	P	104.2	P	110.1	P	112.4	P	144.4	P	105.0	P	111.6	P	105.6	P	98.3	P	98.4	P	111.8	P	113.1	P	82.2	P	118.0	P	127.2	P	110.2	P
1416787_at	41.5	P	20.0	A	32.2	A	20.0	A	25.2	P	61.3	M	25.9	A	29.2	P	14.5	A	43.3	A	15.5	A	14.7	A	37.4	A	21.4	A	27.6	A	35.4	A	35.0	A	23.1	A
1416788_a_at	1423.5	P	1291.4	P	1458.6	P	1371.5	P	1430.5	P	1382.3	P	1489.6	P	1385.2	P	1337.8	P	1340.0	P	1333.2	P	1402.7	P	1365.9	P	1356.8	P	1444.8	P	1450.3	P	1386.8	P	1412.5	P
1416789_at	1511.1	P	1515.7	P	1586.6	P	1437.5	P	1514.3	P	1455.3	P	1505.3	P	1441.5	P	1370.0	P	1504.7	P	1501.5	P	1576.1	P	1515.7	P	1548.8	P	1556.2	P	1523.4	P	1557.1	P	1505.1	P
1416790_a_at	306.5	P	273.2	P	249.9	P	253.4	P	242.5	P	272.0	P	306.7	P	238.5	P	281.1	P	308.8	P	278.1	P	276.7	P	240.7	P	289.7	P	275.2	P	278.3	P	244.2	P	246.8	P
1416791_a_at	332.6	P	350.0	P	326.5	P	450.6	P	363.6	P	358.5	P	439.2	P	411.5	P	373.5	P	280.4	P	324.9	P	388.8	P	401.9	P	349.0	P	404.8	P	295.9	P	335.3	P	303.0	P
1416792_at	422.3	P	373.0	P	443.8	P	463.6	P	386.8	P	401.4	P	380.2	P	438.1	P	411.7	P	386.8	P	368.2	P	369.7	P	362.4	P	368.8	P	384.4	P	400.3	P	388.5	P	369.3	P
1416793_at	634.6	P	615.0	P	636.7	P	656.5	P	640.5	P	676.3	P	425.0	P	452.9	P	677.2	P	627.7	P	654.3	P	630.7	P	644.2	P	690.9	P	614.3	P	668.9	P	655.3	P	659.8	P
1416794_at	358.0	P	308.1	P	327.3	P	228.0	P	275.4	P	262.9	P	238.1	P	224.7	P	275.3	P	310.2	P	318.9	P	336.0	P	285.5	P	301.9	P	216.5	P	303.8	P	285.3	P	331.0	P
1416795_at	77.6	P	84.5	P	70.3	P	64.1	P	65.4	P	73.8	P	76.7	P	85.6	P	52.9	P	54.1	P	68.4	P	86.6	P	74.9	P	61.9	P	65.3	P	83.4	P	57.3	P	74.5	P
1416796_at	201.0	P	180.1	P	160.0	P	179.8	P	194.4	P	245.5	P	241.0	P	189.2	P	193.1	P	204.8	P	210.5	P	201.5	P	222.7	P	232.9	P	216.1	P	214.6	P	195.2	P	195.1	P
1416797_at	52.9	P	44.5	P	29.1	A	24.4	A	48.5	P	31.1	P	41.3	P	34.9	P	32.0	P	31.7	P	24.6	A	40.4	P	39.0	P	18.7	A	23.7	A	48.8	P	55.8	M	46.5	P
1416798_a_at	5.0	A	32.8	A	7.9	A	15.9	A	32.2	A	5.8	A	2.7	A	5.8	A	3.8	A	4.4	A	2.9	A	16.5	A	3.7	A	28.9	A	23.4	A	10.4	A	4.0	A	15.8	A
1416799_at	320.5	P	345.1	P	276.7	P	319.3	P	315.4	P	312.1	P	384.3	P	411.1	P	311.5	P	308.0	P	332.1	P	292.3	P	293.1	P	329.8	P	412.6	P	283.7	P	273.2	P	262.1	P
1416800_at	212.8	P	200.8	P	247.9	P	226.2	P	229.0	P	209.4	P	223.3	P	213.7	P	229.8	P	203.5	P	221.0	P	217.0	P	203.9	P	193.3	P	181.7	P	177.5	P	189.0	P	227.0	P
1416801_at	48.1	P	26.4	A	50.4	P	3.1	A	30.4	P	18.6	P	11.5	A	30.4	P	24.4	A	43.6	P	29.5	P	27.4	A	40.4	P	27.0	P	26.9	P	20.9	A	17.8	A	43.7	M
1416802_a_at	20.0	M	17.5	P	19.8	A	12.6	P	6.0	A	17.4	A	13.9	A	13.3	A	20.1	A	16.9	A	10.4	A	14.4	A	15.3	A	7.8	A	7.6	A	21.1	A	23.8	M	0.7	A
1416803_at	78.7	P	62.3	P	73.5	P	73.8	P	65.7	P	78.2	P	108.8	P	115.4	P	97.2	P	68.5	P	62.7	P	56.0	P	58.1	P	60.6	P	51.3	P	56.2	P	46.1	P	52.7	P
1416804_at	57.4	P	42.2	P	43.3	P	62.7	P	47.7	P	52.7	P	37.5	P	45.8	P	43.6	P	62.5	P	41.7	P	50.3	P	53.5	P	26.9	P	45.0	P	55.0	P	59.0	P	63.2	P
1416805_at	36.4	P	49.4	P	29.6	P	37.0	M	43.9	P	21.3	P	14.2	A	25.2	P	37.5	P	31.6	P	25.7	P	28.2	P	34.3	P	23.1	P	27.6	P	33.8	P	46.2	P	34.8	P
1416806_at	78.5	P	93.5	P	99.7	P	91.9	P	75.6	P	114.2	P	114.3	P	102.1	P	89.4	P	65.9	P	80.5	P	93.6	P	65.3	P	63.1	P	41.4	P	83.3	P	54.6	P	84.4	P
1416807_at	1432.4	P	1472.4	P	1442.3	P	1670.6	P	1436.9	P	1556.2	P	1523.5	P	1726.9	P	1468.9	P	1344.2	P	1497.2	P	1213.7	P	1332.3	P	1366.8	P	1347.5	P	1350.6	P	1453.9	P	1384.3	P
1416808_at	57.6	P	69.0	P	88.5	P	62.3	P	65.7	P	81.8	P	52.2	P	60.4	P	66.0	P	99.8	P	59.6	P	62.2	P	76.1	P	77.6	P	61.8	P	50.6	P	73.6	P	36.9	P
1416809_at	14.8	A	6.6	A	12.0	A	17.1	A	10.2	A	4.2	A	6.7	A	10.3	A	14.6	A	13.9	A	2.2	A	20.0	A	2.0	A	22.1	M	7.4	A	4.8	A	14.8	A	12.4	A
1416810_at	483.1	P	519.6	P	553.3	P	549.5	P	575.3	P	566.6	P	443.1	P	466.3	P	563.0	P	524.8	P	518.7	P	510.9	P	522.2	P	561.9	P	484.0	P	588.0	P	504.0	P	577.2	P
1416811_s_at	134.7	P	102.0	P	97.0	P	136.9	P	120.2	P	136.0	P	503.7	P	245.5	P	123.9	P	102.6	P	71.9	P	102.7	P	89.7	P	124.5	P	100.6	P	62.9	P	84.1	P	79.0	P
1416812_at	444.3	P	442.4	P	468.6	P	517.6	P	506.3	P	450.2	P	519.8	P	473.2	P	429.5	P	529.8	P	613.0	P	474.8	P	515.4	P	503.1	P	623.8	P	494.6	P	483.4	P	617.0	P
1416813_at	263.9	P	246.6	P	263.9	P	280.5	P	240.8	P	269.9	P	254.1	P	232.2	P	275.7	P	301.1	P	275.5	P	265.6	P	322.2	P	250.1	P	311.6	P	311.5	P	319.1	P	304.7	P
1416814_at	394.4	P	450.8	P	394.4	P	431.3	P	375.7	P	383.3	P	429.2	P	472.2	P	380.2	P	461.7	P	406.6	P	396.3	P	421.8	P	477.9	P	491.2	P	458.3	P	448.9	P	500.9	P
1416815_s_at	856.5	P	821.4	P	835.2	P	768.5	P	747.3	P	738.2	P	845.7	P	812.9	P	725.5	P	847.1	P	738.5	P	798.3	P	697.8	P	761.1	P	726.5	P	786.9	P	843.6	P	725.9	P
1416816_at	663.3	P	662.5	P	626.3	P	690.1	P	697.5	P	704.6	P	929.6	P	897.1	P	710.3	P	601.3	P	702.3	P	574.4	P	653.2	P	686.1	P	639.8	P	608.3	P	626.6	P	635.7	P
1416817_at	47.7	A	54.9	P	50.8	P	66.9	P	40.1	P	46.4	P	76.3	P	23.1	A	49.4	P	53.7	P	34.5	A	18.2	A	28.1	P	42.6	P	31.9	A	50.0	P	38.8	A	34.6	P
1416818_at	75.9	P	100.8	P	99.0	P	54.4	P	68.1	P	67.8	P	53.8	A	28.8	A	68.0	P	75.7	P	68.2	P	107.0	P	84.3	P	57.2	P	51.2	P	92.1	P	77.0	P	89.1	P
1416819_at	912.2	P	908.6	P	965.5	P	856.6	P	852.7	P	864.2	P	763.0	P	758.6	P	897.4	P	1033.1	P	882.3	P	996.9	P	938.3	P	863.7	P	793.1	P	981.1	P	1025.5	P	931.8	P
1416820_at	5.1	A	36.6	A	27.2	A	12.2	A	8.1	A	18.6	A	21.4	A	11.4	A	8.2	A	25.2	A	17.0	A	2.9	A	26.3	A	29.9	A	20.3	A	10.3	A	15.4	A	7.0	A
1416821_at	77.4	P	65.8	P	36.9	A	43.1	P	66.6	P	49.8	A	59.8	P	55.6	A	57.0	A	87.3	P	61.8	P	83.1	P	48.3	M	55.1	A	48.7	P	76.7	P	84.9	P	68.9	P
1416822_at	67.8	P	50.9	A	54.9	P	45.4	P	41.8	P	52.8	A	33.5	P	28.1	P	48.9	A	44.8	M	46.5	P	30.9	A	48.7	P	68.6	P	46.5	P	41.1	P	9.8	A	37.4	A
1416823_a_at	696.9	P	780.1	P	633.4	P	508.8	P	599.3	P	655.0	P	452.2	P	432.9	P	651.3	P	785.4	P	784.6	P	701.3	P	703.8	P	726.4	P	709.2	P	777.9	P	823.5	P	716.7	P
1416824_at	498.9	P	518.1	P	526.6	P	487.7	P	574.5	P	551.6	P	458.7	P	466.7	P	553.1	P	505.2	P	492.1	P	517.9	P	479.5	P	532.0	P	460.3	P	475.3	P	540.2	P	495.5	P
1416825_at	212.7	P	114.2	P	127.7	P	187.9	P	126.3	P	149.6	P	180.0	P	170.8	P	165.2	P	167.8	P	142.6	P	120.0	P	124.1	P	144.7	M	123.8	P	154.8	P	125.7	P	158.1	P
1416826_a_at	283.4	P	231.7	P	213.6	P	257.4	P	236.4	P	247.6	P	231.8	P	187.3	P	313.4	P	284.1	P	263.3	P	207.4	P	255.5	P	239.0	P	254.3	P	241.6	P	215.3	P	230.0	P
1416827_at	62.8	P	35.3	A	67.4	P	27.7	P	38.5	A	61.1	P	71.5	P	75.1	P	41.3	A	20.5	A	46.5	A	41.8	A	55.7	A	61.1	A	28.7	A	38.3	P	54.8	A	47.9	P
1416828_at	7784.9	P	8337.1	P	8257.1	P	8216.4	P	8549.4	P	8210.5	P	8208.1	P	7682.3	P	9281.6	P	9255.9	P	8550.3	P	8826.3	P	8806.1	P	9801.1	P	8638.0	P	8614.6	P	8860.9	P	9043.5	P
1416829_at	4847.1	P	5298.2	P	4915.4	P	4954.6	P	4924.2	P	4656.1	P	4777.8	P	4165.2	P	4910.7	P	5284.8	P	5310.0	P	5279.6	P	5255.3	P	5457.5	P	4536.1	P	5068.2	P	5479.8	P	5157.7	P
1416830_at	301.3	P	311.0	P	315.3	P	285.6	P	300.5	P	300.2	P	325.4	P	297.3	P	273.1	P	271.5	P	277.6	P	272.6	P	227.8	P	319.0	P	254.0	P	293.7	P	269.7	P	264.6	P
1416831_at	196.1	P	194.8	P	214.0	P	212.7	P	198.9	P	213.4	P	230.8	P	242.0	P	190.7	P	208.8	P	192.3	P	196.8	P	175.8	P	191.8	P	171.2	P	218.5	P	204.7	P	212.7	P
1416832_at	77.1	P	51.0	P	57.1	P	41.7	P	65.7	P	30.6	P	39.9	P	40.6	P	39.8	P	31.1	P	39.6	P	36.8	P	35.5	P	52.0	P	35.2	P	30.0	P	32.9	P	36.1	P
1416833_at	12.9	A	6.0	A	12.5	A	6.2	A	0.7	A	17.1	P	6.8	A	6.0	A	5.2	A	2.4	A	13.4	A	2.3	A	21.3	P	19.9	P	7.7	A	33.0	A	3.0	A	7.3	A
1416834_x_at	1015.4	P	997.6	P	1088.2	P	1028.8	P	1058.8	P	1047.9	P	862.1	P	858.8	P	1114.6	P	1139.4	P	1208.1	P	1190.4	P	1151.9	P	1140.1	P	1105.1	P	1239.8	P	1207.3	P	1197.9	P
1416835_s_at	1041.7	P	982.4	P	1044.3	P	788.1	P	949.7	P	890.5	P	783.6	P	684.7	P	978.5	P	1150.6	P	1051.8	P	1073.6	P	1115.2	P	1042.2	P	836.7	P	1088.8	P	1197.0	P	1153.7	P
1416836_at	192.6	P	214.3	P	178.9	P	235.5	P	198.1	P	206.0	P	271.1	P	274.3	P	231.0	P	191.6	P	189.4	P	180.5	P	194.5	P	181.8	P	205.7	P	195.8	P	180.3	P	193.2	P
1416837_at	275.8	P	272.6	P	289.4	P	303.4	P	303.7	P	306.9	P	297.0	P	307.1	P	280.6	P	253.7	P	268.0	P	254.0	P	271.4	P	268.0	P	246.8	P	316.3	P	239.3	P	225.4	P
1416838_at	254.5	P	277.4	P	245.6	P	235.1	P	290.2	P	252.9	P	327.9	P	318.2	P	210.6	P	239.3	P	250.6	P	234.1	P	250.3	P	248.5	P	251.5	P	280.4	P	296.9	P	254.0	P
1416839_at	6.3	A	7.9	A	0.4	A	0.7	A	6.2	A	7.0	A	8.4	A	8.8	A	11.2	A	16.7	A	2.0	A	18.7	P	0.6	A	13.3	M	2.3	A	0.4	A	13.5	A	5.9	A
1416840_at	975.7	P	958.3	P	965.0	P	976.9	P	915.5	P	916.7	P	744.1	P	930.3	P	874.7	P	945.6	P	816.9	P	734.8	P	948.4	P	799.5	P	884.7	P	1071.8	P	1020.0	P	972.6	P
1416841_at	255.3	P	253.8	P	257.7	P	226.4	P	255.5	P	339.6	P	350.6	P	359.7	P	240.8	P	296.2	P	335.9	P	257.7	P	343.2	P	271.5	P	276.8	P	308.4	P	254.9	P	279.1	P
1416842_at	1848.5	P	1890.9	P	1989.6	P	1731.6	P	1842.9	P	1780.7	P	2044.2	P	1794.1	P	1892.2	P	1978.2	P	1901.5	P	2103.1	P	2064.6	P	1816.7	P	1812.4	P	1993.4	P	2157.4	P	2102.8	P
1416843_at	363.8	P	331.0	P	377.3	P	338.5	P	389.5	P	344.8	P	285.8	P	302.0	P	341.7	P	387.4	P	392.6	P	375.3	P	389.7	P	354.3	P	306.7	P	360.9	P	336.6	P	390.7	P
1416844_at	474.7	P	411.4	P	602.5	P	499.8	P	502.0	P	575.0	P	475.6	P	551.7	P	459.8	P	564.3	P	458.0	P	459.6	P	527.4	P	484.4	P	481.9	P	622.4	P	520.6	P	479.6	P
1416845_at	575.8	P	637.5	P	642.1	P	609.1	P	605.7	P	606.2	P	511.0	P	621.4	P	557.7	P	766.8	P	689.3	P	738.1	P	670.4	P	704.5	P	744.3	P	731.0	P	735.3	P	661.7	P
1416846_a_at	147.1	P	181.4	P	179.3	P	140.0	P	171.6	P	240.7	P	211.0	P	193.0	P	165.3	P	191.3	P	168.0	P	167.4	P	150.1	P	179.0	P	164.4	P	205.5	P	175.6	P	190.5	P
1416847_s_at	1.3	A	1.1	A	2.8	A	2.2	A	0.7	A	2.1	A	3.1	A	1.1	A	3.9	A	2.3	A	4.1	A	2.6	A	9.7	A	3.2	A	0.4	A	2.3	A	2.6	A	10.3	A
1416848_at	194.1	P	208.3	P	226.8	P	187.4	P	202.2	P	224.6	P	141.6	P	206.5	P	194.0	P	169.1	P	169.3	P	204.5	P	194.1	P	252.2	P	149.1	P	192.7	P	214.2	P	182.2	P
1416849_at	935.5	P	1041.5	P	995.5	P	764.9	P	896.7	P	821.2	P	849.9	P	762.6	P	867.0	P	1042.7	P	961.3	P	1060.8	P	1048.9	P	1009.0	P	945.3	P	1079.3	P	1038.9	P	905.5	P
1416850_s_at	1875.7	P	1783.9	P	1968.1	P	1770.9	P	1903.0	P	1993.1	P	1720.3	P	1727.6	P	1840.5	P	2102.6	P	1866.0	P	2097.7	P	2035.7	P	2007.4	P	1795.8	P	2149.8	P	2099.2	P	1961.0	P
1416851_at	32.2	A	52.9	M	24.7	A	32.3	A	6.1	A	34.3	A	32.7	A	47.7	A	60.3	A	42.2	A	33.8	A	37.3	A	42.6	P	48.3	M	49.0	A	41.3	A	58.4	A	47.6	A
1416852_a_at	4640.6	P	4773.5	P	4232.7	P	4725.8	P	4189.3	P	4532.8	P	4637.6	P	5063.4	P	5335.3	P	5441.3	P	5386.6	P	5124.5	P	5397.9	P	5606.7	P	5249.5	P	5784.7	P	5041.5	P	5207.3	P
1416853_at	1925.0	P	1777.8	P	1822.5	P	2093.2	P	1825.5	P	1967.5	P	1952.3	P	1762.2	P	1922.3	P	1950.1	P	2092.0	P	1946.4	P	1970.6	P	2092.4	P	2030.2	P	2267.6	P	2295.8	P	2096.3	P
1416854_at	25.9	A	28.1	A	32.2	P	11.8	A	35.0	P	45.0	P	12.3	A	41.9	P	26.9	P	29.8	P	37.0	P	20.7	A	54.3	P	43.4	P	24.5	A	36.4	P	24.1	P	34.4	P
1416855_at	144.1	P	173.0	P	151.5	P	184.5	P	180.7	P	132.0	P	161.3	P	213.0	P	144.3	P	192.9	P	227.9	P	203.2	P	164.7	P	200.3	P	153.1	P	137.9	P	187.7	P	204.1	P
1416856_at	382.6	P	344.8	P	336.0	P	361.4	P	358.9	P	360.1	P	285.3	P	311.9	P	322.3	P	339.0	P	324.5	P	344.4	P	320.4	P	331.4	P	365.3	P	348.9	P	305.4	P	352.2	P
1416857_at	750.8	P	734.5	P	817.2	P	695.1	P	815.2	P	732.8	P	757.1	P	727.2	P	714.9	P	713.1	P	716.8	P	737.0	P	734.2	P	753.2	P	704.1	P	712.3	P	728.1	P	722.4	P
1416858_a_at	2090.4	P	2105.5	P	1761.8	P	1844.4	P	1890.3	P	1950.1	P	1860.6	P	1954.8	P	2094.9	P	1895.8	P	1967.2	P	1855.2	P	1945.3	P	2219.0	P	2151.3	P	1977.7	P	1962.2	P	2019.4	P
1416859_at	1444.6	P	1469.6	P	1494.1	P	1389.1	P	1343.9	P	1512.6	P	1319.9	P	1249.0	P	1494.0	P	1445.1	P	1306.2	P	1530.4	P	1453.7	P	1489.1	P	1293.4	P	1487.9	P	1413.0	P	1589.6	P
1416860_s_at	287.0	P	282.3	P	257.0	P	248.1	P	243.2	P	275.0	P	208.3	P	227.4	P	276.9	P	265.1	P	303.9	P	290.2	P	302.2	P	293.1	P	301.8	P	287.5	P	282.0	P	235.1	P
1416861_at	460.8	P	433.1	P	474.4	P	450.7	P	437.5	P	471.9	P	393.5	P	476.0	P	502.1	P	436.9	P	443.6	P	492.9	P	449.2	P	492.9	P	524.6	P	462.4	P	431.0	P	394.6	P
1416862_at	251.4	P	268.2	P	242.2	P	242.0	P	225.0	P	256.8	P	220.8	P	225.1	P	174.0	P	228.2	P	191.8	P	190.7	P	218.0	P	232.5	P	240.6	P	208.3	P	245.3	P	216.7	P
1416863_at	497.4	P	529.6	P	597.4	P	526.1	P	496.8	P	567.6	P	450.6	P	462.5	P	548.4	P	544.0	P	583.9	P	681.8	P	641.6	P	548.9	P	551.0	P	550.8	P	640.3	P	573.1	P
1416864_at	77.9	P	121.8	P	76.0	P	83.2	P	156.5	P	102.2	P	82.3	P	87.4	P	110.4	P	109.6	P	96.3	P	97.2	P	74.6	P	79.5	P	113.2	P	123.0	P	105.4	P	97.4	P
1416865_at	81.9	P	112.6	P	101.1	P	85.5	P	69.3	P	81.5	P	79.7	P	96.0	P	75.3	P	88.8	P	64.3	P	54.4	P	80.5	P	68.3	P	84.5	P	85.6	P	73.4	P	80.4	P
1416866_at	167.6	P	126.0	P	125.9	P	138.9	P	165.1	P	148.1	P	116.8	P	178.8	P	169.9	P	137.7	P	189.2	P	142.0	P	179.6	P	131.0	P	135.7	P	108.3	P	127.2	P	175.0	P
1416867_at	105.3	P	91.4	P	89.8	P	93.4	P	88.5	P	65.4	P	87.7	P	70.5	P	65.1	P	89.1	P	80.0	P	86.6	P	88.6	P	60.2	P	56.1	P	73.7	P	69.3	P	84.5	P
1416868_at	69.3	P	51.2	P	68.1	P	53.6	P	78.8	P	87.8	P	66.9	P	92.6	P	53.1	P	57.4	P	77.7	P	40.6	P	58.9	P	49.8	P	48.1	P	35.3	P	39.5	A	51.5	P
1416869_x_at	109.4	A	126.2	P	128.8	M	185.8	P	188.5	P	118.1	A	75.4	A	129.0	A	120.7	P	125.2	P	150.6	P	178.1	P	145.5	P	112.5	P	174.5	P	121.8	M	166.9	P	136.5	P
1416870_at	142.2	P	123.4	P	136.5	P	150.1	P	157.4	P	139.5	P	134.4	P	144.1	P	137.8	P	164.0	P	145.4	P	154.8	P	150.1	P	148.9	P	147.5	P	166.3	P	156.7	P	145.6	P
1416871_at	33.5	A	29.0	P	22.3	A	33.3	P	32.7	P	29.2	A	57.7	P	36.6	A	23.8	P	41.3	P	33.1	A	28.6	P	27.2	A	22.0	A	20.5	A	46.1	P	36.5	A	13.7	A
1416872_at	177.2	P	164.0	P	217.6	P	196.1	P	159.6	P	184.1	P	195.6	P	226.0	P	182.9	P	171.3	P	146.9	P	153.7	P	135.9	P	173.8	P	122.4	P	155.6	P	143.2	P	140.2	P
1416873_a_at	45.0	P	50.5	M	31.0	A	39.2	P	26.4	P	46.9	P	33.2	P	59.3	P	44.6	A	53.5	P	34.6	P	33.1	A	28.3	P	39.6	P	21.6	A	22.3	A	24.8	A	21.5	A
1416874_a_at	164.3	P	135.0	P	138.7	P	191.2	P	183.5	P	139.1	P	167.2	P	152.7	P	148.1	P	156.9	P	144.3	P	140.5	P	168.5	P	126.0	P	169.9	P	125.2	P	175.4	P	131.4	P
1416875_at	34.2	A	37.3	A	34.3	A	38.6	A	30.8	A	22.1	A	50.9	A	51.4	A	28.8	A	15.7	A	32.8	A	21.8	A	18.6	A	11.9	A	5.2	A	29.6	A	27.4	A	20.6	A
1416876_at	41.0	P	36.8	P	31.1	A	47.1	P	29.1	A	24.7	P	38.0	P	36.3	M	20.8	A	16.9	A	23.3	A	36.3	A	42.7	A	46.8	A	30.6	A	12.6	A	30.1	A	38.0	A
1416877_a_at	749.5	P	800.3	P	738.4	P	882.2	P	850.5	P	836.2	P	802.8	P	794.0	P	890.9	P	765.0	P	849.2	P	838.2	P	800.0	P	833.1	P	820.4	P	752.3	P	747.5	P	800.9	P
1416878_at	77.1	P	88.2	P	87.2	P	82.4	P	73.6	P	85.1	P	60.7	P	49.3	P	70.8	P	82.5	P	84.3	P	68.6	P	92.3	P	85.0	P	56.0	P	54.0	P	72.9	P	76.6	P
1416879_at	48.7	P	42.2	P	30.4	P	44.2	P	26.1	P	28.2	P	25.9	P	29.9	A	29.0	P	23.0	P	19.1	P	59.1	P	46.5	P	22.0	P	41.9	P	40.7	P	50.1	P	22.1	P
1416880_at	432.4	P	418.8	P	434.2	P	548.7	P	496.5	P	588.2	P	659.4	P	502.2	P	554.1	P	370.1	P	364.3	P	404.5	P	335.9	P	327.2	P	415.2	P	357.4	P	326.4	P	346.4	P
1416881_at	166.7	P	141.0	P	148.8	P	134.9	P	188.7	P	149.6	P	234.8	P	163.9	P	224.7	P	154.3	P	128.8	P	119.2	P	144.1	P	126.8	P	90.1	P	155.6	P	132.8	P	136.4	P
1416882_at	388.8	P	424.0	P	420.1	P	431.8	P	430.9	P	431.8	P	406.7	P	416.5	P	334.6	P	397.4	P	394.3	P	370.8	P	392.7	P	405.9	P	380.6	P	419.9	P	403.5	P	404.7	P
1416883_at	597.9	P	576.3	P	715.4	P	679.3	P	582.2	P	710.9	P	647.8	P	663.4	P	506.1	P	677.1	P	616.9	P	680.4	P	664.9	P	593.9	P	675.0	P	621.0	P	607.1	P	658.5	P
1416884_at	1871.0	P	1988.3	P	2163.1	P	1764.9	P	2092.1	P	1945.3	P	1859.5	P	1913.1	P	2262.4	P	1899.7	P	1748.2	P	1731.1	P	1624.1	P	1935.9	P	2179.8	P	1878.4	P	1605.2	P	1782.0	P
1416885_at	157.1	P	153.5	P	169.0	P	163.5	P	158.8	P	153.5	P	133.4	P	155.2	P	133.5	P	184.9	P	157.0	P	155.7	P	144.1	P	153.9	P	161.0	P	192.4	P	167.0	P	182.2	P
1416886_at	40.3	P	41.0	P	59.6	P	26.5	P	52.5	P	33.3	P	37.4	P	37.0	P	47.0	P	40.2	P	41.2	P	41.5	P	44.4	P	38.1	P	40.5	P	27.8	P	21.5	M	41.6	P
1416887_at	16.7	A	1.3	A	9.9	A	8.8	A	16.7	A	11.6	A	4.3	A	7.3	A	18.6	A	26.5	A	17.4	A	15.7	A	28.7	A	28.1	A	17.9	A	20.8	A	18.6	A	14.1	A
1416888_at	23.7	P	58.1	P	46.6	P	36.0	P	58.6	P	49.8	P	46.4	P	49.3	P	54.9	P	33.1	A	46.7	P	22.9	A	32.0	P	45.0	A	31.2	P	41.6	P	39.8	P	36.7	P
1416889_at	31.3	A	24.3	A	2.5	A	12.3	A	13.3	A	2.8	A	12.9	A	4.9	A	85.3	P	14.7	A	4.0	A	16.2	A	13.2	A	14.5	A	21.0	A	1.4	A	3.8	A	14.9	A
1416890_at	172.5	P	199.2	P	241.1	P	204.9	P	212.3	P	183.6	P	189.7	P	200.8	P	176.5	P	207.1	P	173.2	P	199.6	P	226.9	P	200.3	P	166.9	P	200.5	P	215.8	P	185.4	P
1416891_at	355.0	P	355.5	P	391.7	P	439.2	P	412.8	P	415.2	P	197.7	P	319.8	P	490.4	P	361.0	P	432.8	P	398.7	P	386.5	P	405.8	P	470.6	P	403.4	P	434.8	P	420.4	P
1416892_s_at	305.6	P	347.2	P	276.6	P	319.1	P	476.8	P	343.7	P	240.0	P	220.1	P	351.8	P	252.4	P	315.0	P	288.9	P	365.2	P	261.6	P	285.4	P	272.4	P	315.1	P	288.5	P
1416893_at	109.7	P	93.0	P	136.9	P	91.6	P	101.5	P	92.2	P	60.3	P	61.9	P	112.2	P	95.8	P	113.0	P	95.7	P	101.3	P	63.6	P	95.1	P	97.1	P	110.9	P	152.9	P
1416894_at	345.0	P	339.8	P	331.1	P	329.1	P	347.5	P	324.5	P	302.2	P	285.9	P	392.1	P	382.7	P	327.6	P	349.0	P	336.7	P	286.3	P	281.9	P	362.3	P	355.2	P	323.5	P
1416895_at	44.9	M	40.6	A	35.9	M	33.6	A	23.8	P	23.7	A	5.2	A	60.9	P	39.3	A	32.3	A	28.1	A	31.7	A	3.2	A	42.6	M	26.1	A	46.9	P	8.9	A	30.4	P
1416896_at	156.4	P	148.0	P	137.4	P	161.3	P	157.5	P	162.6	P	124.4	P	192.7	P	167.2	P	117.1	P	127.8	P	105.9	P	124.8	P	129.7	P	123.5	P	128.3	P	138.5	P	151.0	P
1416897_at	64.9	P	57.4	P	62.5	P	98.9	P	46.7	P	80.3	P	54.9	P	84.5	P	69.3	P	26.9	P	28.0	P	30.3	P	24.4	P	24.7	A	38.5	P	49.0	P	61.7	P	34.8	P
1416898_a_at	75.3	A	54.0	A	50.9	A	35.5	A	9.1	A	54.4	A	39.3	A	25.1	A	74.3	A	37.0	A	36.9	A	46.5	A	35.2	A	71.9	A	49.2	A	48.4	A	11.0	A	55.7	A
1416899_at	20.5	A	42.3	A	50.1	A	31.1	A	63.8	A	45.6	A	6.6	A	24.0	A	27.5	A	24.3	A	64.9	A	32.3	A	28.4	A	31.2	A	20.8	A	7.5	A	7.1	A	31.9	A
1416900_s_at	168.4	P	194.3	P	192.4	P	217.4	P	209.1	P	196.6	P	165.1	P	176.9	P	221.4	P	223.8	P	220.9	P	200.3	P	239.2	P	182.8	P	222.5	P	161.6	P	220.4	P	237.9	P
1416901_at	912.1	P	804.0	P	892.6	P	1011.5	P	1076.5	P	1150.9	P	1250.2	P	1364.1	P	929.8	P	697.6	P	657.2	P	631.3	P	716.7	P	651.4	P	595.5	P	716.1	P	663.7	P	701.3	P
1416902_a_at	2550.5	P	2604.8	P	2775.6	P	2679.5	P	2665.2	P	2698.0	P	2553.8	P	2634.7	P	2771.3	P	2809.8	P	2714.5	P	2935.1	P	2750.6	P	2765.4	P	2382.1	P	2631.8	P	2882.8	P	2801.1	P
1416903_at	261.5	P	262.8	P	273.6	P	273.0	P	287.0	P	290.2	P	321.9	P	356.4	P	312.3	P	193.5	P	226.5	P	235.7	P	245.0	P	299.9	P	216.6	P	300.3	P	255.9	P	242.4	P
1416904_at	1553.6	P	1426.4	P	1562.9	P	1502.5	P	1606.4	P	1479.6	P	1498.0	P	1488.3	P	1540.6	P	1289.9	P	1431.2	P	1347.5	P	1537.4	P	1321.2	P	1348.1	P	1298.7	P	1303.1	P	1286.4	P
1416905_at	7.1	A	1.2	A	14.0	A	1.1	A	0.9	A	3.6	A	5.4	A	6.8	A	4.4	A	1.2	A	4.2	A	1.6	A	7.9	A	3.4	A	3.2	A	2.8	A	4.3	A	1.3	A
1416906_at	1082.1	P	1104.1	P	1213.2	P	1190.6	P	1135.6	P	1131.1	P	1030.6	P	1042.6	P	1071.7	P	1191.3	P	1091.0	P	1156.6	P	1162.0	P	1058.3	P	1115.2	P	1198.7	P	1128.0	P	1152.7	P
1416907_at	454.1	P	396.4	P	350.4	P	419.8	P	382.1	P	352.1	P	433.2	P	420.2	P	342.5	P	339.7	P	343.4	P	327.1	P	372.2	P	365.8	P	360.5	P	385.5	P	360.1	P	339.1	P
1416908_s_at	672.1	P	678.2	P	732.7	P	707.8	P	665.2	P	683.7	P	739.4	P	798.5	P	684.5	P	641.5	P	603.4	P	589.2	P	647.0	P	588.9	P	615.1	P	751.3	P	643.5	P	707.5	P
1416909_at	310.8	P	310.6	P	369.8	P	330.5	P	369.9	P	321.6	P	329.0	P	299.0	P	341.6	P	351.9	P	331.8	P	338.7	P	306.9	P	320.6	P	323.2	P	355.5	P	369.3	P	324.3	P
1416910_at	590.0	P	537.7	P	530.9	P	470.6	P	507.1	P	506.3	P	460.4	P	453.1	P	513.5	P	504.4	P	529.3	P	528.7	P	501.2	P	577.9	P	498.1	P	506.8	P	577.5	P	547.0	P
1416911_a_at	202.4	P	209.7	P	125.3	P	178.4	P	180.4	P	236.9	P	237.7	P	270.8	P	198.4	P	252.6	P	356.2	P	309.5	P	313.5	P	284.8	P	297.4	P	230.3	P	251.4	P	250.3	P
1416912_at	804.2	P	710.4	P	955.1	P	736.4	P	790.0	P	948.1	P	961.2	P	874.9	P	859.6	P	710.0	P	765.4	P	783.1	P	822.7	P	881.2	P	668.6	P	857.8	P	850.1	P	918.7	P
1416913_at	3.4	A	2.8	A	3.4	A	14.5	A	2.5	A	20.3	A	2.7	A	9.1	A	7.5	A	4.2	A	17.3	A	2.9	A	10.4	A	10.3	A	6.0	A	3.4	A	2.1	A	4.7	A
1416914_s_at	163.4	P	201.5	P	189.9	P	202.5	P	157.7	P	181.4	P	192.4	P	179.8	P	166.4	P	175.3	P	157.0	P	158.8	P	174.9	P	218.6	P	168.6	P	182.4	P	162.0	P	159.6	P
1416915_at	173.0	P	102.8	P	119.8	P	139.9	P	133.8	P	126.5	P	106.1	P	129.9	P	131.7	P	118.7	P	134.3	P	138.8	P	136.2	P	144.2	P	127.4	P	156.0	P	96.8	P	122.6	P
1416916_at	34.0	A	22.8	A	17.3	A	17.9	A	23.8	A	38.6	P	28.9	P	16.7	A	23.9	A	38.6	P	35.2	A	27.1	P	25.5	A	32.0	P	28.3	P	33.5	A	24.1	A	23.7	A
1416917_at	214.0	P	211.2	P	213.6	P	241.8	P	235.0	P	235.9	P	211.2	P	172.0	P	234.7	P	209.3	P	245.4	P	242.6	P	234.3	P	222.4	P	212.0	P	208.8	P	231.2	P	176.2	P
1416918_at	471.3	P	448.6	P	496.0	P	519.8	P	471.3	P	451.5	P	473.0	P	432.2	P	460.6	P	509.0	P	517.5	P	497.7	P	471.0	P	504.5	P	531.2	P	589.0	P	518.9	P	476.8	P
1416919_a_at	52.4	P	38.7	P	60.5	P	60.9	P	69.4	P	71.1	P	70.8	P	76.7	P	68.7	P	62.2	P	56.4	P	62.5	P	48.3	P	58.5	P	70.2	P	41.2	A	53.4	P	36.0	P
1416920_at	168.0	P	123.2	P	140.1	P	157.7	P	127.4	P	166.7	P	83.8	P	93.5	P	170.3	P	123.9	P	124.2	P	139.3	P	161.2	P	146.8	P	152.8	P	117.7	P	157.7	P	142.6	P
1416921_x_at	6303.8	P	6343.8	P	7413.0	P	7167.6	P	6698.6	P	7619.0	P	7704.3	P	6788.4	P	7494.3	P	7475.7	P	6753.0	P	7649.8	P	6675.5	P	7460.9	P	6149.1	P	7291.7	P	7409.2	P	7396.1	P
1416922_a_at	1104.2	P	1081.7	P	1086.3	P	1167.0	P	1150.3	P	1207.1	P	1172.7	P	1268.6	P	1186.4	P	1036.6	P	1070.2	P	1132.4	P	1072.6	P	1051.1	P	1067.4	P	1116.1	P	1216.5	P	1138.3	P
1416923_a_at	727.6	P	747.5	P	759.1	P	1010.4	P	876.9	P	849.4	P	837.4	P	1067.2	P	922.9	P	684.0	P	791.3	P	818.3	P	797.6	P	851.2	P	794.6	P	839.3	P	759.9	P	794.4	P
1416924_at	380.8	P	382.3	P	483.2	P	476.3	P	474.9	P	439.9	P	495.4	P	494.7	P	469.6	P	362.0	P	341.7	P	382.2	P	394.8	P	430.6	P	371.7	P	454.8	P	352.3	P	454.0	P
1416925_at	148.7	P	206.7	P	166.3	P	163.3	P	213.2	P	250.8	P	187.9	P	212.8	P	199.2	P	150.7	P	174.9	P	162.5	P	193.6	P	174.3	P	228.7	P	158.2	P	158.8	P	209.7	P
1416926_at	178.5	P	182.2	P	175.6	P	236.0	P	193.9	P	200.2	P	538.3	P	240.9	P	193.6	P	247.6	P	202.5	P	198.0	P	183.7	P	190.4	P	195.6	P	143.8	P	179.1	P	170.6	P
1416927_at	42.3	P	59.8	P	37.5	P	33.8	P	51.9	P	48.4	P	61.6	P	23.9	P	51.0	P	72.4	P	40.4	P	34.0	P	35.7	P	80.2	P	51.6	P	47.5	A	48.7	P	50.2	P
1416928_at	143.1	P	127.5	P	141.0	P	140.2	P	164.5	P	161.4	P	133.7	P	137.5	P	175.3	P	97.1	P	104.0	P	103.5	P	115.5	P	119.0	P	132.2	P	110.7	P	122.2	P	130.9	P
1416929_at	24.8	P	60.4	P	62.3	P	42.4	P	30.2	P	56.5	P	59.5	P	42.2	P	51.0	P	38.6	P	39.1	P	29.3	P	30.6	P	51.9	P	33.4	P	34.5	P	34.0	P	26.3	P
1416930_at	31.7	P	24.3	A	24.3	A	22.2	A	16.8	A	3.1	A	14.7	A	18.5	A	4.4	A	19.1	A	28.9	A	17.1	A	26.6	A	34.3	A	15.8	A	29.0	A	32.6	A	23.5	A
1416931_at	112.8	P	159.8	P	145.2	P	125.8	P	142.8	P	148.7	P	150.3	P	149.9	P	138.6	P	151.3	P	159.7	P	134.1	P	168.5	P	153.7	P	154.6	P	176.8	P	143.5	P	149.3	P
1416932_at	177.4	P	201.1	P	177.8	P	149.6	P	174.1	P	157.6	P	201.7	P	201.2	P	154.5	P	188.4	P	154.1	P	142.0	P	153.9	P	206.2	P	154.5	P	172.6	P	232.1	P	175.5	P
1416933_at	338.8	P	276.2	P	362.6	P	258.6	P	268.9	P	280.7	P	345.5	P	289.8	P	324.0	P	347.1	P	254.2	P	282.6	P	287.4	P	370.0	P	294.3	P	295.9	P	333.6	P	363.1	P
1416934_at	76.6	P	64.2	P	73.7	P	68.3	P	57.2	P	81.7	P	81.8	P	110.6	P	79.0	P	59.4	P	94.7	P	51.6	P	72.0	P	84.4	P	70.2	P	66.6	P	56.1	P	76.8	P
1416935_at	90.5	P	100.8	P	77.1	P	80.4	P	89.0	P	110.4	P	71.4	P	84.1	P	111.1	P	65.1	P	54.6	P	89.0	P	79.8	P	88.2	P	91.1	P	72.2	P	79.9	P	100.2	P
1416936_at	407.1	P	363.0	P	385.6	P	485.3	P	421.2	P	455.6	P	381.9	P	439.7	P	459.9	P	421.1	P	436.8	P	360.8	P	466.1	P	429.5	P	501.2	P	401.0	P	445.5	P	401.4	P
1416937_at	1789.5	P	1758.9	P	1815.3	P	1956.6	P	1866.7	P	1939.3	P	2112.2	P	1937.5	P	1958.4	P	1629.3	P	1573.1	P	1709.0	P	1674.3	P	1735.7	P	1470.4	P	1687.9	P	1667.4	P	1692.7	P
1416938_at	561.0	P	655.9	P	592.4	P	585.5	P	568.1	P	619.7	P	615.8	P	615.6	P	639.6	P	671.0	P	601.2	P	612.7	P	623.2	P	648.1	P	590.5	P	636.1	P	599.0	P	564.9	P
1416939_at	810.7	P	838.9	P	901.2	P	790.7	P	776.8	P	848.7	P	756.3	P	772.7	P	847.9	P	863.1	P	901.8	P	888.1	P	873.3	P	918.1	P	779.5	P	891.6	P	829.0	P	852.5	P
1416940_at	209.8	P	204.4	P	167.9	P	151.7	P	183.4	P	178.5	P	178.3	P	147.7	P	162.2	P	167.1	P	177.7	P	176.4	P	176.8	P	170.2	P	160.6	P	183.9	P	175.6	P	211.9	P
1416941_s_at	2458.1	P	2512.4	P	2667.9	P	2475.1	P	2664.9	P	2551.4	P	2496.7	P	2358.1	P	2665.0	P	2551.9	P	2523.3	P	2544.9	P	2413.1	P	2671.8	P	2619.1	P	2572.4	P	2527.7	P	2377.0	P
1416942_at	55.5	A	39.1	P	38.0	P	32.0	A	31.3	A	37.6	A	30.4	A	59.3	A	32.6	A	24.0	A	15.4	A	17.5	A	27.8	A	23.2	A	18.4	A	15.7	A	35.0	A	25.0	A
1416943_at	1329.4	P	1363.1	P	1167.8	P	1221.2	P	1209.2	P	1115.0	P	1312.5	P	1250.7	P	1304.7	P	1179.7	P	1205.0	P	1229.3	P	1184.9	P	1203.4	P	1395.5	P	1141.1	P	1179.9	P	1122.6	P
1416944_a_at	221.7	P	198.6	P	133.9	P	224.6	P	230.8	P	200.3	P	177.3	P	181.7	P	230.2	P	222.3	P	248.6	P	203.6	P	222.6	P	236.5	P	226.8	P	143.1	P	205.6	P	213.0	P
1416945_at	47.0	A	87.1	A	48.1	A	86.9	A	81.7	M	94.1	A	110.1	A	95.2	A	44.1	A	59.4	A	56.7	A	69.3	A	63.1	A	54.5	A	68.0	A	73.5	A	74.2	A	95.6	A
1416946_a_at	184.8	P	194.9	P	230.5	P	231.1	P	212.1	P	214.7	P	217.4	P	220.4	P	224.6	P	227.7	P	216.2	P	196.0	P	238.2	P	223.2	P	238.1	P	230.8	P	212.9	P	230.1	P
1416947_s_at	323.1	P	315.5	P	320.8	P	321.5	P	304.3	P	356.3	P	324.2	P	333.9	P	294.3	P	289.1	P	323.0	P	326.0	P	357.8	P	315.9	P	364.4	P	386.7	P	307.5	P	324.8	P
1416948_at	553.0	P	526.2	P	548.6	P	570.6	P	515.4	P	580.5	P	451.4	P	513.2	P	517.8	P	517.3	P	547.4	P	549.1	P	543.5	P	541.5	P	520.8	P	570.5	P	594.2	P	569.6	P
1416949_s_at	404.4	P	438.3	P	447.2	P	461.8	P	427.2	P	487.4	P	474.4	P	418.8	P	384.2	P	423.1	P	426.7	P	495.3	P	400.5	P	434.8	P	445.4	P	503.7	P	483.0	P	484.2	P
1416950_at	127.5	P	102.0	P	83.7	P	91.2	P	84.2	P	95.9	P	98.2	P	95.2	P	94.0	P	65.5	P	64.0	P	61.2	P	71.2	P	116.8	P	75.4	P	65.2	P	77.3	P	78.4	P
1416951_a_at	1864.7	P	2114.7	P	1772.4	P	2025.4	P	1916.2	P	1645.7	P	1859.9	P	1880.2	P	2235.9	P	2047.2	P	2056.0	P	1957.5	P	1989.8	P	2126.5	P	2598.7	P	1819.2	P	1903.9	P	1923.6	P
1416952_at	1871.5	P	1993.5	P	1909.3	P	1883.0	P	1963.7	P	2020.4	P	1885.9	P	1810.7	P	1875.9	P	2136.7	P	2069.4	P	2105.0	P	2019.0	P	2160.5	P	2195.2	P	2243.3	P	2162.4	P	2062.0	P
1416953_at	206.5	P	168.8	P	208.0	P	260.1	P	257.8	P	220.6	P	563.7	P	226.5	P	214.8	P	264.1	P	239.0	P	277.2	P	236.9	P	250.5	P	162.4	P	235.9	P	185.1	P	178.0	P
1416954_at	129.7	P	122.9	P	118.3	P	131.2	P	134.4	P	109.1	P	141.1	P	166.8	P	112.3	P	134.7	P	149.0	P	120.9	P	144.9	P	108.7	P	123.6	P	166.5	P	142.5	P	97.5	P
1416955_at	68.7	P	52.6	P	33.0	P	34.2	P	40.1	P	38.0	P	52.2	P	50.0	P	47.8	P	52.1	P	32.4	P	59.6	P	54.3	P	48.9	P	42.7	P	56.2	P	52.0	P	48.4	P
1416956_at	901.9	P	857.8	P	849.2	P	891.6	P	768.5	P	840.4	P	706.6	P	789.6	P	837.2	P	852.5	P	930.6	P	906.5	P	894.2	P	892.6	P	917.6	P	950.3	P	1028.1	P	970.1	P
1416957_at	5.0	A	12.4	A	7.4	A	8.4	A	7.9	A	10.2	A	4.7	A	5.4	A	15.6	A	15.8	A	5.7	A	9.3	A	13.4	A	9.7	A	4.0	A	12.6	P	0.8	A	9.0	A
1416958_at	1792.9	P	1538.9	P	1648.5	P	1789.9	P	1577.8	P	1561.1	P	1131.2	P	1235.3	P	1614.8	P	1878.3	P	1895.0	P	1909.7	P	1825.4	P	1850.7	P	1894.7	P	1862.7	P	1831.9	P	1930.6	P
1416959_at	298.1	P	172.2	P	201.2	P	142.1	P	208.5	P	187.3	P	92.3	P	101.2	P	216.2	P	238.6	P	218.3	P	244.3	P	245.4	P	243.9	P	168.0	P	206.7	P	236.8	P	231.2	P
1416960_at	304.9	P	332.6	P	369.9	P	358.6	P	357.0	P	351.4	P	268.9	P	314.7	P	279.1	P	324.7	P	348.6	P	351.6	P	292.1	P	326.2	P	313.2	P	318.0	P	380.3	P	358.3	P
1416961_at	15.5	A	11.5	A	52.3	A	10.2	A	27.0	A	16.2	A	8.2	A	27.8	A	8.0	A	40.7	A	8.9	A	31.0	A	2.5	A	38.0	A	28.8	A	16.1	A	7.1	A	26.8	A
1416962_at	25.5	A	51.2	A	41.6	A	55.0	A	30.6	A	36.9	A	15.8	A	22.1	A	42.3	A	39.5	A	33.7	A	35.7	A	34.8	A	5.6	A	34.1	A	52.8	A	40.8	A	31.4	A
1416963_at	479.6	P	473.7	P	626.5	P	530.4	P	476.9	P	517.5	P	482.6	P	454.3	P	496.8	P	487.6	P	522.7	P	560.9	P	523.2	P	465.0	P	461.9	P	498.2	P	538.1	P	474.9	P
1416964_at	101.5	P	116.3	P	119.9	P	96.3	P	80.3	P	94.2	P	92.8	P	94.2	P	90.3	P	74.7	P	94.6	P	129.3	P	95.2	P	103.3	P	85.0	P	131.0	P	104.9	P	122.7	P
1416965_at	2127.3	P	1921.8	P	2129.4	P	2075.3	P	1951.5	P	2039.6	P	1800.8	P	1640.0	P	1877.6	P	2263.4	P	1985.3	P	2198.8	P	2109.0	P	2214.3	P	1843.3	P	2222.9	P	2212.8	P	2030.1	P
1416966_at	101.2	P	123.8	P	96.6	P	87.9	P	86.3	P	112.6	P	107.4	P	134.0	P	93.2	P	86.8	P	86.7	P	94.3	P	92.8	P	114.0	P	117.2	P	131.3	P	73.1	P	93.3	P
1416967_at	530.9	P	512.0	P	518.9	P	524.5	P	526.3	P	515.0	P	536.5	P	749.3	P	525.6	P	392.4	P	417.2	P	398.0	P	463.0	P	444.7	P	351.9	P	534.8	P	424.0	P	564.5	P
1416968_a_at	114.5	P	105.0	P	122.0	P	134.2	P	165.2	P	146.2	P	167.7	P	140.6	P	117.2	P	111.5	P	96.2	P	109.4	P	123.5	P	116.2	P	107.1	P	87.0	P	111.4	P	102.9	P
1416969_at	2.8	A	21.0	A	21.4	A	22.5	A	3.7	A	13.9	A	8.3	A	3.8	A	34.5	A	4.9	A	17.9	A	7.3	A	8.5	A	3.2	A	2.7	A	12.5	A	6.4	A	5.5	A
1416970_a_at	5798.0	P	5875.6	P	6472.3	P	6249.8	P	6021.3	P	6260.9	P	6201.8	P	5759.5	P	6436.0	P	6676.9	P	6135.5	P	6839.0	P	6433.9	P	6929.8	P	5791.2	P	6288.2	P	6815.6	P	6636.2	P
1416971_at	3207.0	P	3103.2	P	3565.2	P	3004.0	P	3076.4	P	3106.2	P	2878.7	P	2934.4	P	3083.9	P	3396.5	P	3161.9	P	3518.3	P	3360.8	P	3511.0	P	3208.0	P	3741.5	P	3503.0	P	3547.1	P
1416972_at	1056.9	P	1119.9	P	1086.8	P	1078.1	P	1076.5	P	1086.1	P	1028.8	P	1034.5	P	1044.2	P	1148.4	P	1122.0	P	1132.5	P	1165.3	P	1137.5	P	1034.5	P	1127.8	P	1166.0	P	1112.7	P
1416973_at	959.1	P	950.6	P	910.9	P	881.2	P	916.5	P	932.1	P	1000.7	P	863.8	P	739.0	P	1020.2	P	851.9	P	991.1	P	957.6	P	1033.7	P	752.4	P	1106.0	P	1002.5	P	1054.5	P
1416974_at	153.6	P	134.5	P	141.7	P	127.2	P	94.2	P	119.8	P	103.6	P	100.1	P	102.3	P	162.4	P	102.5	P	119.5	P	102.9	P	124.1	P	133.2	P	80.0	P	128.4	P	86.5	P
1416975_at	42.4	P	51.1	P	54.5	P	42.5	P	44.8	P	60.4	P	35.3	M	20.1	A	48.8	P	43.3	P	39.3	P	41.2	P	49.2	P	38.7	P	36.8	P	56.3	P	59.4	P	51.4	P
1416976_at	182.9	P	161.8	P	156.5	P	114.2	P	144.4	P	163.0	P	106.6	M	121.8	P	111.3	P	121.5	P	157.5	P	134.2	P	115.3	A	152.4	P	123.8	P	104.5	A	133.8	P	153.8	P
1416977_at	23.0	P	14.3	P	16.1	A	10.7	A	22.6	P	14.5	P	19.7	M	27.9	P	36.9	P	20.4	P	31.0	P	33.7	P	19.9	P	35.6	P	34.4	P	28.8	P	30.5	P	23.1	A
1416978_at	181.5	P	198.2	P	167.3	P	185.2	P	186.1	P	159.7	P	160.3	P	204.5	P	124.1	P	135.6	P	156.6	P	149.0	P	167.3	P	115.4	P	153.7	P	131.3	P	152.1	P	131.3	P
1416979_at	1328.9	P	1306.7	P	1450.6	P	1320.9	P	1333.9	P	1350.8	P	1237.5	P	1294.5	P	1420.9	P	1394.0	P	1381.9	P	1404.1	P	1487.1	P	1353.8	P	1348.7	P	1345.5	P	1391.9	P	1328.1	P
1416980_at	1.9	A	4.7	A	1.9	A	2.0	A	1.2	A	2.5	A	1.9	A	1.5	A	1.6	A	0.8	A	5.8	A	1.6	A	1.6	A	1.4	A	1.0	A	0.9	A	1.8	A	1.5	A
1416981_at	197.5	P	211.5	P	224.1	P	270.7	P	249.3	P	233.5	P	396.2	P	260.5	P	222.9	P	175.9	P	224.9	P	211.1	P	244.1	P	218.3	P	208.6	P	195.8	P	205.7	P	254.3	P
1416982_at	135.0	P	151.9	P	109.5	P	171.7	P	169.1	P	164.4	P	235.5	P	138.5	P	157.8	P	127.7	P	124.4	P	144.3	P	137.3	P	142.6	P	161.4	P	162.6	P	150.9	P	136.6	P
1416983_s_at	215.8	P	234.4	P	215.8	P	311.1	P	259.8	P	245.1	P	450.7	P	362.6	P	190.4	P	228.8	P	206.1	P	232.3	P	223.3	P	181.2	P	250.2	P	184.7	P	225.9	P	231.2	P
1416984_at	628.6	P	516.9	P	538.1	P	542.1	P	486.2	P	503.2	P	530.5	P	450.3	P	674.5	P	624.9	P	545.8	P	643.8	P	627.1	P	689.3	P	548.0	P	593.3	P	533.6	P	599.4	P
1416985_at	800.5	P	798.4	P	613.5	P	855.6	P	829.1	P	793.4	P	858.8	P	874.0	P	825.2	P	699.9	P	764.8	P	677.5	P	730.3	P	789.5	P	850.1	P	821.7	P	795.3	P	747.3	P
1416986_a_at	320.9	P	280.2	P	316.7	P	220.9	P	224.0	P	266.1	P	258.7	P	237.8	P	253.3	P	281.3	P	247.3	P	222.1	P	265.7	P	226.1	P	201.1	P	284.5	P	296.4	P	272.6	P
1416987_at	22.5	P	29.2	P	32.4	P	26.4	P	28.3	P	44.5	P	35.0	P	52.6	P	13.2	A	8.8	A	25.1	P	20.5	P	26.4	P	27.4	P	22.6	P	27.1	P	43.9	P	34.1	P
1416988_at	208.8	P	207.3	P	206.7	P	232.1	P	242.3	P	274.9	P	144.4	P	173.6	P	192.1	P	257.5	P	234.2	P	209.7	P	275.0	P	201.0	P	225.1	P	254.2	P	218.5	P	243.6	P
1416989_at	384.0	P	378.0	P	399.9	P	392.8	P	378.6	P	381.2	P	367.3	P	417.2	P	370.4	P	378.3	P	395.3	P	450.5	P	333.7	P	366.4	P	386.6	P	397.8	P	403.5	P	374.8	P
1416990_at	342.9	P	568.5	P	472.0	P	489.5	P	365.9	P	533.0	P	347.8	P	588.7	P	404.5	P	487.7	P	276.8	P	484.8	P	497.3	P	323.4	P	461.5	P	501.2	P	472.2	P	515.4	P
1416991_at	188.5	P	229.1	P	218.1	P	201.4	P	157.3	P	190.2	P	121.0	P	160.3	P	154.2	P	216.1	P	211.3	P	199.9	P	200.7	P	206.0	P	204.0	P	223.5	P	202.6	P	205.0	P
1416992_at	35.9	A	43.8	P	41.5	A	39.4	M	35.7	A	16.5	A	39.7	A	42.4	A	44.5	A	32.3	A	27.1	A	41.2	A	30.6	A	18.1	A	30.3	A	26.5	A	36.2	A	19.6	A
1416993_at	170.2	P	153.1	P	143.8	P	131.4	P	174.2	P	187.0	P	149.4	P	154.0	P	183.3	P	149.9	P	172.3	P	201.5	P	202.7	P	173.8	P	177.4	P	194.6	P	183.3	P	149.7	P
1416994_at	259.0	P	238.8	P	271.9	P	175.0	P	149.7	P	168.4	P	214.8	P	159.9	P	217.1	P	212.6	P	154.8	P	250.9	P	212.2	P	282.5	P	199.5	P	201.4	P	186.9	P	219.9	P
1416995_at	45.7	A	44.0	A	74.7	M	71.9	P	91.2	P	74.1	A	56.5	A	72.1	A	95.9	M	71.9	A	69.1	A	43.6	A	81.8	M	46.8	A	71.8	A	101.9	P	82.6	A	60.7	A
1416996_at	166.3	P	177.3	P	199.1	P	203.5	P	144.9	P	164.3	P	184.9	P	167.5	P	144.6	P	192.5	P	147.3	P	153.5	P	156.6	P	156.6	P	155.3	P	161.9	P	182.1	P	152.0	P
1416997_a_at	426.3	P	366.4	P	385.1	P	484.8	P	435.8	P	410.5	P	382.3	P	457.6	P	419.2	P	370.3	P	372.1	P	407.2	P	407.7	P	429.7	P	404.8	P	455.9	P	371.9	P	420.2	P
1416998_at	376.8	P	361.4	P	372.7	P	344.0	P	377.5	P	408.0	P	297.1	P	409.1	P	373.1	P	334.2	P	388.7	P	378.6	P	369.2	P	303.2	P	316.0	P	349.3	P	337.0	P	315.3	P
1416999_at	79.4	P	106.8	A	103.2	P	71.4	P	103.9	P	54.1	P	138.1	P	149.8	P	77.7	P	91.1	M	76.1	P	123.5	P	73.9	P	93.0	A	113.9	P	119.0	P	139.1	P	98.2	P
1417000_at	137.0	P	143.2	P	145.0	P	94.8	P	72.0	P	114.2	P	96.1	P	105.0	P	88.3	P	122.8	P	105.0	P	129.1	P	134.2	P	120.6	P	156.4	P	120.2	P	126.8	P	126.8	P
1417001_a_at	1736.6	P	1586.4	P	1567.5	P	1587.4	P	1680.8	P	1812.2	P	1725.1	P	1338.3	P	1907.1	P	1452.2	P	1621.0	P	1686.1	P	1631.7	P	1331.1	P	1631.0	P	1927.2	P	1489.6	P	1724.7	P
1417002_at	694.7	P	718.8	P	774.1	P	809.3	P	668.7	P	727.0	P	716.2	P	765.0	P	713.5	P	814.3	P	814.7	P	834.0	P	751.7	P	795.0	P	689.5	P	824.2	P	895.9	P	797.4	P
1417003_at	43.8	P	48.9	P	50.5	P	23.0	A	41.6	P	54.5	P	29.6	P	60.2	P	87.7	P	54.6	P	56.9	P	45.5	P	71.6	P	42.9	P	57.5	P	37.3	P	62.0	M	45.6	A
1417004_at	541.7	P	551.0	P	525.7	P	483.2	P	450.1	P	484.6	P	529.5	P	469.6	P	562.0	P	563.3	P	474.5	P	513.5	P	522.1	P	443.0	P	415.5	P	538.1	P	640.8	P	521.3	P
1417005_at	3427.2	P	3321.8	P	3666.5	P	3581.1	P	3998.7	P	3356.7	P	3783.8	P	3520.6	P	3682.0	P	3551.0	P	3497.3	P	3710.2	P	3577.4	P	3777.8	P	4474.1	P	3810.2	P	3455.6	P	3638.8	P
1417006_at	341.3	P	314.9	P	379.1	P	311.3	P	272.4	P	291.5	P	371.3	P	336.7	P	318.4	P	326.2	P	302.8	P	327.4	P	330.6	P	299.2	P	302.3	P	328.5	P	325.5	P	320.9	P
1417007_a_at	714.3	P	706.9	P	744.6	P	673.5	P	875.8	P	625.0	P	643.2	P	899.3	P	771.3	P	651.8	P	839.2	P	795.5	P	675.8	P	728.3	P	871.5	P	794.2	P	767.4	P	735.5	P
1417008_at	134.1	P	161.4	P	136.7	P	145.1	P	125.1	P	129.7	P	162.2	P	189.6	P	166.7	P	128.4	P	143.3	P	169.1	P	135.2	P	163.5	P	153.8	P	153.7	P	167.0	P	159.8	P
1417009_at	28.0	A	11.6	A	33.8	A	24.0	P	42.0	A	35.4	M	54.0	A	29.8	A	36.6	A	3.0	A	25.7	A	13.6	A	28.5	A	33.1	A	22.2	A	25.6	A	25.2	A	35.2	A
1417010_at	2068.6	P	2090.0	P	1950.4	P	1874.6	P	1913.0	P	1898.9	P	1596.8	P	1987.8	P	1972.3	P	2311.9	P	2389.9	P	2123.3	P	2088.0	P	2315.0	P	2602.4	P	2169.8	P	2104.4	P	2085.4	P
1417011_at	341.4	P	335.8	P	324.6	P	358.9	P	419.2	P	364.7	P	430.3	P	510.4	P	423.8	P	312.4	P	375.3	P	377.7	P	328.7	P	390.0	P	260.0	P	394.3	P	384.9	P	422.4	P
1417012_at	169.0	P	265.3	P	250.7	P	143.9	P	179.6	P	206.2	P	234.2	P	175.2	P	207.5	P	210.7	P	206.9	P	182.8	P	196.8	P	232.1	P	127.8	P	204.6	P	166.1	P	180.9	P
1417013_at	114.7	P	121.6	P	129.4	P	170.1	P	161.9	P	151.6	P	276.2	P	290.5	P	167.1	P	94.3	P	115.1	P	90.3	P	122.7	P	97.1	P	97.4	P	110.9	P	122.0	P	90.1	P
1417014_at	92.1	P	71.6	P	104.5	P	89.6	P	111.4	P	112.0	P	187.9	P	144.4	P	94.8	P	72.2	P	125.0	P	82.8	P	112.5	P	93.4	P	76.7	P	64.2	P	82.7	P	67.6	P
1417015_at	27.1	A	20.8	P	21.2	A	11.8	A	19.3	A	20.6	A	14.6	P	22.1	A	22.2	P	28.4	P	4.1	A	25.6	M	25.9	A	15.5	M	28.3	P	34.9	P	26.5	P	21.9	A
1417016_at	156.1	P	134.2	P	161.5	P	169.1	P	181.6	P	181.3	P	168.9	P	203.2	P	153.1	P	138.2	P	145.2	P	159.2	P	156.4	P	156.6	P	181.1	P	165.2	P	126.2	P	146.1	P
1417017_at	1.3	A	2.7	A	0.7	A	3.4	A	3.5	A	2.9	A	2.7	A	2.5	A	21.6	A	1.9	A	2.1	A	1.2	A	3.0	A	3.5	A	1.3	A	4.8	A	1.3	A	3.1	A
1417018_at	134.4	P	106.7	P	118.1	P	187.9	P	144.4	P	162.3	P	249.0	P	217.0	P	149.9	P	109.1	P	100.2	P	109.6	P	107.8	P	87.3	P	101.3	P	111.6	P	110.2	P	121.6	P
1417019_a_at	3.2	A	1.3	A	19.1	A	2.9	A	0.6	A	8.2	A	1.2	A	11.0	A	1.9	A	3.0	A	1.3	A	10.2	A	6.7	A	22.4	P	8.4	A	0.7	A	1.5	A	10.0	A
1417020_at	6.6	A	1.7	A	9.8	A	6.1	A	3.9	A	10.2	A	1.4	A	6.1	A	3.2	A	1.1	A	3.5	A	3.1	A	3.0	A	4.5	A	1.5	A	2.2	A	6.9	A	2.7	A
1417021_a_at	15.1	A	1.8	A	25.7	A	12.4	A	8.0	A	8.6	A	24.3	A	15.9	A	7.6	A	16.8	A	6.7	A	7.1	A	7.8	A	2.1	A	1.1	A	7.4	A	25.7	A	13.8	A
1417022_at	165.5	P	174.3	P	152.1	P	145.5	P	140.9	P	153.1	P	144.7	P	134.1	P	154.6	P	113.0	P	119.3	P	94.6	P	115.3	P	102.5	P	103.1	P	120.5	P	111.9	P	103.8	P
1417023_a_at	0.7	A	1.1	A	11.0	A	143.9	P	17.3	A	1.0	A	12.1	A	16.7	A	13.8	A	1.5	A	13.9	A	2.0	A	7.8	A	13.8	A	0.8	A	2.5	A	2.5	A	1.0	A
1417024_at	333.4	P	353.2	P	411.7	P	343.3	P	347.1	P	360.0	P	340.8	P	333.5	P	331.5	P	403.1	P	390.7	P	447.2	P	376.6	P	407.4	P	359.0	P	383.7	P	393.2	P	382.0	P
1417025_at	65.3	A	36.4	A	68.3	A	52.0	P	43.5	P	56.8	A	25.9	A	71.4	A	65.9	P	41.6	A	21.6	A	30.0	A	20.5	A	64.0	A	33.9	A	43.8	A	43.8	A	50.0	A
1417026_at	456.8	P	548.1	P	481.7	P	425.9	P	436.6	P	416.4	P	368.0	P	415.9	P	451.7	P	457.3	P	393.3	P	430.0	P	435.7	P	469.4	P	448.5	P	429.5	P	423.3	P	445.1	P
1417027_at	1651.6	P	1562.3	P	1535.4	P	1741.7	P	1780.2	P	1720.8	P	1790.9	P	1588.5	P	1623.8	P	1708.3	P	1781.4	P	1788.3	P	1601.3	P	1661.1	P	1626.3	P	1698.2	P	1740.0	P	1609.3	P
1417028_a_at	1267.3	P	1470.8	P	1490.7	P	1537.0	P	1529.4	P	1336.4	P	1644.6	P	1478.6	P	1332.0	P	1257.3	P	1393.7	P	1417.9	P	1444.9	P	1469.5	P	1570.6	P	1614.9	P	1373.0	P	1601.7	P
1417029_a_at	416.7	P	422.0	P	455.5	P	329.8	P	426.6	P	352.8	P	372.3	P	361.4	P	430.8	P	411.8	P	373.0	P	472.4	P	391.7	P	389.2	P	304.7	P	481.8	P	502.1	P	480.0	P
1417030_at	37.4	P	36.1	P	31.4	P	53.9	P	38.9	P	56.0	P	29.5	P	37.7	P	49.8	P	27.5	P	34.8	P	21.6	P	49.8	P	32.4	P	41.1	P	40.4	P	41.8	P	44.5	P
1417031_at	49.3	P	25.4	P	37.9	P	33.2	P	27.3	P	61.6	P	38.3	P	26.3	P	60.0	P	29.8	P	49.3	P	34.5	P	45.7	P	33.2	P	35.2	P	36.1	P	28.4	P	51.7	P
1417032_at	204.4	P	214.5	P	231.7	P	193.1	P	173.4	P	211.0	P	213.3	P	150.6	P	217.3	P	219.0	P	223.3	P	209.3	P	212.1	P	220.3	P	195.7	P	225.7	P	185.3	P	190.1	P
1417033_at	96.2	P	77.5	P	112.3	P	56.4	P	57.6	P	75.2	P	76.3	P	60.7	P	63.6	P	81.3	P	60.1	P	102.8	P	124.9	P	113.7	P	63.8	P	85.5	P	91.2	P	93.8	P
1417034_at	59.7	P	49.3	P	102.2	P	87.6	P	66.5	P	43.2	P	79.6	P	61.7	P	55.8	P	29.9	P	49.3	P	50.1	P	59.1	P	44.9	P	53.2	P	39.8	P	79.3	P	40.0	P
1417035_at	142.7	P	137.0	P	116.0	P	173.5	P	132.2	P	142.1	P	104.6	P	93.6	A	173.2	P	140.1	P	147.2	P	176.9	P	144.9	P	132.4	P	153.2	P	161.4	P	174.1	P	146.6	P
1417036_at	12.2	A	9.6	A	15.3	A	6.6	A	20.0	M	4.2	A	10.6	A	19.2	A	2.1	A	9.1	A	1.5	A	23.3	A	11.5	A	23.7	M	8.3	A	20.8	P	3.2	A	7.1	A
1417037_at	155.2	P	148.5	P	183.1	P	182.1	P	144.0	P	156.6	P	187.4	P	192.2	P	189.4	P	180.7	P	182.5	P	207.4	P	170.0	P	183.4	P	164.2	P	183.0	P	178.7	P	202.4	P
1417038_at	174.8	P	193.4	P	218.9	P	264.8	P	169.7	P	220.3	P	233.4	P	257.9	P	254.0	P	273.1	P	260.9	P	257.6	P	214.5	P	242.6	P	263.7	P	265.0	P	199.3	P	242.0	P
1417039_a_at	200.3	P	226.8	P	197.3	P	172.9	P	202.0	P	200.2	P	184.4	P	187.7	P	195.5	P	199.9	P	168.1	P	175.0	P	192.1	P	178.2	P	204.9	P	174.2	P	173.9	P	188.3	P
1417040_a_at	229.2	P	206.8	P	198.5	P	216.5	P	228.9	P	190.2	P	221.7	P	174.1	P	203.4	P	198.5	P	194.7	P	199.0	P	194.6	P	207.2	P	204.3	P	196.8	P	170.2	P	217.4	P
1417041_at	206.1	P	232.0	P	193.0	P	179.9	P	199.7	P	285.7	P	189.6	P	232.1	P	190.4	P	233.8	P	233.9	P	171.1	P	247.5	P	210.1	P	209.1	P	173.0	P	241.4	P	210.7	P
1417042_at	162.3	P	124.4	P	159.2	P	125.6	P	131.2	P	125.9	P	120.6	P	130.7	P	139.4	P	145.7	P	179.5	P	176.4	P	142.4	P	143.2	P	157.9	P	137.4	P	159.7	P	147.2	P
1417043_at	171.8	P	225.1	P	233.8	P	212.0	P	263.6	P	224.2	P	323.2	P	250.8	P	264.0	P	238.0	P	201.0	P	231.3	P	247.6	P	249.4	P	257.1	P	203.4	P	189.5	P	211.4	P
1417044_at	539.2	P	597.7	P	603.5	P	620.5	P	564.8	P	568.5	P	571.0	P	543.9	P	525.9	P	591.4	P	573.6	P	572.6	P	627.6	P	658.1	P	557.1	P	571.8	P	649.7	P	640.7	P
1417045_at	143.0	P	118.0	P	119.5	P	133.8	P	145.9	P	121.3	P	108.2	P	177.8	P	125.7	P	106.3	P	83.7	P	99.5	P	91.7	P	114.6	P	98.8	P	141.9	P	139.1	P	122.3	P
1417046_at	252.5	P	282.4	P	291.5	P	294.0	P	275.3	P	274.6	P	229.8	P	224.6	P	263.0	P	340.9	P	307.8	P	306.2	P	273.8	P	261.5	P	263.7	P	304.7	P	278.2	P	284.7	P
1417047_at	17.2	A	6.6	A	15.9	A	3.4	A	16.4	A	3.8	A	6.8	A	5.7	A	11.2	A	14.7	A	4.2	A	7.7	A	3.4	A	9.9	A	9.3	A	4.3	A	20.0	A	4.1	A
1417048_at	4.2	A	7.5	A	7.8	A	3.8	A	19.1	A	5.7	A	0.8	A	3.1	A	3.4	A	0.9	A	4.6	A	2.6	A	1.4	A	5.3	A	1.1	A	3.7	A	4.1	A	24.7	A
1417049_at	37.5	A	26.6	A	36.3	A	4.0	A	33.4	P	8.5	A	9.6	A	31.9	A	1.6	A	29.9	A	25.9	A	32.3	A	19.2	A	42.6	A	24.8	A	33.0	M	16.0	A	28.1	A
1417050_at	893.1	P	873.9	P	925.5	P	817.0	P	833.6	P	817.7	P	589.7	P	655.3	P	810.6	P	950.0	P	958.1	P	974.8	P	947.9	P	984.6	P	931.9	P	1020.8	P	948.5	P	989.6	P
1417051_at	360.4	P	333.2	P	291.0	P	321.0	P	318.8	P	304.4	P	612.3	P	372.0	P	345.3	P	378.4	P	377.1	P	371.0	P	370.2	P	373.7	P	394.3	P	405.8	P	371.2	P	383.3	P
1417052_at	634.1	P	675.2	P	642.5	P	652.1	P	638.0	P	635.9	P	737.4	P	664.5	P	648.3	P	674.8	P	576.8	P	637.6	P	644.7	P	702.1	P	571.4	P	650.5	P	691.1	P	681.7	P
1417053_at	447.0	P	409.3	P	517.4	P	391.8	P	272.8	P	322.3	P	353.8	P	305.0	P	347.2	P	452.7	P	418.0	P	506.6	P	438.9	P	440.6	P	391.7	P	399.3	P	478.5	P	484.0	P
1417054_a_at	915.7	P	903.6	P	795.4	P	652.2	P	721.9	P	712.4	P	676.0	P	845.8	P	798.5	P	706.2	P	772.6	P	693.5	P	730.8	P	885.7	P	808.7	P	685.6	P	769.5	P	705.3	P
1417055_at	822.2	P	760.6	P	955.7	P	711.4	P	704.1	P	744.9	P	659.7	P	673.8	P	888.9	P	657.5	P	765.4	P	767.6	P	639.9	P	690.1	P	674.8	P	746.3	P	727.1	P	628.8	P
1417056_at	532.4	P	549.3	P	512.3	P	522.8	P	513.5	P	482.7	P	579.1	P	580.4	P	479.0	P	419.0	P	386.2	P	427.8	P	376.6	P	431.0	P	383.0	P	416.0	P	439.1	P	433.1	P
1417057_a_at	567.0	P	539.0	P	553.2	P	513.8	P	560.8	P	594.0	P	449.7	P	414.9	P	582.2	P	508.1	P	532.8	P	558.7	P	560.8	P	589.3	P	560.7	P	539.8	P	518.7	P	532.2	P
1417058_a_at	339.7	P	390.3	P	397.2	P	454.3	P	431.9	P	432.7	P	451.0	P	508.4	P	423.8	P	372.2	P	419.5	P	435.2	P	462.9	P	399.1	P	394.6	P	391.6	P	409.5	P	364.5	P
1417059_at	390.7	P	385.3	P	432.2	P	388.7	P	388.4	P	407.2	P	430.1	P	391.9	P	446.0	P	382.0	P	381.9	P	415.8	P	449.8	P	391.3	P	375.6	P	395.0	P	436.1	P	437.0	P
1417060_at	271.0	P	280.3	P	293.5	P	244.7	P	236.5	P	256.6	P	192.8	P	201.8	P	235.5	P	229.7	P	230.5	P	221.5	P	271.4	P	266.2	P	298.0	P	210.1	P	279.6	P	247.2	P
1417061_at	121.3	P	153.1	P	136.0	P	95.3	P	92.8	P	103.6	P	62.3	P	155.3	P	87.0	P	63.3	P	78.5	P	95.5	P	89.3	P	96.8	P	113.7	P	112.5	P	104.1	P	107.5	P
1417062_at	143.3	P	112.8	P	127.1	P	140.0	P	126.2	P	133.1	P	136.8	P	145.6	P	111.9	P	109.6	P	127.9	P	108.8	P	117.9	P	117.2	P	107.0	P	112.2	P	127.3	P	115.2	P
1417063_at	794.2	P	780.7	P	847.2	P	1111.8	P	1097.8	P	1023.6	P	1588.5	P	1685.3	P	975.1	P	374.6	P	413.9	P	401.3	P	479.0	P	517.9	P	378.0	P	440.3	P	528.6	P	526.8	P
1417064_at	260.1	P	349.4	P	353.2	P	274.2	P	305.7	P	317.7	P	225.5	P	275.7	P	293.0	P	315.6	P	324.3	P	388.2	P	378.6	P	401.6	P	282.4	P	292.1	P	376.1	P	337.4	P
1417065_at	1552.9	P	1497.8	P	1627.7	P	2397.2	P	2311.8	P	2235.0	P	1011.7	P	517.1	P	2235.3	P	1184.0	P	1512.4	P	1365.8	P	1576.1	P	997.2	P	1166.0	P	1033.7	P	1083.5	P	1076.2	P
1417066_at	134.7	P	162.8	P	171.7	P	129.6	P	143.9	P	150.6	P	207.1	P	139.2	P	132.8	P	185.5	P	147.1	P	171.6	P	158.9	P	151.3	P	162.3	P	222.7	P	182.8	P	232.6	P
1417067_s_at	39.9	P	107.3	P	64.3	P	50.9	P	56.6	P	76.7	P	76.7	P	104.2	P	96.9	P	50.2	P	84.4	P	37.5	P	71.5	P	91.3	P	103.3	P	93.7	P	68.3	P	64.7	P
1417068_a_at	281.1	P	212.0	P	299.6	P	416.4	P	331.4	P	352.7	P	372.5	P	330.0	P	360.7	P	316.4	P	336.0	P	313.3	P	369.3	P	327.5	P	314.6	P	320.3	P	309.0	P	281.0	P
1417069_a_at	514.1	P	498.9	P	480.9	P	370.2	P	475.1	P	445.4	P	448.8	P	399.0	P	424.8	P	485.5	P	487.9	P	491.4	P	501.9	P	445.9	P	381.6	P	481.2	P	447.3	P	488.9	P
1417070_at	51.1	M	40.4	P	18.5	P	77.8	P	34.9	P	44.8	M	59.7	P	59.7	P	59.3	M	52.5	A	62.4	A	33.1	P	43.0	P	36.5	P	42.3	P	28.2	P	40.9	A	25.5	A
1417071_s_at	108.2	P	122.9	P	118.5	P	125.2	P	132.4	P	129.0	P	191.4	P	199.7	P	105.3	P	99.6	P	83.6	P	102.6	P	89.9	P	96.5	P	78.6	P	97.6	P	96.4	P	112.0	P
1417072_at	51.2	P	51.5	P	56.6	P	44.2	P	42.9	P	25.0	A	45.1	P	44.2	M	43.7	A	41.0	P	41.3	P	49.3	P	39.2	P	50.6	P	31.5	P	25.3	P	34.9	P	29.1	P
1417073_a_at	1787.3	P	1729.4	P	1482.7	P	1783.6	P	1902.1	P	1788.1	P	1823.2	P	1871.7	P	2252.3	P	1727.1	P	1719.7	P	1450.4	P	1670.7	P	1726.9	P	2004.8	P	1681.0	P	1566.9	P	1480.4	P
1417074_at	23.9	M	10.6	A	7.0	A	10.5	A	11.2	A	7.8	A	6.3	A	1.1	A	14.8	A	22.0	P	4.4	A	1.7	A	1.2	A	18.8	A	7.4	A	11.9	A	11.7	A	3.4	A
1417075_at	283.7	P	313.5	P	318.9	P	242.2	P	235.4	P	278.0	P	154.0	P	219.2	P	276.8	P	318.1	P	245.5	P	270.0	P	280.3	P	262.3	P	254.9	P	290.1	P	272.5	P	294.8	P
1417076_at	0.8	A	1.1	A	0.9	A	2.8	A	2.5	A	3.0	A	5.4	A	2.9	A	3.6	A	1.5	A	4.5	A	8.4	A	0.8	A	1.6	A	12.9	A	9.6	A	3.1	A	14.3	A
1417077_at	536.9	P	489.2	P	618.5	P	492.0	P	505.0	P	540.1	P	430.9	P	520.4	P	478.0	P	477.0	P	415.7	P	458.1	P	484.3	P	481.1	P	457.5	P	548.3	P	502.0	P	595.4	P
1417078_at	31.4	A	29.3	A	12.6	A	31.4	A	5.9	A	14.8	A	13.6	A	3.8	A	28.7	A	14.0	A	31.9	A	27.2	A	25.4	A	24.8	A	9.6	A	1.8	A	27.8	A	4.3	A
1417079_s_at	17.9	A	25.4	A	19.8	P	34.6	A	27.5	P	3.7	A	19.3	A	3.1	A	25.2	A	10.4	A	29.7	P	16.8	A	10.8	A	17.6	A	17.9	A	19.9	A	22.2	A	28.4	A
1417080_a_at	204.2	P	219.2	P	260.6	P	261.5	P	213.6	P	262.7	P	193.3	P	215.4	P	211.4	P	221.7	P	236.1	P	262.1	P	256.8	P	243.6	P	217.0	P	215.3	P	276.1	P	261.6	P
1417081_a_at	112.1	P	100.0	P	104.8	P	118.4	P	119.6	P	119.8	P	139.4	P	160.6	P	122.5	P	97.6	P	100.0	P	74.3	P	83.6	P	97.5	P	100.0	P	96.3	P	100.8	P	74.9	P
1417082_at	584.8	P	496.4	P	496.2	P	508.7	P	615.3	P	529.3	P	588.1	P	526.1	P	546.3	P	513.3	P	485.8	P	516.9	P	489.4	P	536.5	P	438.5	P	530.1	P	516.7	P	481.4	P
1417083_at	447.4	P	397.5	P	405.2	P	445.8	P	461.0	P	474.2	P	415.0	P	422.5	P	403.3	P	454.3	P	379.7	P	437.4	P	439.5	P	398.8	P	420.5	P	374.6	P	424.3	P	438.3	P
1417084_at	104.5	P	101.4	P	63.4	P	99.2	P	81.6	P	103.0	P	72.8	P	92.6	P	74.6	P	85.0	P	96.4	P	115.3	P	76.1	P	88.2	P	96.4	P	96.5	P	77.6	P	110.0	P
1417085_at	2.3	A	1.9	A	2.0	A	2.6	A	2.4	A	6.9	A	1.5	A	2.2	A	1.3	A	2.0	A	1.1	A	1.9	A	2.0	A	2.0	A	0.9	A	0.9	A	1.1	A	2.2	A
1417086_at	953.8	P	1137.5	P	1173.7	P	1133.2	P	1334.3	P	1290.4	P	844.0	P	762.3	P	1321.9	P	1386.0	P	1247.3	P	1126.9	P	1186.2	P	956.7	P	1281.0	P	1401.9	P	1383.0	P	1312.4	P
1417087_at	437.2	P	480.7	P	601.6	P	530.9	P	504.8	P	532.8	P	570.6	P	493.9	P	433.0	P	423.3	P	448.5	P	551.5	P	397.8	P	502.1	P	458.3	P	486.4	P	631.5	P	412.8	P
1417088_at	250.2	P	178.6	P	225.3	P	208.8	P	225.4	P	188.4	P	155.4	P	180.4	P	195.2	P	214.3	P	192.0	P	197.9	P	184.8	P	222.1	P	225.6	P	280.2	P	213.5	P	273.1	P
1417089_a_at	756.7	P	747.2	P	792.1	P	818.6	P	790.6	P	802.5	P	664.6	P	748.6	P	775.0	P	795.7	P	823.4	P	803.8	P	856.8	P	1013.6	P	893.1	P	795.6	P	789.3	P	863.1	P
1417090_at	172.6	P	160.0	P	202.7	P	168.0	P	247.0	P	173.0	P	119.0	P	208.5	P	180.2	P	192.9	P	115.2	P	131.5	P	129.6	P	155.6	P	230.7	P	180.4	P	199.8	P	157.4	P
1417091_at	270.1	P	201.6	P	291.6	P	300.9	P	219.1	P	251.5	P	177.1	P	189.8	P	264.7	P	174.6	P	247.8	P	221.4	P	198.8	P	186.6	P	201.2	P	199.2	P	249.9	P	256.4	P
1417092_at	73.4	P	70.0	P	61.3	P	77.6	P	51.5	P	66.1	P	75.4	P	117.2	P	83.3	P	51.4	P	59.9	P	51.9	P	54.8	P	38.7	P	50.6	P	71.2	P	66.2	P	54.5	P
1417093_a_at	79.1	P	67.7	P	91.3	P	79.4	P	77.2	P	79.4	P	66.6	P	96.8	P	78.3	P	84.6	P	101.3	P	82.8	P	87.5	P	91.9	P	94.6	P	70.8	P	51.6	P	98.1	P
1417094_at	2149.3	P	2276.2	P	2496.6	P	2329.4	P	2400.6	P	2409.8	P	2190.4	P	2318.3	P	2488.8	P	2390.4	P	2401.7	P	2582.2	P	2564.7	P	2673.0	P	2440.5	P	2539.6	P	2507.2	P	2564.0	P
1417095_a_at	65.1	P	51.0	P	41.2	P	48.4	P	35.2	P	41.7	P	44.5	P	49.5	P	52.5	P	40.4	P	54.9	P	39.8	P	45.6	P	84.3	P	79.1	P	35.0	P	34.7	P	62.4	P
1417096_at	85.8	M	106.6	A	95.4	P	103.1	M	91.4	P	63.2	P	65.5	A	79.7	P	86.4	P	76.1	P	55.1	P	77.6	P	60.7	P	61.3	A	103.1	P	87.8	P	64.4	P	89.3	M
1417097_at	72.7	P	71.5	P	85.8	P	68.6	P	94.6	P	85.0	P	80.8	P	83.7	P	68.9	P	82.4	P	88.4	P	65.0	P	90.2	P	60.1	P	80.7	P	97.2	P	80.9	P	79.7	P
1417098_s_at	83.9	P	70.0	P	100.0	P	91.0	P	97.5	P	85.9	P	83.5	P	93.3	P	87.5	P	78.5	P	84.0	P	83.5	P	94.2	P	99.5	P	106.7	P	102.0	P	88.6	P	100.8	P
1417099_at	242.6	P	205.3	P	213.8	P	236.8	P	258.6	P	229.5	P	185.1	P	172.5	P	165.7	P	209.7	P	239.0	P	229.0	P	232.1	P	178.6	P	177.0	P	259.2	P	236.5	P	196.3	P
1417100_at	89.2	P	126.7	P	120.0	P	114.3	P	92.0	P	98.4	P	125.5	P	130.2	P	104.9	P	110.0	P	112.4	P	74.6	P	91.7	P	117.3	P	127.7	P	83.3	P	105.2	P	89.9	P
1417101_at	197.9	P	179.6	P	158.1	P	203.2	P	157.3	P	215.1	P	189.6	P	270.2	P	168.5	P	147.8	P	164.5	P	134.7	P	187.8	P	146.9	P	161.5	P	179.0	P	152.8	P	175.9	P
1417102_a_at	1790.0	P	1873.1	P	1953.3	P	1691.0	P	1770.3	P	1968.4	P	1824.4	P	1969.4	P	1837.6	P	2087.8	P	2015.7	P	1901.9	P	2036.0	P	2160.7	P	2172.9	P	2033.3	P	2020.7	P	2038.9	P
1417103_at	552.3	P	604.3	P	559.4	P	541.7	P	479.8	P	546.9	P	464.3	P	517.0	P	562.0	P	528.7	P	494.3	P	475.7	P	528.4	P	477.9	P	535.3	P	558.2	P	477.0	P	564.3	P
1417104_at	39.4	P	32.3	P	41.1	P	52.7	P	53.0	P	62.2	P	122.7	P	107.2	P	57.8	P	41.4	A	27.2	M	16.8	A	53.0	P	50.5	P	30.8	P	20.4	A	11.9	A	46.4	A
1417105_at	881.7	P	809.6	P	911.9	P	721.8	P	731.4	P	893.6	P	848.5	P	812.0	P	773.2	P	784.9	P	801.4	P	759.1	P	894.1	P	885.9	P	824.0	P	940.1	P	1003.1	P	910.6	P
1417106_at	283.4	P	279.3	P	292.7	P	297.6	P	304.0	P	312.4	P	221.3	P	246.1	P	318.2	P	240.6	P	293.1	P	273.3	P	308.0	P	304.2	P	290.5	P	291.4	P	264.2	P	251.9	P
1417107_at	99.5	P	107.7	P	126.3	P	123.4	P	108.4	P	138.9	P	124.0	P	105.1	P	102.3	P	121.4	P	127.8	P	91.5	P	104.2	P	119.8	P	108.2	P	129.8	P	116.0	P	90.7	P
1417108_at	124.0	P	140.7	P	134.6	P	180.7	P	193.6	P	184.6	P	159.4	P	143.7	P	183.3	P	194.8	P	169.5	P	152.1	P	168.0	P	135.7	P	168.1	P	144.6	P	198.7	P	159.8	P
1417109_at	55.5	P	41.8	P	45.3	P	62.4	P	58.2	P	89.1	P	54.1	P	53.9	P	38.9	P	38.3	P	76.6	P	41.8	A	49.1	P	29.4	P	42.6	P	31.4	P	50.8	M	32.7	A
1417110_at	136.7	P	137.0	P	120.1	P	118.7	P	126.8	P	129.3	P	104.4	P	172.1	P	98.6	P	123.5	P	104.8	P	159.0	P	113.6	P	123.8	P	103.4	P	109.0	P	119.4	P	100.5	P
1417111_at	315.4	P	351.5	P	345.9	P	364.0	P	322.8	P	353.1	P	345.9	P	371.9	P	315.2	P	359.9	P	359.3	P	317.7	P	289.8	P	362.4	P	314.7	P	331.1	P	357.4	P	330.6	P
1417112_at	888.5	P	906.3	P	931.0	P	1024.3	P	880.4	P	865.9	P	867.7	P	910.4	P	816.9	P	890.0	P	954.4	P	948.5	P	925.4	P	854.9	P	936.3	P	844.6	P	884.3	P	946.3	P
1417113_at	272.5	P	312.1	P	361.8	P	265.3	P	285.1	P	292.6	P	204.0	P	232.2	P	372.2	P	272.4	P	269.3	P	286.1	P	273.0	P	265.8	P	280.0	P	281.2	P	273.7	P	281.4	P
1417114_at	261.5	P	260.1	P	246.8	P	237.9	P	239.0	P	251.6	P	196.4	P	193.6	P	241.3	P	291.9	P	240.2	P	273.1	P	263.8	P	250.4	P	222.4	P	294.6	P	243.8	P	278.9	P
1417115_at	591.0	P	569.0	P	566.9	P	531.8	P	578.7	P	560.1	P	392.6	P	548.2	P	622.7	P	518.8	P	601.4	P	539.9	P	590.7	P	529.4	P	774.6	P	605.9	P	527.0	P	478.6	P
1417116_at	660.1	P	581.1	P	595.7	P	773.4	P	682.1	P	722.5	P	1017.3	P	957.0	P	670.6	P	590.5	P	638.3	P	653.9	P	638.2	P	556.1	P	734.3	P	657.6	P	613.4	P	610.5	P
1417117_at	29.3	P	40.9	P	37.0	P	33.8	P	21.1	A	35.6	M	15.8	A	29.7	P	19.1	A	32.9	P	16.7	A	36.4	P	13.9	A	36.4	A	25.4	A	15.9	A	23.3	A	27.9	P
1417118_a_at	181.1	P	166.8	P	187.3	P	209.2	P	163.6	P	164.2	P	157.5	P	141.6	P	168.2	P	158.8	P	175.8	P	199.6	P	172.6	P	198.7	P	201.3	P	187.3	P	204.0	P	158.7	P
1417119_at	108.7	P	87.5	P	85.1	P	64.9	P	85.2	P	94.4	P	68.0	P	79.5	P	80.7	P	70.9	P	77.5	P	110.6	P	96.1	P	82.5	P	83.9	P	68.2	P	106.3	P	79.7	P
1417120_at	96.8	P	97.6	P	63.5	P	48.3	A	90.9	P	92.3	P	123.8	P	142.3	P	56.5	A	74.9	M	80.5	P	87.3	P	111.7	P	67.1	A	73.4	A	72.6	M	65.0	P	58.6	M
1417121_at	1837.0	P	1927.8	P	1812.9	P	1658.6	P	1875.3	P	1791.0	P	1171.8	P	1271.6	P	1727.3	P	1825.1	P	1834.5	P	1954.1	P	1823.5	P	1751.2	P	1730.4	P	1729.1	P	1630.2	P	1590.9	P
1417122_at	67.4	P	88.1	P	46.4	P	41.9	P	64.2	P	44.3	P	41.0	P	63.8	P	35.7	P	67.5	P	76.9	P	61.0	P	63.4	P	46.4	P	53.4	P	59.7	P	65.9	P	76.0	P
1417123_at	76.1	P	62.9	P	74.0	P	39.9	P	47.4	A	51.0	A	37.7	M	35.9	A	57.3	P	61.1	P	91.1	P	63.6	P	89.7	P	62.2	P	61.5	P	77.9	P	62.6	A	67.3	P
1417124_at	1241.6	P	1392.6	P	1366.0	P	1244.9	P	1309.9	P	1286.5	P	1473.6	P	1432.6	P	1362.6	P	1320.8	P	1481.6	P	1462.7	P	1450.2	P	1484.5	P	1539.2	P	1448.8	P	1427.3	P	1376.4	P
1417125_at	215.7	P	179.2	P	237.9	P	185.6	P	223.0	P	210.5	P	271.0	P	232.1	P	213.5	P	274.7	P	199.9	P	218.5	P	238.9	P	188.8	P	183.6	P	222.7	P	225.6	P	207.3	P
1417126_a_at	2598.4	P	2575.2	P	2646.7	P	2651.8	P	2638.6	P	2534.8	P	2646.7	P	2723.8	P	2736.4	P	2720.4	P	2389.8	P	2726.1	P	2478.9	P	2641.4	P	2053.1	P	2672.4	P	2762.7	P	2752.1	P
1417127_at	30.8	P	33.5	A	19.7	P	32.7	A	23.8	M	46.7	A	14.5	A	35.2	P	30.0	A	13.6	A	18.1	A	33.5	P	34.5	P	33.8	A	38.3	A	32.0	A	17.7	A	29.2	P
1417128_at	86.4	P	98.6	P	98.9	P	116.3	P	94.9	P	157.3	P	132.5	P	104.6	P	130.7	P	106.4	P	130.4	P	134.2	P	160.1	P	120.7	P	87.9	P	112.9	P	109.7	P	119.2	P
1417129_a_at	476.4	P	498.5	P	495.8	P	634.3	P	450.4	P	396.1	P	483.3	P	401.8	P	473.2	P	502.7	P	471.5	P	527.7	P	490.1	P	580.0	P	452.0	P	555.0	P	438.9	P	654.7	P
1417130_s_at	30.5	A	51.3	A	44.3	A	28.2	A	47.9	A	37.8	A	74.2	P	80.7	A	43.7	A	36.2	A	56.9	A	41.6	A	37.3	A	29.9	A	52.2	A	21.6	A	17.4	A	28.4	A
1417131_at	43.0	A	55.1	A	28.8	A	44.6	A	55.6	M	54.8	M	74.1	A	57.3	A	64.1	P	52.5	A	60.4	A	29.2	A	81.3	P	29.6	A	50.0	A	60.3	P	65.8	A	61.8	P
1417132_at	66.9	M	68.6	P	56.6	A	79.5	P	57.1	P	87.8	P	101.0	P	71.6	P	88.4	P	60.3	P	92.9	P	82.9	P	89.9	P	82.8	P	90.8	P	116.5	P	46.9	P	66.5	P
1417133_at	565.9	P	591.5	P	636.9	P	586.6	P	669.2	P	712.9	P	634.6	P	707.4	P	600.7	P	405.0	P	393.3	P	390.5	P	445.4	P	414.5	P	390.0	P	478.1	P	545.5	P	440.0	P
1417134_at	799.6	P	871.1	P	644.2	P	702.9	P	711.5	P	683.0	P	665.7	P	726.3	P	741.0	P	826.4	P	776.5	P	784.0	P	738.2	P	803.5	P	806.8	P	706.8	P	708.0	P	652.1	P
1417135_at	821.6	P	960.4	P	839.6	P	617.1	P	703.5	P	759.5	P	807.9	P	710.2	P	834.2	P	869.5	P	803.4	P	806.7	P	792.9	P	808.0	P	842.9	P	760.5	P	854.0	P	798.1	P
1417136_s_at	460.8	P	505.7	P	482.0	P	396.7	P	391.2	P	433.8	P	452.4	P	390.3	P	385.6	P	487.6	P	469.5	P	639.4	P	458.6	P	413.1	P	417.7	P	446.7	P	491.6	P	484.9	P
1417137_at	4.6	A	2.4	A	2.4	A	25.8	A	1.8	A	18.9	P	2.1	A	2.3	A	1.7	A	11.5	A	20.7	A	1.5	A	26.4	A	10.5	A	18.8	A	5.7	A	7.0	A	7.5	A
1417138_s_at	515.9	P	487.7	P	527.8	P	476.8	P	435.5	P	471.2	P	439.2	P	453.0	P	465.8	P	484.5	P	458.4	P	525.0	P	470.3	P	533.5	P	524.7	P	502.6	P	516.1	P	521.8	P
1417139_at	55.8	P	58.9	P	36.6	P	37.5	P	41.6	P	61.1	P	60.4	P	55.9	P	21.0	P	28.4	P	36.3	P	49.9	P	31.0	P	37.1	P	41.0	P	35.2	P	55.7	P	36.4	P
1417140_a_at	242.5	P	242.3	P	210.6	P	297.2	P	247.2	P	274.8	P	254.6	P	271.0	P	248.0	P	202.7	P	254.9	P	255.7	P	340.2	P	244.9	P	232.0	P	244.0	P	250.3	P	241.8	P
1417141_at	122.6	P	134.3	P	124.8	P	137.4	P	116.2	P	131.7	P	60.7	P	109.4	P	156.5	P	53.8	P	71.2	P	55.3	P	65.6	P	82.2	P	65.7	P	97.9	P	76.5	P	95.4	P
1417142_at	278.7	P	288.2	P	365.1	P	336.7	P	315.9	P	262.1	P	208.0	P	202.9	P	232.6	P	355.4	P	301.3	P	311.2	P	331.8	P	343.4	P	268.2	P	284.6	P	363.6	P	305.0	P
1417143_at	161.1	P	181.5	P	186.1	P	227.2	P	187.1	P	232.6	P	169.3	P	205.6	P	192.2	P	185.7	P	170.7	P	157.2	P	173.2	P	183.4	P	184.8	P	184.4	P	192.3	P	178.7	P
1417144_at	290.2	P	300.9	P	349.3	P	301.9	P	291.6	P	282.8	P	292.3	P	321.9	P	307.4	P	332.2	P	366.3	P	296.8	P	352.2	P	310.6	P	304.2	P	334.6	P	333.3	P	330.2	P
1417145_at	137.2	P	115.0	P	95.3	P	91.6	P	102.3	P	114.3	P	116.0	P	137.0	P	146.3	P	95.8	P	130.7	P	127.3	P	117.6	P	75.4	P	155.4	P	102.9	P	94.8	P	90.0	P
1417146_at	130.3	P	131.6	P	135.1	P	126.4	P	118.9	P	116.9	P	90.8	P	145.7	P	93.4	P	126.0	P	108.7	P	110.1	P	126.8	P	98.8	P	119.7	P	132.8	P	127.8	P	122.0	P
1417147_at	279.7	P	345.8	P	336.2	P	290.6	P	321.9	P	274.7	P	240.6	P	238.8	P	263.1	P	370.0	P	338.1	P	339.5	P	345.6	P	344.1	P	327.5	P	344.4	P	352.6	P	342.0	P
1417148_at	13.0	A	40.4	A	62.9	A	28.1	A	47.8	A	33.4	A	85.0	A	95.6	A	41.2	A	57.2	A	39.6	A	25.5	A	13.5	A	4.8	A	15.4	A	48.1	A	41.6	A	8.9	A
1417149_at	72.2	P	73.7	P	65.2	P	125.6	P	90.8	P	77.7	P	85.3	P	71.6	P	104.1	P	80.7	P	96.0	P	93.2	P	97.5	P	81.9	P	97.2	P	58.1	P	92.5	P	78.6	P
1417150_at	38.5	P	41.4	P	32.4	M	41.2	P	48.8	P	34.2	P	39.6	P	41.0	A	53.7	P	22.8	A	39.3	P	44.0	P	27.6	P	8.8	A	35.0	A	30.2	P	36.0	P	32.7	P
1417151_a_at	1416.9	P	1416.2	P	1572.7	P	1731.5	P	1578.2	P	1624.4	P	1872.0	P	1750.2	P	1604.3	P	1480.3	P	1418.5	P	1386.9	P	1264.0	P	1293.2	P	1255.1	P	1145.2	P	1228.5	P	1348.5	P
1417152_at	349.9	P	376.1	P	362.8	P	442.0	P	395.8	P	448.3	P	322.8	P	439.4	P	413.7	P	347.6	P	348.2	P	352.6	P	353.3	P	374.1	P	441.5	P	410.0	P	384.0	P	428.4	P
1417153_at	242.0	P	232.2	P	257.3	P	249.5	P	259.7	P	199.3	P	236.9	P	251.7	P	263.3	P	204.6	P	279.4	P	224.1	P	217.5	P	265.5	P	204.3	P	283.1	P	281.4	P	295.7	P
1417154_at	587.5	P	594.3	P	488.3	P	511.7	P	555.3	P	490.6	P	409.4	P	413.6	P	501.7	P	673.1	P	581.5	P	589.6	P	548.5	P	580.2	P	588.9	P	593.3	P	576.6	P	561.4	P
1417155_at	98.5	P	43.6	P	81.3	A	96.1	P	71.3	P	98.3	A	46.9	A	45.2	A	82.0	M	88.7	P	52.6	P	83.7	P	64.5	P	88.1	A	59.9	A	92.7	P	53.6	A	67.9	P
1417156_at	13.7	P	2.2	A	2.9	A	15.7	A	3.3	A	19.8	A	4.4	A	3.7	A	2.4	A	9.8	A	8.1	A	1.6	A	2.6	A	7.2	A	16.0	A	2.7	A	3.8	A	9.0	A
1417157_at	741.1	P	623.1	P	747.0	P	622.5	P	729.8	P	682.7	P	738.5	P	729.5	P	699.5	P	766.0	P	760.1	P	685.0	P	725.5	P	698.2	P	697.1	P	696.4	P	696.3	P	745.6	P
1417158_at	53.1	P	69.1	P	59.7	P	22.9	P	59.5	P	71.2	P	30.3	A	31.7	P	66.7	P	54.4	P	49.3	P	30.8	P	57.0	P	34.3	P	53.2	P	33.3	P	59.7	P	56.9	P
1417159_at	14.0	A	2.5	A	4.8	A	4.6	A	2.8	A	6.0	A	3.7	A	6.5	A	2.3	A	16.2	A	6.0	A	4.9	A	1.7	A	2.7	A	9.3	A	4.0	A	16.4	A	5.6	A
1417160_s_at	67.6	A	64.5	P	59.6	P	67.7	P	71.2	P	65.0	P	89.3	P	82.3	P	52.3	P	64.1	A	55.3	P	72.0	A	48.1	P	66.5	P	54.2	P	68.0	P	91.2	P	65.9	P
1417161_at	170.7	P	142.3	P	173.1	P	226.2	P	200.9	P	225.1	P	159.7	P	169.2	P	199.8	P	170.9	P	174.4	P	206.4	P	189.9	P	135.7	P	174.9	P	169.7	P	222.2	P	155.8	P
1417162_at	306.9	P	286.5	P	233.2	P	402.7	P	370.7	P	290.4	P	407.6	P	536.2	P	286.9	P	262.6	P	236.1	P	211.7	P	268.0	P	221.5	P	280.7	P	309.3	P	248.5	P	270.5	P
1417163_at	10.9	A	13.2	A	34.1	A	22.9	A	38.1	P	28.0	A	33.0	A	38.0	A	25.0	A	5.8	A	23.4	A	19.9	A	15.7	A	21.6	A	29.1	A	32.0	A	36.6	A	34.4	A
1417164_at	72.8	P	79.2	P	50.6	P	65.0	P	76.0	P	48.0	P	70.3	P	61.0	P	80.3	P	82.6	P	77.5	P	75.6	P	92.3	P	68.6	P	63.8	P	75.9	P	88.4	P	51.6	P
1417165_at	192.2	P	194.4	P	214.9	P	206.2	P	200.6	P	226.5	P	234.8	P	234.9	P	249.3	P	169.2	P	194.8	P	177.3	P	211.1	P	177.4	P	184.4	P	223.5	P	216.8	P	179.3	P
1417166_at	384.9	P	352.2	P	367.4	P	340.0	P	331.2	P	378.6	P	369.7	P	324.1	P	351.4	P	370.8	P	388.3	P	374.9	P	409.3	P	371.8	P	421.1	P	374.1	P	396.2	P	378.5	P
1417167_at	69.2	P	87.7	P	71.4	P	72.1	P	66.0	P	96.0	P	81.8	P	65.1	P	41.2	P	85.8	P	107.7	P	70.6	P	54.7	P	91.9	P	68.8	P	76.3	P	98.5	P	85.7	P
1417168_a_at	595.5	P	598.5	P	582.0	P	557.6	P	557.1	P	468.4	P	741.5	P	517.8	P	505.4	P	603.2	P	593.7	P	689.0	P	531.3	P	617.7	P	601.8	P	630.2	P	664.6	P	693.1	P
1417169_at	463.9	P	462.1	P	446.4	P	471.7	P	452.3	P	380.7	P	614.1	P	470.8	P	440.2	P	577.0	P	551.0	P	524.0	P	457.4	P	522.3	P	476.1	P	577.0	P	458.6	P	499.6	P
1417170_at	227.3	P	223.0	P	189.4	P	177.8	P	204.7	P	204.7	P	204.5	P	172.8	P	235.4	P	190.5	P	272.7	P	203.3	P	252.6	P	247.6	P	213.6	P	174.4	P	152.7	P	167.7	P
1417171_at	20.7	A	8.5	A	14.0	A	11.7	A	2.8	A	4.4	A	7.1	A	9.6	A	0.9	A	7.5	A	13.1	A	8.1	A	13.3	A	2.5	A	11.2	A	10.6	A	1.2	A	3.7	A
1417172_at	43.0	P	3.2	A	7.5	A	26.6	P	19.4	A	23.5	A	6.1	A	29.3	A	18.4	A	12.8	A	7.4	A	21.5	A	25.8	P	20.1	A	8.1	A	23.7	A	25.0	A	11.3	A
1417173_at	133.8	P	146.6	P	142.8	P	137.6	P	128.2	P	140.5	P	109.1	P	137.6	P	140.5	P	140.2	P	184.8	P	162.5	P	147.5	P	159.8	P	138.0	P	134.8	P	167.2	P	147.9	P
1417174_at	207.2	P	231.5	P	213.2	P	186.9	P	204.9	P	165.2	P	164.2	P	144.8	P	251.7	P	218.3	P	225.9	P	212.6	P	204.1	P	220.8	P	223.6	P	208.3	P	266.5	P	256.6	P
1417175_at	260.2	P	316.1	P	222.5	P	326.4	P	235.7	P	300.9	P	307.4	P	267.1	P	272.0	P	318.4	P	348.8	P	322.1	P	289.6	P	310.4	P	273.4	P	295.9	P	259.6	P	297.6	P
1417176_at	315.1	P	305.9	P	294.3	P	282.9	P	270.2	P	251.8	P	298.2	P	295.6	P	269.8	P	347.5	P	308.5	P	343.0	P	309.6	P	282.3	P	263.6	P	292.4	P	294.8	P	325.0	P
1417177_at	58.5	P	93.6	P	90.8	P	61.7	P	82.9	P	88.2	P	78.6	P	79.2	P	58.5	P	101.2	P	74.4	P	90.1	P	56.0	P	81.5	P	76.9	P	92.3	P	77.4	P	70.3	P
1417178_at	47.5	P	60.4	P	61.0	P	38.1	P	51.2	P	60.7	P	49.7	P	32.1	A	55.3	P	35.7	A	41.7	M	60.2	P	66.1	P	43.4	P	66.8	P	68.5	P	51.3	P	42.1	P
1417179_at	826.6	P	821.4	P	621.0	P	795.3	P	808.4	P	845.6	P	892.4	P	778.9	P	731.8	P	803.3	P	881.2	P	715.6	P	848.0	P	792.0	P	911.2	P	936.5	P	894.0	P	906.8	P
1417180_at	139.7	P	139.9	P	139.4	P	148.9	P	138.3	P	99.1	P	81.4	P	111.2	P	112.5	P	155.5	P	116.6	P	128.9	P	104.1	P	122.3	P	128.4	P	147.7	P	179.7	P	129.9	P
1417181_a_at	546.0	P	586.3	P	495.2	P	464.4	P	478.4	P	484.1	P	416.8	P	478.4	P	500.1	P	493.8	P	503.7	P	575.9	P	492.6	P	517.2	P	494.9	P	422.9	P	505.0	P	535.5	P
1417182_at	281.7	P	298.5	P	331.3	P	323.3	P	243.4	P	317.5	P	287.4	P	311.9	P	317.0	P	284.4	P	254.8	P	265.8	P	254.2	P	236.4	P	235.8	P	246.0	P	231.8	P	238.9	P
1417183_at	787.6	P	803.6	P	763.1	P	615.6	P	718.9	P	758.4	P	687.4	P	614.7	P	774.1	P	704.2	P	752.7	P	809.8	P	755.2	P	798.8	P	726.0	P	748.4	P	735.5	P	751.5	P
1417184_s_at	5324.2	P	3674.8	P	4069.9	P	4343.3	P	3705.0	P	2566.9	P	2811.2	P	4053.5	P	4481.2	P	5929.0	P	2904.7	P	4567.7	P	3961.0	P	6496.0	P	5364.4	P	4588.1	P	3558.7	P	4426.6	P
1417185_at	801.0	P	848.0	P	631.1	P	762.3	P	805.3	P	733.2	P	572.2	P	671.7	P	793.9	P	617.6	P	589.6	P	558.6	P	672.8	P	634.5	P	742.9	P	409.7	P	495.4	P	467.4	P
1417186_at	1191.4	P	1145.0	P	1138.7	P	1063.8	P	1150.2	P	1080.1	P	1254.0	P	1099.2	P	1234.7	P	1328.1	P	1269.7	P	1272.0	P	1250.9	P	1280.9	P	994.1	P	1320.3	P	1295.6	P	1268.4	P
1417187_at	47.7	P	47.6	P	56.3	P	35.5	P	27.4	P	38.0	P	37.3	P	22.3	A	51.3	P	66.5	P	47.0	P	45.5	P	56.9	P	23.5	A	41.6	P	56.0	P	62.8	P	56.2	P
1417188_s_at	257.4	P	295.9	P	255.9	P	183.7	P	233.3	P	195.9	P	193.1	P	203.1	P	197.9	P	252.7	P	267.8	P	214.5	P	242.2	P	230.8	P	222.4	P	218.3	P	220.9	P	231.4	P
1417189_at	303.7	P	291.3	P	335.9	P	386.8	P	272.2	P	363.5	P	304.1	P	359.1	P	284.5	P	241.8	P	219.8	P	229.8	P	292.1	P	279.0	P	247.4	P	271.8	P	302.8	P	264.6	P
1417190_at	260.7	P	224.1	P	212.9	P	176.2	P	228.4	P	230.9	P	225.7	P	226.5	P	262.5	P	203.4	P	173.8	P	199.6	P	142.5	P	183.6	P	181.7	P	181.1	P	195.1	P	190.0	P
1417191_at	1011.5	P	1073.9	P	1032.0	P	898.2	P	1012.1	P	960.7	P	1258.7	P	1084.9	P	1114.7	P	1061.4	P	1079.4	P	950.6	P	1037.3	P	1094.9	P	1045.7	P	1031.0	P	986.0	P	1050.1	P
1417192_at	284.9	P	298.3	P	237.0	P	186.4	P	240.9	P	223.5	P	270.1	P	298.9	P	231.2	P	261.5	P	323.2	P	228.7	P	255.3	P	280.9	P	289.9	P	276.1	P	280.8	P	256.5	P
1417193_at	636.5	P	544.8	P	590.9	P	465.8	P	550.8	P	554.9	P	521.3	P	526.6	P	558.5	P	697.4	P	595.4	P	637.6	P	670.2	P	676.1	P	557.5	P	567.6	P	686.2	P	545.2	P
1417194_at	44.4	P	55.9	P	37.4	P	26.9	P	51.7	P	37.6	P	31.5	M	19.4	P	49.8	P	46.6	P	24.1	P	34.8	M	36.2	P	42.6	P	32.7	P	41.5	P	41.1	P	47.2	P
1417195_at	93.8	P	72.3	P	66.7	P	62.0	P	97.1	P	59.3	P	70.8	P	85.7	P	70.6	P	74.2	P	85.9	P	83.6	P	77.0	P	94.3	P	69.3	P	48.7	P	96.2	P	69.5	P
1417196_s_at	109.7	P	139.3	P	111.7	P	99.4	P	120.9	P	79.8	P	107.1	P	116.8	P	102.3	P	110.1	P	95.4	P	102.0	P	85.9	P	95.9	P	135.8	P	115.5	P	86.5	P	83.1	P
1417197_at	47.3	P	20.8	A	33.9	M	29.7	A	36.8	A	44.5	A	45.6	P	32.3	A	43.0	A	28.8	A	36.9	A	37.9	A	40.9	M	54.8	A	32.0	A	48.7	P	52.3	A	45.5	A
1417198_at	2.5	A	3.2	A	12.2	A	30.3	A	3.2	A	2.2	A	7.2	A	2.2	A	2.2	A	4.3	A	23.9	M	20.1	A	2.0	A	20.1	A	10.9	A	16.0	A	1.4	A	29.9	A
1417199_at	377.8	P	380.2	P	357.9	P	347.7	P	345.9	P	353.0	P	415.1	P	397.6	P	354.1	P	424.5	P	373.5	P	397.1	P	324.6	P	421.5	P	390.9	P	377.5	P	383.5	P	358.6	P
1417200_at	304.8	P	290.0	P	282.7	P	248.5	P	274.4	P	290.9	P	256.3	P	263.6	P	277.4	P	332.5	P	300.6	P	352.9	P	280.8	P	328.2	P	282.9	P	307.8	P	272.3	P	313.8	P
1417201_at	162.6	P	178.0	P	159.2	P	179.7	P	172.8	P	149.6	P	181.2	P	191.0	P	168.5	P	158.7	P	153.4	P	177.2	P	173.9	P	173.5	P	177.8	P	173.2	P	166.6	P	157.1	P
1417202_s_at	772.3	P	769.8	P	689.5	P	689.4	P	609.7	P	652.5	P	564.2	P	601.9	P	718.6	P	758.8	P	749.7	P	802.6	P	674.2	P	748.5	P	708.9	P	613.2	P	653.4	P	664.7	P
1417203_at	112.7	P	105.9	P	114.4	P	95.2	P	128.5	P	107.9	P	116.5	M	83.7	P	115.1	P	90.1	P	141.6	P	89.8	P	120.6	P	133.6	P	104.9	P	124.8	P	124.6	P	88.2	P
1417204_at	382.0	P	456.5	P	445.6	P	480.9	P	417.6	P	411.6	P	450.6	P	471.0	P	436.6	P	446.0	P	385.0	P	396.3	P	371.9	P	331.3	P	402.5	P	416.3	P	404.2	P	399.6	P
1417205_at	56.3	P	55.7	P	52.4	P	56.1	P	40.1	P	50.3	P	53.3	P	51.5	P	34.2	P	63.1	P	58.2	P	45.8	P	41.6	P	47.2	P	33.4	P	32.0	P	36.1	A	36.9	P
1417206_at	154.3	P	148.7	P	185.1	P	165.8	P	159.9	P	157.8	P	158.4	P	146.2	P	142.0	P	174.6	P	161.8	P	162.7	P	156.6	P	160.7	P	139.4	P	164.0	P	150.3	P	181.3	P
1417207_at	48.7	A	57.5	A	15.4	A	29.1	A	57.0	A	44.3	A	36.9	A	56.3	A	51.2	A	42.7	A	31.6	A	39.3	A	41.6	A	62.4	A	50.0	A	32.7	A	21.3	A	37.5	A
1417208_at	123.6	P	135.1	P	139.3	P	155.0	P	114.7	P	141.0	P	102.2	P	114.6	P	143.2	P	138.9	P	92.0	P	137.4	P	119.2	P	153.2	P	131.1	P	131.8	P	151.1	P	113.4	P
1417209_at	233.4	P	219.7	P	217.9	P	223.3	P	206.8	P	213.2	P	221.8	P	241.7	P	211.3	P	256.4	P	188.6	P	226.1	P	226.3	P	219.5	P	204.7	P	210.4	P	208.7	P	243.0	P
1417210_at	368.1	P	1.1	A	0.2	A	396.2	P	14.9	A	6.7	A	436.9	P	1.2	A	375.1	P	323.3	P	8.8	A	5.6	A	331.7	P	5.1	A	0.9	A	346.4	P	4.5	A	3.7	A
1417211_a_at	547.1	P	454.2	P	435.0	P	370.5	P	433.1	P	401.1	P	438.7	P	422.0	P	304.2	P	395.2	P	468.9	P	421.8	P	400.4	P	350.7	P	360.2	P	448.7	P	455.0	P	470.9	P
1417212_at	124.2	P	112.6	P	83.4	P	107.4	P	90.5	P	82.1	P	134.1	P	107.5	P	117.8	P	102.0	P	165.2	P	147.3	P	133.4	P	124.6	P	120.3	P	123.5	P	128.2	P	123.9	P
1417213_a_at	168.8	P	166.2	P	207.1	P	141.5	P	165.0	P	188.7	P	174.0	P	143.0	P	162.4	P	203.1	P	176.6	P	183.4	P	186.7	P	232.6	P	143.6	P	209.6	P	171.3	P	181.3	P
1417214_at	220.0	P	229.7	P	224.9	P	202.5	P	137.2	P	180.1	P	215.7	P	203.5	P	222.8	P	212.3	P	180.2	P	238.4	P	275.8	P	175.6	P	161.8	P	148.8	P	177.0	P	135.5	P
1417215_at	51.8	P	67.1	P	44.5	P	69.5	P	46.6	P	30.9	A	54.7	P	48.4	P	69.4	P	53.4	P	57.1	P	56.9	P	55.9	P	56.4	P	47.9	P	67.8	P	51.3	P	61.5	P
1417216_at	184.8	P	197.3	P	190.8	P	213.4	P	206.4	P	237.2	P	163.9	P	171.5	P	232.7	P	210.7	P	205.0	P	255.9	P	219.3	P	192.1	P	200.7	P	182.0	P	233.7	P	192.6	P
1417217_at	62.4	P	83.0	P	47.0	P	78.0	P	53.5	P	66.7	P	72.8	P	83.3	P	67.7	P	42.7	A	75.2	P	69.3	P	48.8	A	48.4	P	66.8	P	47.8	P	67.9	P	61.7	P
1417218_at	32.1	P	38.5	A	23.6	A	32.9	A	34.3	P	30.4	A	26.1	A	30.7	A	37.9	A	22.7	M	20.9	A	25.7	P	35.2	A	31.1	M	26.3	A	21.4	A	26.2	P	27.5	A
1417219_s_at	1433.1	P	1618.2	P	1407.4	P	1370.2	P	1389.7	P	1422.1	P	1239.3	P	1336.5	P	1572.3	P	1435.0	P	1572.5	P	1508.8	P	1544.5	P	1720.8	P	1570.1	P	1472.0	P	1421.7	P	1454.9	P
1417220_at	206.5	P	235.0	P	257.5	P	276.9	P	274.0	P	267.2	P	314.1	P	360.3	P	273.6	P	182.5	P	189.1	P	236.1	P	236.6	P	198.0	P	226.7	P	266.2	P	238.7	P	239.9	P
1417221_at	56.5	P	49.8	P	54.8	P	64.6	P	102.1	P	63.5	P	43.2	P	45.9	P	55.7	P	92.4	P	55.0	P	54.5	P	48.4	P	61.1	M	52.1	P	26.1	A	41.0	P	27.2	P
1417222_a_at	69.7	P	79.0	P	29.1	P	74.7	P	70.9	P	45.5	P	55.6	P	131.4	P	82.4	P	45.7	P	63.0	P	71.7	P	62.7	P	78.8	P	60.5	P	59.3	P	52.7	P	58.0	P
1417223_at	428.6	P	387.4	P	401.1	P	416.3	P	368.6	P	403.7	P	390.7	P	434.0	P	319.5	P	414.0	P	397.5	P	420.8	P	349.6	P	359.1	P	402.6	P	379.1	P	426.5	P	402.4	P
1417224_a_at	60.9	P	61.0	P	61.6	P	61.5	P	50.6	P	60.1	P	50.9	P	40.0	P	72.0	P	65.8	P	65.0	P	62.6	P	45.5	P	78.7	P	48.7	P	55.5	P	95.7	P	68.0	P
1417225_at	836.2	P	923.4	P	947.3	P	718.6	P	793.0	P	805.2	P	823.2	P	673.7	P	794.3	P	846.7	P	878.7	P	874.6	P	786.2	P	851.3	P	771.2	P	971.9	P	849.1	P	825.5	P
1417226_at	159.1	P	176.1	P	145.9	P	221.7	P	175.6	P	186.4	P	147.3	P	150.3	P	176.2	P	143.8	P	172.1	P	163.0	P	192.2	P	178.0	P	174.4	P	180.6	P	144.8	P	188.3	P
1417227_at	330.4	P	265.4	P	292.2	P	241.6	P	246.8	P	294.1	P	291.8	P	374.2	P	244.8	P	289.2	P	249.8	P	283.8	P	284.7	P	268.5	P	247.3	P	249.7	P	255.3	P	268.0	P
1417228_at	68.7	A	60.7	A	79.9	P	62.7	A	90.3	A	60.8	A	56.0	A	59.1	A	77.4	A	27.4	P	35.2	A	87.1	A	45.5	A	27.7	A	72.7	A	85.7	A	75.5	A	90.8	A
1417229_at	63.0	P	64.3	A	59.0	A	38.5	A	69.5	A	60.3	A	34.8	A	48.8	A	40.5	A	37.2	A	63.9	A	61.5	A	47.6	A	63.5	A	64.8	A	70.3	A	56.3	A	90.7	P
1417230_at	43.2	P	42.8	P	49.9	P	34.6	A	37.9	P	58.3	P	55.9	P	46.3	M	50.4	P	31.0	P	35.3	P	31.3	P	55.2	M	42.7	P	20.0	A	45.5	M	32.2	P	30.9	P
1417231_at	53.8	A	41.5	A	29.3	A	12.3	A	35.6	A	35.1	A	43.0	A	45.5	A	41.5	A	27.6	A	48.4	A	44.6	A	58.8	A	43.6	A	40.4	A	26.2	A	37.2	A	44.9	P
1417232_at	19.0	A	38.5	P	23.2	A	13.6	A	13.6	A	5.6	A	37.1	A	16.5	A	29.8	A	36.7	A	32.0	M	13.1	A	35.6	A	23.3	A	14.6	A	10.8	A	8.9	A	13.0	A
1417233_at	391.0	P	431.0	P	424.1	P	373.9	P	408.8	P	395.9	P	385.6	P	379.7	P	375.9	P	442.0	P	404.7	P	436.7	P	405.6	P	405.9	P	394.6	P	454.2	P	440.8	P	484.7	P
1417234_at	5.4	A	14.2	A	2.8	A	9.4	A	4.7	A	19.2	A	28.1	A	35.9	P	24.6	A	1.0	A	8.3	A	20.8	A	15.7	A	3.0	A	4.9	A	4.0	A	6.4	A	16.1	A
1417235_at	478.2	P	412.4	P	442.0	P	542.4	P	453.5	P	496.2	P	785.5	P	588.4	P	505.0	P	470.0	P	490.0	P	482.3	P	450.2	P	497.1	P	531.2	P	536.6	P	516.9	P	446.3	P
1417236_at	292.9	P	276.3	P	281.4	P	347.6	P	292.7	P	258.1	P	454.0	P	320.8	P	309.9	P	293.9	P	311.7	P	316.8	P	280.6	P	329.7	P	311.5	P	277.6	P	279.6	P	296.3	P
1417237_at	79.9	P	113.0	P	92.7	P	146.0	P	103.1	P	96.3	P	86.3	P	100.4	P	93.2	P	76.0	P	75.3	P	60.6	P	117.6	P	86.9	P	92.5	P	89.5	P	84.1	P	109.2	P
1417238_at	366.4	P	418.8	P	396.0	P	303.6	P	327.8	P	309.8	P	254.4	P	300.7	P	309.6	P	420.7	P	333.3	P	383.6	P	375.6	P	325.3	P	275.2	P	306.1	P	376.3	P	339.4	P
1417239_at	680.8	P	671.1	P	624.1	P	572.3	P	557.6	P	596.8	P	674.7	P	699.6	P	636.3	P	586.9	P	560.4	P	530.5	P	592.9	P	584.7	P	510.0	P	703.1	P	627.6	P	623.2	P
1417240_at	186.9	P	195.5	P	180.6	P	187.4	P	230.8	P	165.4	P	238.8	P	243.5	P	156.9	P	190.1	P	182.7	P	178.1	P	198.6	P	145.1	P	172.7	P	192.5	P	191.9	P	192.3	P
1417241_at	177.0	P	152.5	P	160.4	P	164.4	P	169.9	P	159.7	P	128.3	P	122.4	P	197.7	P	183.5	P	228.9	P	206.0	P	206.6	P	200.7	P	216.9	P	171.4	P	216.2	P	202.4	P
1417242_at	568.8	P	580.6	P	623.0	P	598.6	P	539.0	P	627.6	P	681.1	P	579.4	P	565.0	P	557.1	P	513.6	P	605.1	P	587.0	P	567.2	P	466.0	P	567.2	P	557.7	P	512.8	P
1417243_at	326.4	P	365.1	P	404.3	P	358.1	P	363.9	P	378.2	P	320.4	P	327.4	P	334.3	P	357.1	P	348.1	P	397.7	P	363.9	P	394.7	P	314.2	P	405.0	P	364.2	P	349.2	P
1417244_a_at	55.3	P	104.2	P	55.0	P	91.5	P	58.9	P	50.5	A	28.7	A	44.4	A	72.6	A	29.3	A	33.6	A	20.8	A	13.7	A	40.8	A	30.1	A	28.4	A	16.5	A	16.3	A
1417245_at	224.9	P	239.1	P	257.1	P	218.9	P	241.0	P	306.7	P	204.8	P	183.5	P	244.2	P	249.8	P	251.9	P	302.9	P	238.5	P	274.3	P	245.6	P	270.7	P	268.7	P	289.6	P
1417246_at	3.2	A	2.3	A	7.3	A	2.4	A	9.7	A	21.8	A	1.9	A	19.4	A	5.2	A	18.0	A	2.1	A	3.0	A	2.6	A	17.8	A	3.3	A	7.9	A	3.7	A	9.0	A
1417247_at	223.8	P	252.4	P	257.8	P	286.2	P	249.6	P	269.0	P	209.6	P	235.9	P	260.7	P	234.5	P	234.6	P	229.1	P	230.2	P	280.6	P	248.9	P	219.4	P	237.3	P	218.1	P
1417248_at	233.8	P	257.3	P	256.7	P	288.5	P	234.1	P	293.4	P	259.5	P	209.8	P	237.8	P	221.8	P	278.1	P	311.8	P	228.1	P	212.0	P	225.4	P	237.2	P	250.1	P	269.9	P
1417249_at	39.0	A	49.1	A	5.7	A	16.7	A	26.9	A	23.3	A	22.2	A	35.7	A	5.8	A	25.8	A	15.6	A	13.5	A	20.3	A	20.8	A	13.2	A	20.5	A	9.3	A	22.2	A
1417250_at	268.6	P	255.8	P	296.0	P	284.5	P	312.7	P	280.5	P	307.3	P	289.2	P	302.1	P	266.0	P	241.3	P	232.0	P	241.5	P	233.0	P	242.7	P	238.2	P	227.9	P	263.8	P
1417251_at	102.8	P	105.6	P	99.2	P	75.3	P	101.1	P	102.8	P	98.1	P	100.1	P	109.1	P	113.2	P	111.9	P	96.9	P	111.6	P	111.0	P	113.7	P	99.6	P	92.1	P	99.0	P
1417252_at	258.6	P	227.6	P	264.1	P	247.7	P	218.2	P	272.7	P	217.8	P	235.2	P	249.1	P	300.2	P	279.9	P	261.6	P	270.5	P	279.8	P	268.7	P	312.7	P	284.2	P	253.1	P
1417253_at	258.5	P	232.7	P	256.3	P	238.3	P	272.1	P	241.4	P	166.6	P	171.2	P	212.9	P	282.1	P	218.7	P	260.3	P	284.6	P	300.3	P	252.1	P	240.9	P	305.6	P	262.6	P
1417254_at	59.0	P	75.6	P	57.8	P	66.1	P	69.0	P	77.0	P	71.4	P	71.3	P	105.7	P	75.2	P	71.2	P	80.8	P	87.2	P	65.6	P	73.9	P	92.0	P	82.0	P	52.1	P
1417255_at	156.6	P	180.1	P	205.8	P	215.3	P	175.7	P	167.7	P	186.9	P	160.2	P	145.9	P	176.3	P	171.5	P	172.2	P	188.2	P	170.9	P	191.3	P	171.5	P	187.6	P	181.2	P
1417256_at	0.7	A	0.9	A	6.4	A	8.3	A	1.1	A	6.5	A	0.5	A	11.8	A	1.3	A	15.8	A	8.9	A	0.2	A	3.4	A	0.4	A	2.4	A	4.2	A	1.6	A	4.8	A
1417257_at	18.9	A	16.5	A	24.1	A	23.8	A	21.1	A	19.0	A	27.8	A	26.6	A	26.6	A	12.6	A	14.2	A	4.4	A	5.5	A	19.2	A	21.1	A	3.8	A	3.8	A	27.9	A
1417258_at	1284.9	P	1229.3	P	1315.2	P	1308.6	P	1275.3	P	1269.4	P	1235.1	P	1234.9	P	1371.5	P	1320.3	P	1322.1	P	1430.7	P	1346.1	P	1400.8	P	1309.8	P	1251.7	P	1340.2	P	1349.8	P
1417259_a_at	933.0	P	975.6	P	1102.4	P	950.7	P	978.8	P	975.7	P	1161.6	P	1033.3	P	918.2	P	981.0	P	1020.0	P	1029.5	P	1069.7	P	882.5	P	833.8	P	1016.7	P	999.0	P	1001.7	P
1417260_at	354.6	P	389.0	P	369.5	P	333.8	P	389.8	P	460.4	P	367.0	P	300.0	P	529.3	P	401.4	P	392.4	P	408.3	P	367.5	P	418.5	P	381.9	P	394.4	P	420.5	P	404.1	P
1417261_at	75.8	P	61.8	P	84.5	P	74.7	P	82.6	P	94.4	P	101.0	P	98.2	P	83.2	P	71.6	P	64.7	P	60.1	P	103.7	P	61.2	P	78.3	P	82.6	P	55.4	A	66.3	P
1417262_at	51.4	P	45.7	P	44.0	P	75.1	P	78.9	P	61.8	P	98.2	P	46.3	P	109.1	P	87.2	P	78.3	P	59.1	P	93.7	P	66.4	P	101.9	P	51.2	P	46.5	P	71.0	P
1417263_at	56.3	P	68.9	P	78.7	P	93.8	P	89.1	P	69.5	P	106.8	P	43.7	P	98.3	P	90.0	P	88.9	P	95.8	P	104.7	P	58.9	P	60.6	P	66.4	P	80.5	P	53.6	P
1417264_at	200.0	P	194.9	P	204.0	P	238.9	P	220.1	P	220.4	P	150.2	P	149.7	P	203.6	P	210.0	P	204.0	P	184.6	P	193.5	P	189.3	P	234.5	P	242.8	P	219.1	P	232.2	P
1417265_s_at	161.1	P	166.4	P	144.5	P	117.2	P	153.5	P	148.2	P	106.5	P	118.5	P	117.2	P	148.5	P	163.8	P	157.8	P	166.4	P	162.5	P	159.4	P	158.5	P	140.0	P	182.7	P
1417266_at	70.2	P	66.6	M	28.6	P	77.8	P	76.2	P	57.5	P	86.2	P	70.8	P	51.0	P	15.6	A	11.8	A	31.1	A	29.7	P	26.1	A	20.6	A	50.8	M	38.5	A	28.1	A
1417267_s_at	36.9	P	39.9	P	35.0	P	32.8	P	26.3	A	13.7	A	27.5	A	14.6	P	26.7	A	30.8	A	7.8	A	41.3	P	22.9	P	12.0	A	14.4	A	27.8	A	39.8	P	32.1	P
1417268_at	57.2	P	61.0	P	59.6	A	77.6	P	62.5	P	71.9	P	195.4	P	112.0	P	67.5	A	61.5	A	31.3	A	47.2	P	43.3	A	47.0	A	40.2	A	46.3	A	57.0	A	51.4	M
1417269_at	762.6	P	691.0	P	730.3	P	683.1	P	758.1	P	731.5	P	691.9	P	782.0	P	738.4	P	756.0	P	744.1	P	716.4	P	783.5	P	691.2	P	708.9	P	657.2	P	658.8	P	755.4	P
1417270_at	86.5	P	55.6	P	46.0	P	65.3	P	66.5	P	72.3	P	79.5	P	43.4	P	69.0	P	57.1	P	72.8	P	49.2	P	77.7	P	53.0	P	73.8	P	78.2	P	59.8	P	52.9	P
1417271_a_at	139.0	P	148.5	P	154.3	P	142.0	P	140.9	P	114.8	P	165.5	P	122.7	P	161.5	P	180.9	P	87.4	P	121.7	P	134.2	M	183.3	P	145.4	P	129.4	P	145.4	P	144.0	P
1417272_at	70.1	P	69.7	P	99.3	P	56.8	P	53.7	P	73.3	P	87.8	P	110.0	P	71.1	P	56.8	P	64.4	P	44.6	P	59.9	P	62.1	P	56.3	P	89.1	P	56.2	P	63.7	P
1417273_at	73.0	P	78.9	P	69.9	P	161.5	P	123.9	P	109.1	P	130.4	P	102.9	P	94.0	P	71.8	P	95.9	P	74.1	P	101.3	P	79.9	P	75.6	P	75.7	P	48.1	P	67.0	P
1417274_at	422.4	P	445.6	P	494.3	P	482.4	P	484.0	P	464.9	P	401.6	P	463.2	P	440.2	P	453.5	P	432.0	P	479.9	P	477.7	P	467.7	P	450.7	P	484.8	P	430.4	P	448.1	P
1417275_at	1286.6	P	1313.2	P	1509.3	P	1388.0	P	1546.6	P	1590.7	P	2005.5	P	1768.3	P	1275.8	P	2423.2	P	2253.7	P	2070.9	P	1924.1	P	1758.6	P	2086.4	P	1705.9	P	1733.5	P	1625.6	P
1417276_at	3.1	A	2.9	A	1.3	A	10.3	A	2.0	A	0.8	A	2.1	A	0.8	A	1.3	A	1.7	A	1.0	A	2.3	A	2.8	A	0.7	A	0.9	A	23.3	A	9.0	A	0.7	A
1417277_at	32.2	A	45.1	A	36.6	M	52.9	P	30.9	A	49.1	P	13.7	A	54.3	A	58.6	P	22.9	A	32.6	A	43.4	P	44.6	A	26.1	A	55.6	P	46.5	P	36.5	A	30.7	A
1417278_a_at	71.7	P	60.1	P	37.7	A	57.1	A	33.0	P	46.7	P	29.7	A	40.6	A	44.9	A	38.5	M	51.8	P	57.9	P	59.3	M	40.6	P	47.5	P	56.5	P	50.9	M	55.8	P
1417279_at	2434.9	P	2297.6	P	2509.9	P	2100.1	P	2297.0	P	2280.6	P	1398.1	P	1290.7	P	2424.8	P	2613.1	P	2601.5	P	2589.5	P	2579.0	P	2383.0	P	2434.4	P	2746.0	P	2862.9	P	2700.8	P
1417280_at	12.1	A	2.8	A	1.3	A	12.0	A	23.0	A	1.6	A	1.2	A	1.4	A	7.2	A	2.0	A	3.4	A	1.2	A	3.0	A	1.3	A	3.7	A	1.1	A	3.0	A	1.6	A
1417281_a_at	15.4	A	36.1	A	31.5	A	9.5	A	15.6	A	11.9	A	8.4	A	4.0	A	16.5	A	35.3	A	2.6	A	23.5	A	3.7	A	24.4	A	29.7	A	18.1	A	22.9	A	9.7	A
1417282_at	23.4	A	15.8	A	30.5	A	27.8	A	23.7	A	15.1	A	14.6	A	6.0	A	17.1	A	48.7	A	13.0	A	6.4	A	24.8	A	26.7	A	29.8	A	3.7	A	53.5	A	3.2	A
1417283_at	904.9	P	933.5	P	1054.6	P	940.2	P	886.6	P	1098.1	P	857.6	P	717.1	P	858.4	P	1222.0	P	1242.4	P	1128.0	P	1204.0	P	1116.1	P	1186.5	P	1184.7	P	1205.5	P	1145.2	P
1417284_at	171.5	P	178.7	P	161.2	P	186.9	P	175.5	P	166.7	P	187.4	P	150.0	P	178.4	P	162.8	P	164.0	P	190.9	P	176.4	P	153.2	P	153.2	P	156.8	P	171.4	P	156.7	P
1417285_a_at	1723.8	P	1777.5	P	1665.9	P	1732.8	P	1679.8	P	1756.1	P	1642.8	P	1644.3	P	1783.7	P	1752.0	P	1732.9	P	1788.0	P	1860.9	P	1845.0	P	1937.3	P	1761.7	P	1702.6	P	1775.0	P
1417286_at	1542.0	P	1605.7	P	1483.0	P	1411.4	P	1334.9	P	1464.0	P	1315.2	P	1212.7	P	1329.0	P	1677.3	P	1524.0	P	1690.4	P	1521.0	P	1497.2	P	1067.6	P	1491.9	P	1475.9	P	1574.8	P
1417287_at	170.3	P	181.7	P	147.2	P	202.7	P	181.5	P	175.5	P	202.4	P	219.9	P	205.2	P	201.7	P	183.3	P	161.7	P	187.6	P	170.1	P	166.9	P	113.9	P	171.4	P	149.4	P
1417288_at	185.2	P	161.6	P	180.1	P	208.4	P	195.9	P	240.9	P	432.6	P	344.5	P	210.3	P	172.5	P	169.3	P	119.4	P	195.9	P	217.1	P	166.8	P	261.0	P	211.6	P	212.6	P
1417289_at	73.1	P	85.2	P	67.0	P	69.3	P	61.3	P	45.7	P	120.8	P	84.8	P	52.9	P	62.4	P	52.0	P	49.6	P	46.7	P	78.9	P	48.8	P	85.6	P	81.9	P	90.5	P
1417290_at	18.8	A	23.7	A	3.2	A	4.1	A	31.5	A	12.5	A	33.5	A	25.5	A	25.0	A	29.2	A	25.7	A	29.1	A	22.2	P	18.4	A	23.6	P	23.8	A	11.6	A	17.8	A
1417291_at	113.2	P	137.6	P	149.2	P	217.2	P	203.3	P	174.3	P	296.2	P	297.2	P	174.1	P	95.1	M	142.0	P	88.2	P	108.4	A	145.1	P	122.3	P	67.6	P	116.0	P	105.2	P
1417292_at	35.6	A	45.3	P	29.6	P	48.1	P	44.8	P	87.6	P	28.4	A	33.1	A	36.4	A	36.6	A	15.6	A	38.5	A	5.8	A	21.3	A	8.7	A	19.3	A	35.1	A	16.8	A
1417293_at	133.7	P	120.4	P	118.9	P	134.7	P	157.5	P	131.5	P	131.4	P	116.9	P	115.1	P	167.8	P	114.4	P	143.3	P	120.3	P	159.8	P	116.6	P	111.4	P	108.2	P	110.2	P
1417294_at	145.9	P	195.4	P	186.0	P	190.3	P	174.4	P	237.2	P	203.5	P	238.7	P	157.7	P	166.8	P	225.4	P	177.7	P	209.7	P	188.7	P	157.0	P	173.6	P	172.9	P	148.8	P
1417295_at	174.0	P	177.9	P	161.2	P	195.2	P	175.6	P	180.4	P	185.2	P	218.7	P	174.6	P	193.2	P	197.3	P	180.4	P	206.3	P	178.7	P	180.7	P	185.8	P	136.6	P	176.3	P
1417296_at	203.3	P	164.0	P	214.9	P	189.1	P	172.2	P	157.0	P	190.5	P	276.6	P	172.3	P	264.0	P	160.3	P	205.3	P	194.3	P	190.5	P	176.4	P	259.1	P	224.0	P	183.5	P
1417297_at	26.2	A	34.4	A	35.1	A	25.7	A	39.0	A	20.8	A	60.3	M	50.1	A	25.3	A	45.4	A	13.6	A	27.1	A	38.3	A	52.1	P	20.0	A	45.0	P	45.2	A	45.7	M
1417298_at	251.6	P	254.9	P	277.8	P	230.5	P	254.4	P	266.8	P	235.1	P	246.4	P	227.3	P	240.1	P	241.8	P	246.9	P	254.9	P	255.6	P	249.0	P	271.0	P	261.8	P	298.1	P
1417299_at	23.7	P	22.8	P	14.4	A	4.8	A	17.0	P	22.3	A	21.1	P	27.7	P	21.2	A	27.4	A	17.4	P	14.4	A	23.5	P	33.6	A	18.4	M	13.4	A	48.1	A	25.3	P
1417300_at	35.2	P	28.1	A	40.3	M	44.6	A	37.1	P	28.1	P	64.8	P	42.6	P	35.7	P	28.8	A	26.6	A	34.9	A	26.8	A	44.7	P	33.9	A	70.3	P	49.0	P	33.7	A
1417301_at	84.1	P	86.1	P	71.6	P	84.0	P	77.5	P	75.6	P	81.0	P	99.2	P	85.4	P	74.5	P	64.0	P	62.2	P	73.6	P	68.7	P	77.5	P	89.1	P	36.7	A	70.3	P
1417302_at	46.0	A	40.1	A	33.5	A	52.1	A	50.7	A	35.7	A	11.4	A	49.5	A	28.5	A	15.5	A	7.8	A	26.5	A	25.4	A	45.8	A	55.0	A	34.4	A	52.2	A	50.7	A
1417303_at	94.9	P	84.5	P	110.4	P	96.7	P	86.6	P	71.8	P	66.6	P	53.7	P	80.1	P	72.1	P	99.1	P	73.8	P	92.8	P	82.0	P	111.5	P	110.0	P	65.6	P	83.9	P
1417304_at	109.0	P	101.7	P	116.8	P	123.6	P	85.9	P	98.9	P	111.6	P	89.6	P	100.0	P	52.9	P	101.0	P	96.5	P	114.1	P	73.3	P	98.7	P	102.6	P	89.8	M	85.1	P
1417305_at	87.9	P	79.3	P	99.6	P	85.8	P	89.4	P	73.2	P	113.8	P	85.3	P	85.1	P	114.4	P	98.0	P	89.4	P	104.4	P	98.5	P	110.7	P	105.9	P	100.8	P	121.8	P
1417306_at	119.3	P	109.3	P	90.7	P	91.1	P	93.1	P	100.7	M	95.6	P	92.2	P	88.6	P	81.9	P	75.4	P	97.6	P	110.4	P	95.4	P	104.4	P	110.4	P	95.5	P	99.9	P
1417307_at	184.2	P	213.2	P	260.1	P	216.0	P	213.0	P	200.7	P	261.6	P	247.8	P	266.6	P	235.0	P	189.4	P	172.0	P	213.6	P	221.9	P	169.8	P	223.2	P	245.4	P	248.7	P
1417308_at	3177.8	P	3209.7	P	3485.7	P	3404.4	P	3281.2	P	3465.0	P	3348.4	P	3055.0	P	3401.5	P	3610.3	P	3310.1	P	3507.0	P	3281.6	P	3234.9	P	2977.1	P	3860.1	P	3653.3	P	3610.2	P
1417309_at	78.5	P	95.7	P	92.2	P	104.8	P	112.7	P	108.3	P	154.9	P	93.9	P	94.8	P	72.0	P	120.8	P	105.0	P	98.1	P	76.0	P	84.9	P	63.3	P	49.5	P	81.4	P
1417310_at	74.1	A	59.6	A	75.0	A	65.8	A	51.0	A	55.4	A	93.4	A	62.0	A	61.5	A	64.9	A	73.2	A	71.6	A	60.1	A	83.9	A	70.3	A	63.7	A	69.6	A	54.7	A
1417311_at	781.8	P	773.8	P	805.2	P	728.6	P	777.7	P	706.5	P	927.5	P	796.0	P	754.3	P	854.2	P	792.9	P	847.8	P	761.2	P	734.5	P	678.5	P	706.9	P	779.1	P	801.5	P
1417312_at	658.8	P	622.6	P	600.3	P	568.9	P	696.4	P	666.9	P	657.8	P	573.6	P	653.0	P	748.6	P	716.3	P	644.6	P	795.7	P	754.8	P	674.9	P	711.6	P	709.8	P	749.7	P
1417313_at	223.3	P	235.4	P	225.5	P	249.0	P	247.4	P	260.9	P	261.7	P	244.4	P	268.8	P	236.9	P	244.3	P	216.5	P	199.8	P	260.8	P	217.9	P	256.1	P	239.7	P	207.7	P
1417314_at	12.3	A	8.7	A	17.4	A	6.7	A	3.4	A	10.0	A	4.3	A	13.6	A	4.7	A	16.1	A	3.0	A	2.7	A	17.2	A	8.4	A	3.2	A	4.3	A	1.4	A	2.4	A
1417315_at	471.4	P	484.6	P	468.2	P	499.1	P	534.7	P	472.3	P	454.6	P	465.0	P	489.3	P	457.0	P	468.3	P	548.7	P	475.0	P	510.7	P	480.5	P	497.3	P	556.9	P	504.2	P
1417316_at	919.9	P	941.0	P	1057.7	P	972.9	P	986.9	P	1026.0	P	884.6	P	995.3	P	885.5	P	793.9	P	813.6	P	884.9	P	874.1	P	859.2	P	751.2	P	802.3	P	939.2	P	937.0	P
1417317_s_at	4059.4	P	4157.1	P	4333.6	P	4743.0	P	4295.9	P	4421.3	P	4462.7	P	4501.9	P	4473.5	P	4144.7	P	4164.2	P	4139.8	P	4131.9	P	4663.9	P	3966.3	P	4253.2	P	4816.6	P	4248.3	P
1417318_at	570.9	P	579.8	P	618.2	P	510.2	P	541.6	P	550.8	P	739.1	P	482.2	P	536.7	P	607.1	P	616.1	P	669.2	P	632.8	P	601.6	P	723.5	P	588.1	P	612.1	P	540.9	P
1417319_at	29.1	A	24.9	P	34.9	P	28.0	A	30.2	A	31.7	A	2.6	A	6.8	A	19.3	A	16.2	M	23.7	A	29.1	A	26.3	A	30.0	A	35.9	P	27.0	A	47.9	P	35.8	A
1417320_at	410.2	P	408.3	P	421.9	P	416.9	P	410.6	P	447.5	P	285.1	P	378.9	P	417.2	P	430.7	P	424.7	P	347.1	P	466.3	P	397.0	P	320.9	P	408.2	P	415.0	P	369.6	P
1417321_at	396.4	P	438.2	P	429.5	P	504.9	P	486.6	P	463.3	P	492.2	P	457.3	P	457.0	P	361.3	P	479.1	P	428.6	P	494.3	P	452.2	P	489.8	P	373.5	P	416.0	P	448.3	P
1417322_at	227.4	P	193.0	P	252.4	P	230.1	P	175.2	P	196.1	P	175.5	P	218.2	P	222.6	P	232.0	P	214.1	P	218.7	P	229.0	P	242.4	P	222.1	P	226.3	P	237.0	P	220.2	P
1417323_at	78.3	M	69.3	M	67.5	M	66.2	M	49.3	A	51.4	A	52.2	A	60.0	A	81.5	A	45.9	A	68.3	A	68.9	A	80.4	A	64.5	A	93.2	A	75.9	A	79.4	A	68.3	A
1417324_at	414.7	P	464.8	P	502.2	P	566.7	P	555.4	P	509.9	P	512.7	P	533.5	P	508.3	P	505.7	P	524.1	P	574.8	P	624.9	P	503.4	P	555.3	P	554.4	P	509.7	P	556.8	P
1417325_at	66.7	P	60.6	P	82.5	P	54.0	P	56.3	P	65.2	P	71.1	P	61.7	P	44.6	P	59.0	P	66.0	P	71.6	P	43.3	P	49.7	P	41.0	P	41.6	P	52.9	P	60.8	P
1417326_a_at	579.2	P	559.2	P	555.2	P	549.0	P	524.6	P	588.5	P	546.5	P	504.8	P	538.3	P	531.3	P	526.7	P	551.4	P	521.1	P	575.8	P	526.3	P	570.1	P	441.8	P	535.5	P
1417327_at	602.5	P	617.4	P	636.9	P	590.4	P	703.6	P	674.4	P	587.8	P	804.8	P	533.6	P	513.8	P	521.3	P	459.2	P	521.7	P	559.4	P	451.2	P	548.5	P	537.7	P	553.6	P
1417328_at	156.4	P	212.9	P	171.6	P	172.4	P	167.9	P	212.7	P	206.6	P	145.4	P	178.8	P	172.3	P	202.0	P	191.1	P	192.4	P	184.3	P	165.0	P	155.5	P	143.1	P	200.4	P
1417329_at	595.7	P	568.4	P	579.2	P	577.6	P	564.7	P	516.3	P	537.4	P	653.6	P	585.5	P	641.7	P	585.0	P	582.3	P	564.7	P	557.2	P	588.7	P	676.2	P	626.5	P	643.1	P
1417330_at	110.3	P	94.0	P	89.6	P	63.8	P	84.9	P	69.0	P	77.3	P	51.6	P	80.1	P	120.4	P	86.2	P	116.7	P	102.5	P	81.4	P	69.6	P	106.0	P	114.3	P	117.1	P
1417331_a_at	262.1	P	296.6	P	374.9	P	327.3	P	297.9	P	368.8	P	315.2	P	289.5	P	341.2	P	339.9	P	325.6	P	337.6	P	392.2	P	359.3	P	328.5	P	317.9	P	316.8	P	329.2	P
1417332_at	3.5	A	4.3	A	5.5	A	11.1	A	18.2	A	9.1	A	5.7	A	5.2	A	3.1	A	21.7	A	23.6	A	2.1	A	11.3	A	3.6	A	19.8	A	3.7	A	11.5	A	10.1	A
1417333_at	23.2	A	1.9	A	33.6	A	15.0	A	2.7	A	35.5	A	33.5	A	28.7	A	8.6	A	21.8	A	4.9	A	22.3	A	2.5	A	9.7	A	1.8	A	6.8	A	5.6	A	15.5	A
1417334_at	128.5	P	122.0	P	143.8	P	153.4	P	143.4	P	131.7	P	143.8	P	121.5	P	125.6	P	112.2	P	115.5	P	117.7	P	105.0	P	153.1	P	120.7	P	120.2	P	125.3	P	115.0	P
1417335_at	43.8	P	54.1	P	53.3	P	32.5	P	29.9	P	47.8	P	57.2	P	44.5	P	40.6	P	24.8	P	54.9	P	41.6	P	52.0	P	29.8	A	35.6	P	26.4	A	33.6	P	61.9	P
1417336_a_at	28.7	A	19.5	A	14.0	A	30.8	A	19.8	P	17.6	P	28.1	M	23.5	A	22.2	A	19.9	A	17.5	P	23.4	M	29.7	P	11.7	A	1.1	A	44.6	P	16.0	A	6.3	A
1417337_at	2.5	A	5.2	A	1.7	A	10.0	A	4.6	A	4.9	A	1.6	A	1.6	A	3.0	A	11.9	A	7.4	A	2.3	A	8.1	A	1.3	A	4.2	A	15.1	P	3.1	A	10.4	A
1417338_at	3.4	A	15.2	A	2.0	A	13.7	A	1.5	A	1.8	A	2.6	A	2.2	A	2.7	A	4.0	A	3.8	A	1.8	A	2.2	A	11.7	A	2.8	A	1.6	A	3.9	A	1.8	A
1417339_a_at	5204.3	P	5355.9	P	5726.6	P	6209.3	P	6111.2	P	6301.2	P	5180.2	P	4819.6	P	7245.0	P	6136.7	P	6215.3	P	6872.5	P	6571.3	P	6823.9	P	5734.3	P	6238.9	P	6540.0	P	6559.3	P
1417340_at	366.8	P	395.2	P	346.1	P	325.1	P	395.0	P	355.4	P	289.0	P	307.4	P	374.8	P	351.1	P	269.2	P	382.7	P	365.1	P	395.1	P	344.8	P	307.4	P	319.9	P	366.4	P
1417341_a_at	541.9	P	535.5	P	510.7	P	432.5	P	405.1	P	476.9	P	697.7	P	538.7	P	470.1	P	538.7	P	676.5	P	642.7	P	706.1	P	582.1	P	485.1	P	469.1	P	575.6	P	619.5	P
1417342_at	95.9	P	97.9	P	70.7	P	123.4	P	91.3	P	74.7	P	94.0	P	112.5	P	87.7	P	101.1	P	102.1	P	71.4	P	84.2	P	79.9	P	81.2	P	88.8	P	89.7	P	99.1	P
1417343_at	452.4	P	418.2	P	445.3	P	411.0	P	443.8	P	474.1	P	451.8	P	479.2	P	367.4	P	418.0	P	409.2	P	440.5	P	375.7	P	402.7	P	419.5	P	442.2	P	463.2	P	427.5	P
1417344_at	1043.6	P	974.3	P	1019.8	P	966.0	P	987.6	P	978.8	P	1100.2	P	1113.5	P	951.3	P	984.2	P	952.4	P	944.7	P	951.3	P	966.8	P	927.6	P	991.9	P	965.1	P	1078.7	P
1417345_at	78.0	P	68.3	P	85.9	P	42.0	P	52.9	P	81.8	P	51.4	P	55.4	P	51.9	A	73.5	P	98.9	P	64.8	P	64.3	P	84.2	P	65.3	M	74.2	M	88.4	P	74.4	P
1417346_at	72.5	P	85.7	P	65.1	P	90.1	P	114.2	P	104.1	P	74.0	P	111.4	P	93.8	P	32.4	P	40.3	P	67.0	P	26.7	P	64.9	P	51.4	P	64.6	P	59.4	P	64.1	P
1417347_at	4.7	A	11.0	A	11.1	A	13.3	A	14.4	A	16.8	A	13.7	A	5.0	A	1.9	A	10.7	A	1.2	A	11.6	A	3.6	A	24.3	A	0.8	A	16.2	A	9.3	A	9.9	A
1417348_at	93.5	P	98.4	P	91.0	P	75.1	P	111.2	P	96.9	P	170.2	P	149.7	P	82.5	P	150.2	P	124.9	P	101.8	P	113.3	P	129.2	P	121.1	P	132.3	P	125.7	P	116.9	P
1417349_at	580.2	P	604.2	P	544.2	P	514.7	P	582.6	P	464.3	P	602.0	P	540.5	P	482.2	P	567.6	P	545.2	P	491.5	P	456.8	P	529.6	P	529.6	P	577.3	P	492.5	P	502.5	P
1417350_at	112.5	P	148.3	P	105.7	P	84.5	P	87.9	P	103.7	P	119.1	P	104.9	P	152.2	P	132.0	P	106.4	P	125.3	P	112.3	P	113.3	P	82.9	P	92.0	P	118.5	P	136.1	P
1417351_a_at	412.4	P	413.3	P	362.9	P	398.9	P	378.8	P	349.9	P	402.1	P	389.2	P	313.8	P	360.7	P	415.4	P	413.6	P	418.6	P	359.1	P	464.4	P	363.4	P	338.3	P	391.1	P
1417352_s_at	292.7	P	306.8	P	241.5	P	261.7	P	275.9	P	243.3	P	315.3	P	311.1	P	204.5	P	302.7	P	290.2	P	323.6	P	311.6	P	282.8	P	294.6	P	319.9	P	353.3	P	281.0	P
1417353_x_at	209.0	P	243.5	P	280.7	P	195.5	P	170.0	P	206.1	P	231.9	P	261.5	P	243.0	P	193.7	P	316.5	P	244.8	P	294.7	P	346.6	P	340.2	P	277.9	P	310.2	P	198.7	P
1417354_at	201.6	P	236.2	P	220.4	P	225.3	P	217.2	P	203.3	P	280.9	P	296.1	P	180.7	P	161.1	P	183.7	P	160.8	P	161.8	P	204.5	P	183.5	P	171.8	P	175.4	P	159.7	P
1417355_at	1585.9	P	1714.1	P	1718.3	P	1601.2	P	1820.3	P	1732.5	P	1849.4	P	1914.0	P	1672.2	P	1533.2	P	1539.9	P	1590.7	P	1566.5	P	1463.4	P	1555.2	P	1451.2	P	1610.6	P	1584.2	P
1417356_at	876.5	P	834.0	P	848.7	P	724.8	P	753.8	P	874.9	P	703.4	P	766.3	P	987.5	P	833.6	P	819.9	P	914.9	P	910.7	P	800.5	P	785.4	P	880.9	P	928.5	P	900.7	P
1417357_at	193.1	P	184.5	P	132.9	P	179.4	P	174.9	P	134.5	P	157.8	P	189.0	P	182.8	P	171.8	P	174.8	P	149.1	P	118.7	P	211.8	P	200.4	P	178.9	P	179.6	P	135.8	P
1417358_s_at	145.8	P	87.7	P	80.8	P	73.2	P	117.9	P	97.7	P	88.5	P	97.1	P	109.1	P	102.5	P	104.3	P	100.8	P	108.0	P	90.0	P	74.5	P	80.6	P	100.1	P	77.7	P
1417359_at	44.9	A	50.0	A	58.1	A	59.2	A	48.6	A	66.2	A	88.8	A	63.3	A	54.7	A	46.6	A	48.6	A	84.5	A	51.5	A	79.6	A	52.6	A	27.3	A	60.2	A	40.3	A
1417360_at	67.3	P	84.8	P	76.7	P	75.3	P	77.8	P	57.2	P	78.2	P	89.0	P	100.5	P	67.3	P	73.7	P	84.2	P	73.6	P	70.8	P	64.2	P	69.2	P	58.1	P	78.7	P
1417361_at	162.0	P	171.7	P	126.5	P	145.1	P	162.3	P	159.2	P	131.7	P	154.1	P	153.5	P	151.9	P	156.8	P	167.6	P	153.6	P	158.9	P	155.3	P	142.0	P	170.6	P	155.3	P
1417362_at	2.6	A	2.1	A	1.6	A	19.4	A	12.8	A	6.4	A	5.4	A	4.4	A	2.3	A	1.5	A	3.1	A	3.1	A	3.3	A	3.1	A	3.6	A	1.9	A	2.7	A	4.1	A
1417363_at	83.7	P	81.5	P	65.0	P	75.5	P	63.7	P	109.5	P	100.4	P	78.1	P	116.2	P	67.9	P	96.7	P	71.4	P	89.1	P	85.3	P	84.2	P	64.8	P	93.8	P	83.3	P
1417364_at	2147.3	P	2137.2	P	2310.4	P	2007.2	P	2012.1	P	2114.0	P	1718.0	P	1894.4	P	2079.7	P	2178.1	P	2180.5	P	2198.4	P	2217.4	P	2277.6	P	2001.3	P	2265.1	P	2332.7	P	2085.5	P
1417365_a_at	3435.2	P	3410.3	P	3590.3	P	3173.1	P	3357.5	P	3436.7	P	3261.6	P	2986.3	P	3859.9	P	3939.8	P	3728.2	P	3865.2	P	3590.6	P	3999.5	P	3992.0	P	4110.0	P	3840.2	P	3762.0	P
1417366_s_at	3493.3	P	3656.4	P	3316.8	P	3216.6	P	3340.3	P	3294.4	P	3017.0	P	3061.7	P	3495.8	P	3634.9	P	3922.8	P	3640.9	P	3888.2	P	4145.6	P	3832.5	P	3710.7	P	3847.2	P	3638.4	P
1417367_at	3076.1	P	3190.3	P	3253.8	P	3205.0	P	3102.7	P	3295.3	P	3019.3	P	3013.1	P	3403.7	P	3548.8	P	3484.8	P	3514.0	P	3523.6	P	3511.3	P	3535.1	P	3424.1	P	3407.9	P	3439.2	P
1417368_s_at	1534.8	P	1499.0	P	1505.8	P	1628.4	P	1703.2	P	1679.7	P	1640.0	P	1545.0	P	1843.0	P	1648.5	P	1569.5	P	1668.7	P	1649.8	P	1678.7	P	1804.4	P	1704.0	P	1667.4	P	1682.6	P
1417369_at	401.5	P	381.7	P	353.3	P	374.0	P	384.8	P	432.5	P	405.7	P	438.6	P	351.9	P	361.1	P	338.4	P	388.5	P	384.5	P	378.6	P	318.5	P	365.2	P	392.2	P	393.2	P
1417370_at	13.6	A	18.0	A	8.5	A	6.2	A	6.8	A	26.3	A	5.6	A	7.3	A	2.6	A	8.7	A	30.0	A	11.2	A	16.4	A	7.3	A	21.6	A	6.5	A	8.1	A	4.2	A
1417371_at	359.7	P	352.0	P	397.6	P	410.6	P	445.6	P	447.9	P	372.0	P	373.6	P	473.5	P	382.2	P	434.0	P	452.5	P	435.2	P	395.5	P	370.9	P	398.9	P	409.3	P	414.6	P
1417372_a_at	273.1	P	252.1	P	255.4	P	346.6	P	310.6	P	270.5	P	286.0	P	323.8	P	308.3	P	295.9	P	336.9	P	272.8	P	315.7	P	248.3	P	346.6	P	281.2	P	220.5	P	261.0	P
1417373_a_at	5005.7	P	5254.4	P	5937.7	P	5521.8	P	5471.3	P	5485.1	P	5460.4	P	4955.4	P	5570.9	P	5926.6	P	5831.7	P	6112.1	P	5858.6	P	6010.2	P	5426.9	P	5911.6	P	6010.2	P	5807.9	P
1417374_at	2130.5	P	2387.1	P	2528.0	P	2200.5	P	2289.5	P	2304.6	P	2059.6	P	2046.4	P	2264.6	P	2662.2	P	2492.8	P	2707.6	P	2622.6	P	2716.9	P	2399.4	P	2693.4	P	2592.8	P	2582.0	P
1417375_at	65.8	M	78.8	P	50.5	P	40.3	P	77.0	P	56.2	M	58.5	A	45.6	A	70.3	P	53.2	P	76.5	P	61.8	A	56.0	M	56.6	A	59.0	P	33.3	A	48.8	A	57.2	M
1417376_a_at	774.5	P	754.1	P	738.4	P	805.4	P	744.2	P	743.6	P	969.8	P	869.4	P	735.1	P	807.4	P	803.8	P	797.8	P	801.7	P	804.5	P	883.8	P	772.5	P	783.2	P	761.7	P
1417377_at	601.5	P	609.2	P	595.4	P	674.8	P	640.1	P	667.5	P	775.7	P	744.0	P	590.9	P	671.3	P	638.9	P	649.4	P	662.5	P	691.0	P	738.6	P	746.1	P	685.2	P	630.5	P
1417378_at	1175.0	P	1185.7	P	1196.9	P	1343.9	P	1292.5	P	1277.5	P	1516.9	P	1529.2	P	1124.2	P	1282.5	P	1336.1	P	1311.1	P	1361.4	P	1306.1	P	1402.4	P	1395.8	P	1296.8	P	1302.8	P
1417379_at	98.8	P	127.9	P	100.7	P	136.6	P	154.5	P	118.7	P	146.3	P	191.1	P	109.1	P	98.0	P	81.3	P	81.7	P	103.0	P	98.3	P	105.5	P	94.3	P	81.2	P	99.2	P
1417380_at	200.1	P	117.6	P	135.5	P	173.5	P	155.8	P	156.3	P	189.5	P	200.6	P	179.5	P	106.1	P	113.0	P	136.3	P	143.6	P	108.9	P	107.2	P	109.4	P	96.2	P	128.5	P
1417381_at	728.8	P	758.9	P	811.0	P	1003.5	P	1084.6	P	1110.5	P	1600.2	P	1669.2	P	997.8	P	334.4	P	366.1	P	294.9	P	451.0	P	474.0	P	332.9	P	436.9	P	441.7	P	423.4	P
1417382_at	195.5	P	166.0	P	196.8	P	178.0	P	163.4	P	173.9	P	139.6	P	168.3	P	161.3	P	167.8	P	184.9	P	165.6	P	164.8	P	191.1	P	158.2	P	185.8	P	178.8	P	182.2	P
1417383_at	77.7	P	53.5	P	84.5	P	56.3	P	93.8	P	71.7	P	83.1	P	59.5	P	90.8	P	97.5	P	79.5	P	77.2	P	63.3	P	78.0	P	58.0	P	57.7	P	62.0	P	68.5	P
1417384_at	137.4	P	172.4	P	153.4	P	179.1	P	208.5	P	195.3	P	174.4	P	183.2	P	190.6	P	155.7	P	151.1	P	202.7	P	186.5	P	145.5	P	145.3	P	182.5	P	222.9	P	149.4	P
1417385_at	412.4	P	388.6	P	400.3	P	447.3	P	450.7	P	500.0	P	408.9	P	432.1	P	425.9	P	461.4	P	414.8	P	454.2	P	431.6	P	427.8	P	443.1	P	512.2	P	491.5	P	434.4	P
1417386_at	484.7	P	510.2	P	562.4	P	651.4	P	638.7	P	626.2	P	540.2	P	539.4	P	581.2	P	590.8	P	612.2	P	595.8	P	594.5	P	587.0	P	616.9	P	607.0	P	686.6	P	617.5	P
1417387_at	305.9	P	284.2	P	326.3	P	300.6	P	261.2	P	291.6	P	251.9	P	246.7	P	307.8	P	255.3	P	281.2	P	299.3	P	299.9	P	304.3	P	268.4	P	274.9	P	290.8	P	306.6	P
1417388_at	2394.6	P	2320.6	P	2449.9	P	2332.2	P	2334.5	P	2616.8	P	2394.8	P	2252.3	P	2277.6	P	2165.7	P	2023.1	P	2059.7	P	2134.2	P	2109.6	P	1835.6	P	2175.4	P	2215.0	P	2092.6	P
1417389_at	187.3	P	182.2	P	186.4	P	249.6	P	252.7	P	232.7	P	289.6	P	291.2	P	258.8	P	235.4	P	200.8	P	219.8	P	201.1	P	205.2	P	227.2	P	221.6	P	207.4	P	213.5	P
1417390_at	363.5	P	328.5	P	308.7	P	313.8	P	338.6	P	320.3	P	290.4	P	340.6	P	293.8	P	312.6	P	329.1	P	283.8	P	323.1	P	278.9	P	305.3	P	318.3	P	314.8	P	313.3	P
1417391_a_at	137.9	P	131.7	P	142.1	P	119.5	P	115.8	P	116.3	A	139.1	P	159.8	P	139.0	P	104.9	P	103.2	M	132.5	P	128.4	P	116.6	P	126.2	P	122.0	P	103.6	M	156.5	P
1417392_a_at	30.0	P	24.9	P	22.6	P	19.5	A	33.3	P	16.8	A	50.3	P	23.6	A	25.2	A	13.5	A	18.5	M	4.2	A	14.3	A	29.5	P	23.5	P	16.5	P	35.0	P	23.5	P
1417393_a_at	198.1	P	196.9	P	235.8	P	194.8	P	240.1	P	226.7	P	213.9	P	210.9	P	155.9	P	195.0	P	226.6	P	227.1	P	204.4	P	230.9	P	233.7	P	205.4	P	218.4	P	272.0	P
1417394_at	120.4	P	62.3	P	91.9	P	139.0	P	120.8	P	127.3	P	159.3	P	113.7	P	129.0	P	51.7	P	78.1	P	83.2	P	91.4	P	48.7	P	89.1	P	69.4	P	60.1	P	58.4	P
1417395_at	56.6	P	32.1	A	36.7	A	45.8	P	25.6	A	44.8	P	85.6	P	23.3	A	46.5	M	38.8	P	51.7	P	29.1	A	36.6	P	20.5	A	28.6	P	30.6	A	32.2	A	25.2	A
1417396_at	26.9	A	44.9	A	37.2	A	28.6	A	44.6	A	24.2	A	12.7	A	30.1	A	20.2	A	39.8	A	48.9	P	22.1	A	46.2	A	46.1	A	18.8	A	40.6	A	27.4	A	27.0	A
1417397_at	194.5	P	133.5	P	187.1	P	197.3	P	166.2	P	204.2	P	225.5	P	237.8	P	179.8	P	224.2	P	241.3	P	197.5	P	191.1	P	195.5	P	218.8	P	199.6	P	200.2	P	190.4	P
1417398_at	83.5	P	84.0	P	81.8	P	78.2	P	74.2	P	64.7	P	86.4	P	81.7	P	83.5	P	87.6	P	112.3	P	104.8	P	78.4	P	85.7	P	70.5	P	76.4	P	72.0	P	122.0	P
1417399_at	471.2	P	482.0	P	472.9	P	538.8	P	512.9	P	529.7	P	623.1	P	579.0	P	472.2	P	457.8	P	461.6	P	455.3	P	438.5	P	428.9	P	475.3	P	467.0	P	487.3	P	471.1	P
1417400_at	93.2	P	86.8	P	120.5	P	96.6	P	101.3	P	104.8	P	124.3	P	123.5	P	106.7	P	105.5	P	137.8	P	82.5	P	102.2	P	95.3	P	122.1	P	106.0	P	75.2	P	97.8	P
1417401_at	30.5	P	20.8	A	41.3	A	16.6	A	38.8	P	34.1	A	32.4	M	40.9	A	21.3	A	21.3	A	34.7	A	35.3	A	43.2	A	40.2	A	24.9	A	35.6	M	39.4	A	24.8	M
1417402_at	196.0	P	244.9	P	238.7	P	220.9	P	212.4	P	232.4	P	192.9	P	178.1	P	224.3	P	237.0	P	239.0	P	188.3	P	223.7	P	209.6	P	207.7	P	227.5	P	228.6	P	254.7	P
1417403_at	183.3	P	177.9	P	152.7	P	185.9	P	167.5	P	154.3	P	98.0	P	141.4	P	145.4	P	171.2	P	168.6	P	198.3	P	169.9	P	164.4	P	203.5	P	188.3	P	170.0	P	174.5	P
1417404_at	443.3	P	414.3	P	409.0	P	494.6	P	435.9	P	505.4	P	235.9	P	262.9	P	475.6	P	438.4	P	430.3	P	533.0	P	455.0	P	364.2	P	436.6	P	469.4	P	447.2	P	427.1	P
1417405_at	195.2	P	176.2	P	160.8	P	187.1	P	216.3	P	171.5	P	195.5	P	196.7	P	144.6	P	234.8	P	222.9	P	199.4	P	246.6	P	195.2	P	239.7	P	235.7	P	196.6	P	210.6	P
1417406_at	152.6	P	150.7	P	141.5	P	190.7	P	127.2	P	161.3	P	118.4	P	127.9	P	169.5	P	94.1	P	134.2	P	124.8	P	158.4	P	113.2	P	114.6	P	104.4	P	111.5	P	110.6	P
1417407_at	109.9	P	129.6	P	107.5	P	121.2	P	83.6	P	90.6	P	115.8	P	127.0	P	134.6	P	68.1	P	99.4	P	115.6	P	143.1	P	95.2	P	87.5	P	138.0	P	89.9	P	100.4	P
1417408_at	323.6	P	304.7	P	292.8	P	408.4	P	472.8	P	388.8	P	635.1	P	513.9	P	448.5	P	280.0	P	345.7	P	298.3	P	328.0	P	295.2	P	254.1	P	266.0	P	245.1	P	241.6	P
1417409_at	342.9	P	417.6	P	332.9	P	318.6	P	335.2	P	304.3	P	437.7	P	483.2	P	373.1	P	305.8	P	266.9	P	313.9	P	284.2	P	349.3	P	283.1	P	304.4	P	272.7	P	323.6	P
1417410_s_at	559.2	P	521.6	P	567.9	P	549.2	P	555.2	P	533.3	P	512.8	P	487.4	P	513.0	P	557.8	P	565.9	P	559.1	P	514.0	P	511.0	P	522.1	P	560.6	P	477.5	P	527.7	P
1417411_at	3074.1	P	3040.9	P	3362.2	P	2902.1	P	2843.5	P	2913.9	P	3147.2	P	3524.9	P	3389.0	P	2858.4	P	3318.7	P	2830.3	P	3010.9	P	3076.7	P	3280.7	P	2963.7	P	3065.0	P	2825.4	P
1417412_at	67.3	P	53.0	P	64.4	P	61.5	P	54.3	P	74.0	P	55.6	P	78.1	P	57.8	P	67.5	P	98.2	P	77.4	P	86.6	P	98.2	P	77.1	P	74.7	P	82.2	P	87.6	P
1417413_at	20.3	M	24.7	P	3.6	A	24.1	A	6.0	A	4.5	A	12.3	A	12.2	A	14.7	A	21.0	A	4.1	A	15.4	A	3.6	A	12.8	A	23.2	A	16.1	A	17.4	A	8.9	A
1417414_at	769.9	P	768.6	P	759.7	P	766.5	P	799.5	P	828.5	P	781.5	P	836.8	P	746.0	P	743.2	P	783.6	P	816.0	P	757.9	P	737.5	P	950.0	P	765.2	P	810.3	P	808.3	P
1417415_at	84.7	P	86.1	P	70.4	P	104.3	P	78.0	P	75.4	P	76.8	P	78.9	P	76.6	P	85.5	P	75.0	P	52.7	P	72.8	P	71.7	P	57.7	P	74.0	P	56.7	P	58.6	P
1417416_at	871.8	P	964.1	P	752.5	P	795.5	P	853.8	P	924.8	P	1191.2	P	989.8	P	803.9	P	894.3	P	921.4	P	866.2	P	878.5	P	893.1	P	897.7	P	783.7	P	926.1	P	772.0	P
1417417_a_at	6611.0	P	6420.1	P	7379.1	P	6917.5	P	6955.6	P	7521.8	P	7082.9	P	6923.9	P	7599.8	P	7454.5	P	7006.7	P	7205.3	P	7274.5	P	7797.8	P	6558.9	P	7612.6	P	7827.9	P	7652.8	P
1417418_s_at	3157.7	P	3328.1	P	3750.4	P	3576.2	P	3265.4	P	3493.6	P	3602.3	P	3311.1	P	3398.3	P	3575.8	P	3519.7	P	3672.2	P	3594.0	P	3704.1	P	3204.3	P	3724.3	P	3710.2	P	3793.4	P
1417419_at	148.9	P	147.3	P	139.8	P	116.7	P	174.6	P	174.0	P	116.8	P	127.0	P	113.2	P	123.8	P	85.4	M	112.7	P	128.9	P	129.9	P	106.3	P	104.7	P	109.7	P	96.9	P
1417420_at	257.8	P	257.6	P	250.3	P	199.8	P	270.0	P	244.3	P	190.6	P	170.1	P	258.8	P	167.3	P	188.2	P	161.5	P	211.8	P	191.9	P	210.9	P	164.7	P	170.0	P	182.5	P
1417421_at	329.3	P	350.8	P	393.9	P	415.4	P	530.0	P	432.1	P	563.6	P	623.6	P	446.7	P	262.6	P	284.1	P	213.5	P	239.9	P	233.1	P	274.3	P	234.4	P	271.1	P	252.8	P
1417422_at	18.8	A	3.8	A	1.5	A	17.8	A	10.1	A	10.6	A	32.0	P	4.2	A	1.8	A	11.9	A	30.9	A	36.4	A	28.4	A	33.3	A	6.6	A	7.9	A	31.6	A	10.6	A
1417423_at	1459.7	P	1494.8	P	1715.4	P	1891.8	P	1651.7	P	1819.5	P	2119.6	P	2005.0	P	1526.8	P	1687.5	P	1579.5	P	1605.7	P	1605.5	P	1605.6	P	1526.8	P	1674.9	P	1579.8	P	1574.1	P
1417424_at	518.8	P	538.8	P	505.1	P	390.5	P	473.5	P	531.8	P	478.2	P	479.6	P	501.7	P	458.6	P	527.6	P	516.7	P	496.0	P	503.4	P	577.1	P	471.6	P	468.1	P	383.6	P
1417425_at	196.5	P	192.6	P	184.2	P	154.1	P	171.0	P	175.8	P	132.2	P	138.9	P	145.6	P	105.5	P	188.5	P	136.4	P	150.2	P	203.5	P	165.5	P	124.1	P	124.4	P	137.0	P
1417426_at	267.3	P	308.2	P	317.8	P	276.3	P	378.8	P	351.3	P	638.9	P	548.8	P	334.7	P	187.7	P	211.2	P	234.5	P	232.4	P	236.4	P	229.2	P	167.9	P	226.7	P	232.1	P
1417427_at	178.8	P	185.9	P	210.5	P	142.8	P	158.0	P	172.0	P	203.1	P	154.9	P	145.2	P	214.4	P	220.8	P	219.8	P	224.2	P	231.4	P	163.9	P	189.2	P	231.7	P	222.8	P
1417428_at	2509.0	P	2532.5	P	3002.2	P	2740.7	P	2423.5	P	2405.6	P	2140.9	P	2291.6	P	2588.3	P	3083.8	P	2843.0	P	3184.8	P	2891.8	P	3060.1	P	2681.8	P	2967.9	P	3126.3	P	3040.0	P
1417429_at	76.2	P	101.4	P	109.4	P	105.4	P	90.6	P	87.4	P	100.1	P	89.0	P	93.5	P	84.9	P	88.8	P	69.1	P	78.1	P	97.4	P	98.8	P	61.6	P	70.3	P	75.0	P
1417430_at	170.6	P	132.8	P	137.0	P	130.6	P	147.0	P	127.8	P	137.4	P	81.4	P	148.3	P	171.5	P	154.2	P	139.5	P	195.2	P	159.4	P	148.7	P	118.5	P	149.7	P	141.4	P
1417431_a_at	47.0	A	54.7	P	59.0	P	53.2	M	63.0	P	54.5	A	39.1	A	41.6	A	85.9	P	44.4	P	38.7	A	48.6	P	62.2	A	50.2	A	62.7	P	46.8	P	45.4	P	52.8	P
1417432_a_at	340.6	P	284.6	P	287.0	P	298.8	P	330.9	P	281.3	P	295.2	P	279.0	P	308.9	P	319.3	P	293.4	P	314.5	P	334.3	P	352.1	P	283.2	P	354.1	P	315.7	P	328.3	P
1417433_at	446.1	P	425.0	P	419.1	P	400.5	P	413.6	P	423.4	P	419.0	P	380.9	P	367.8	P	349.8	P	407.7	P	481.9	P	426.2	P	421.4	P	387.7	P	416.3	P	398.4	P	377.1	P
1417434_at	769.2	P	756.0	P	801.2	P	808.3	P	837.0	P	757.6	P	794.7	P	856.3	P	752.8	P	815.0	P	834.3	P	772.3	P	810.0	P	873.3	P	911.7	P	784.4	P	787.2	P	818.9	P
1417435_at	1130.4	P	1121.2	P	1202.4	P	1084.6	P	1161.5	P	1157.2	P	1158.6	P	1051.0	P	1053.2	P	1305.4	P	1237.8	P	1333.4	P	1134.6	P	1325.1	P	1134.9	P	1364.0	P	1313.1	P	1214.3	P
1417436_at	17.4	A	29.9	P	13.6	A	2.0	A	12.0	A	14.9	A	5.7	A	17.1	A	16.4	A	23.9	P	18.2	P	30.1	P	18.6	P	23.1	A	19.7	P	3.9	A	33.2	P	19.4	P
1417437_at	97.3	P	114.0	P	96.5	P	99.0	P	95.8	P	112.4	P	80.4	P	134.2	P	84.5	P	97.7	P	107.1	P	78.4	P	133.9	P	75.6	P	95.2	P	81.1	P	108.4	P	107.3	P
1417438_at	389.8	P	414.8	P	487.9	P	350.1	P	488.2	P	436.2	P	456.4	P	428.9	P	427.8	P	476.9	P	427.0	P	430.7	P	515.0	P	518.2	P	470.1	P	443.6	P	489.9	P	477.8	P
1417439_at	33.9	A	8.7	A	22.8	A	10.6	A	11.2	A	17.2	A	7.6	A	25.1	A	6.3	A	30.0	A	22.5	A	24.3	A	5.7	A	10.2	A	14.7	A	24.2	A	17.7	A	4.0	A
1417440_at	318.5	P	316.7	P	304.0	P	386.9	P	357.8	P	349.0	P	366.8	P	364.8	P	329.8	P	317.8	P	395.7	P	324.9	P	371.8	P	354.3	P	414.1	P	346.9	P	402.7	P	347.8	P
1417441_at	227.0	P	226.2	P	244.1	P	241.7	P	210.9	P	214.7	P	213.1	P	264.6	P	227.9	P	248.7	P	247.7	P	282.5	P	240.1	P	232.5	P	273.4	P	277.0	P	208.9	P	253.3	P
1417442_a_at	172.6	P	195.1	P	179.6	P	120.7	P	139.5	P	157.3	P	148.7	P	152.0	P	127.1	P	182.6	P	158.0	P	163.1	P	157.9	P	171.5	P	105.7	P	162.4	P	199.7	P	169.7	P
1417443_at	26.4	P	14.0	A	13.4	A	25.7	A	22.5	A	24.3	A	20.5	A	36.6	A	25.2	A	23.6	A	35.2	A	30.3	P	21.6	A	20.6	A	18.1	A	28.6	A	35.5	P	17.5	A
1417444_at	143.8	P	122.7	P	97.2	P	124.9	P	101.2	P	86.9	P	97.7	P	92.4	P	110.8	P	96.4	P	96.5	P	72.7	P	110.0	P	130.0	P	121.8	P	109.4	P	97.6	P	103.4	P
1417445_at	3.3	A	2.6	A	3.2	A	2.9	A	1.3	A	1.1	A	1.5	A	1.4	A	2.5	A	3.2	A	2.0	A	1.3	A	1.4	A	2.1	A	1.0	A	1.6	A	5.9	A	0.9	A
1417446_at	90.5	P	87.9	P	65.1	P	73.4	P	84.2	P	85.1	P	104.1	P	115.8	P	92.0	P	88.9	P	103.9	P	71.1	P	91.1	P	68.9	P	96.0	P	78.8	P	92.2	P	49.1	P
1417447_at	1.5	A	2.9	A	13.6	A	1.2	A	3.0	A	6.3	A	2.6	A	2.7	A	2.7	A	23.2	A	8.7	A	2.2	A	4.5	A	16.1	A	10.5	A	2.3	A	4.6	A	1.5	A
1417448_at	156.3	P	148.5	P	198.2	P	188.4	P	207.0	P	186.7	P	117.6	P	139.5	P	155.4	P	127.1	P	168.8	P	153.3	P	193.8	P	140.7	P	161.0	P	190.0	P	140.8	P	164.8	P
1417449_at	146.7	P	146.0	P	144.1	P	126.6	P	135.4	P	124.5	P	120.4	P	90.7	P	140.9	P	130.9	P	119.4	P	170.4	P	123.0	P	158.0	P	139.4	P	111.5	P	176.8	P	109.0	P
1417450_a_at	15.2	A	17.6	A	9.2	A	26.8	P	7.7	A	16.4	A	18.4	A	17.7	A	18.6	A	24.9	A	5.7	A	18.6	A	7.2	A	21.4	A	16.6	A	4.6	A	21.7	P	18.1	P
1417451_a_at	7937.3	P	8178.2	P	9090.0	P	8571.9	P	8193.9	P	8591.9	P	8967.9	P	8100.6	P	9656.6	P	9175.8	P	8242.2	P	9154.4	P	8603.7	P	9519.1	P	7799.3	P	8473.8	P	9322.0	P	9217.2	P
1417452_a_at	2764.0	P	2825.7	P	3094.7	P	3150.9	P	2944.0	P	2952.4	P	3270.7	P	3137.3	P	2962.5	P	2760.3	P	2695.2	P	2866.5	P	2918.5	P	3031.0	P	2615.6	P	2963.7	P	3088.4	P	2960.8	P
1417453_at	157.1	P	161.0	P	176.7	P	92.5	P	100.3	P	162.2	P	163.1	P	143.1	P	113.2	P	160.8	P	137.3	P	138.1	P	141.2	P	156.3	P	109.1	P	127.8	P	187.4	P	123.0	P
1417454_at	558.3	P	506.7	P	480.9	P	525.2	P	566.2	P	484.8	P	460.2	P	490.9	P	501.1	P	534.8	P	434.9	P	507.6	P	537.8	P	527.1	P	532.8	P	526.2	P	516.0	P	517.6	P
1417455_at	103.3	P	77.2	P	83.4	P	111.5	P	67.1	P	109.4	P	71.1	P	73.5	P	97.4	P	79.8	P	120.6	P	85.6	P	124.9	P	84.8	P	83.0	P	47.2	P	100.7	P	70.6	P
1417456_at	189.4	P	207.3	P	184.5	P	197.5	P	178.1	P	191.3	P	203.0	P	139.5	P	186.4	P	164.7	P	196.9	P	187.9	P	197.3	P	206.5	P	240.9	P	222.8	P	232.7	P	229.4	P
1417457_at	45.2	P	39.0	P	47.6	P	47.8	P	53.3	P	33.8	P	34.3	P	32.4	M	39.7	P	41.6	P	38.4	P	39.4	P	30.7	M	42.8	P	45.3	P	53.0	P	38.7	P	59.9	P
1417458_s_at	65.2	P	67.2	P	82.8	P	64.8	P	59.9	P	64.0	P	88.3	P	34.8	P	52.6	P	78.3	P	50.4	P	70.5	P	63.4	P	43.3	P	55.7	P	53.4	P	74.6	P	72.2	P
1417459_at	0.9	A	1.3	A	1.9	A	0.9	A	1.2	A	1.6	A	1.3	A	2.7	A	2.2	A	4.0	A	1.8	A	1.3	A	0.7	A	2.1	A	0.6	A	5.0	A	3.2	A	3.7	A
1417460_at	210.8	P	191.9	P	219.1	P	240.2	P	259.7	P	278.8	P	386.5	P	331.9	P	251.2	P	163.1	P	143.8	P	163.5	P	153.3	P	154.5	P	146.8	P	142.6	P	162.9	P	141.4	P
1417461_at	1261.1	P	1281.5	P	1387.4	P	1256.9	P	1178.5	P	1266.5	P	1256.4	P	1225.7	P	1109.0	P	189.2	P	147.1	P	253.0	P	151.1	P	165.9	P	132.9	P	170.7	P	158.2	P	129.1	P
1417462_at	1012.5	P	1050.6	P	1037.7	P	825.9	P	917.1	P	942.0	P	1034.5	P	902.2	P	1009.6	P	182.0	P	131.1	P	201.3	P	178.6	P	161.1	P	121.6	P	140.6	P	110.0	P	130.1	P
1417463_a_at	2193.6	P	2204.9	P	2182.9	P	2185.6	P	2249.5	P	2116.1	P	2422.1	P	2226.6	P	2238.5	P	2447.8	P	1970.6	P	2256.4	P	1970.4	P	2173.0	P	2155.9	P	2001.2	P	2157.0	P	2093.2	P
1417464_at	16.1	A	16.1	A	8.5	A	2.3	A	2.2	A	3.5	A	18.8	A	1.6	A	141.0	P	5.5	A	23.4	A	7.4	A	2.8	A	3.1	A	3.4	A	3.2	A	18.4	A	17.0	A
1417465_at	701.8	P	758.4	P	784.7	P	880.0	P	772.0	P	768.1	P	708.9	P	786.6	P	766.0	P	719.0	P	709.5	P	746.5	P	713.0	P	760.1	P	746.8	P	700.2	P	738.2	P	756.1	P
1417466_at	1052.7	P	1032.0	P	1090.1	P	1083.6	P	1061.0	P	1029.2	P	1025.4	P	1180.3	P	930.2	P	1082.2	P	1170.3	P	1178.4	P	978.7	P	1251.8	P	1251.6	P	988.4	P	1012.8	P	1124.0	P
1417467_a_at	104.0	P	108.7	P	111.1	P	123.4	P	114.9	P	108.6	P	114.9	P	112.8	P	114.3	P	78.9	P	89.1	P	103.8	P	99.7	P	108.0	P	118.4	P	155.3	P	112.4	P	127.8	P
1417468_at	335.8	P	363.8	P	324.9	P	317.7	P	351.9	P	379.2	P	310.8	P	320.2	P	333.6	P	346.4	P	332.8	P	382.3	P	354.5	P	400.2	P	363.8	P	371.9	P	353.8	P	367.8	P
1417469_at	30.8	P	58.2	P	28.6	P	33.6	P	39.3	P	49.1	P	64.9	P	31.4	P	63.4	P	71.4	P	51.4	P	46.6	P	41.1	P	47.2	P	53.7	P	31.4	P	36.6	A	47.2	P
1417470_at	46.2	P	46.6	P	52.9	P	33.3	A	19.5	A	28.9	A	58.2	M	49.1	P	37.6	A	17.9	A	5.8	A	27.6	M	12.1	A	17.0	A	23.0	P	36.9	A	27.3	A	21.2	A
1417471_s_at	363.0	P	282.2	P	373.9	P	311.9	P	355.8	P	332.1	P	378.1	P	512.8	P	263.4	P	333.3	P	300.8	P	268.1	P	285.8	P	370.9	P	400.4	P	361.7	P	228.5	P	385.9	P
1417472_at	118.7	P	109.5	P	97.5	P	136.2	P	99.2	P	155.7	P	162.4	P	179.2	P	120.3	P	96.6	P	129.0	P	103.7	P	116.4	P	100.3	P	109.1	P	75.2	P	72.9	P	91.0	P
1417473_a_at	13.1	A	32.3	P	3.7	A	13.5	P	19.2	M	19.3	P	22.2	M	17.3	A	3.5	A	24.0	P	31.7	M	4.2	A	29.7	P	29.4	A	29.8	P	25.4	P	28.4	A	19.9	A
1417474_at	256.3	P	248.1	P	331.9	P	269.8	P	222.9	P	282.6	P	332.6	P	308.9	P	243.2	P	304.9	P	249.8	P	241.3	P	313.8	P	272.1	P	261.4	P	331.2	P	315.6	P	315.1	P
1417475_at	268.5	P	276.0	P	280.3	P	307.4	P	272.8	P	289.3	P	270.3	P	278.1	P	267.5	P	297.2	P	296.6	P	337.6	P	280.0	P	286.6	P	348.2	P	288.0	P	286.9	P	276.8	P
1417476_at	185.4	P	167.7	P	219.2	P	209.5	P	160.2	P	193.2	P	193.4	P	202.1	P	137.8	P	186.3	P	193.1	P	189.9	P	180.9	P	167.2	P	225.0	P	228.4	P	189.0	P	167.3	P
1417477_at	150.5	P	168.8	P	162.7	P	129.5	P	165.1	P	147.3	P	121.1	P	128.4	P	130.8	P	147.6	P	105.4	P	147.5	P	110.2	P	99.8	P	122.1	P	105.6	P	101.7	P	114.0	P
1417478_a_at	277.1	P	274.0	P	255.6	P	260.1	P	235.9	P	257.1	P	261.6	P	250.4	P	270.3	P	334.2	P	315.9	P	306.4	P	321.9	P	279.7	P	270.2	P	292.5	P	295.2	P	266.8	P
1417479_at	54.7	A	60.7	A	38.6	P	43.6	P	42.0	P	39.6	P	47.8	P	42.1	P	44.2	P	56.6	P	37.4	A	48.3	A	23.9	A	25.4	A	47.3	P	55.7	P	47.9	P	63.0	A
1417480_at	1321.6	P	1186.2	P	1353.3	P	1148.6	P	1276.0	P	1255.5	P	951.0	P	1008.7	P	1213.8	P	1309.6	P	1321.4	P	1301.2	P	1212.2	P	1185.9	P	1134.8	P	1264.2	P	1239.4	P	1362.5	P
1417481_at	553.4	P	695.8	P	734.9	P	655.5	P	645.7	P	636.0	P	865.8	P	719.8	P	662.9	P	643.9	P	638.3	P	656.2	P	658.2	P	660.9	P	617.2	P	654.1	P	706.5	P	702.1	P
1417482_at	24.9	M	12.1	A	17.1	P	14.9	A	13.8	P	12.5	A	15.6	A	6.6	A	0.9	A	13.6	P	21.1	A	21.9	P	19.6	P	7.5	A	12.4	A	18.5	P	17.4	A	8.3	A
1417483_at	89.0	P	86.5	P	55.4	P	78.6	P	117.9	P	77.4	P	150.9	P	121.4	P	112.3	P	66.6	P	50.6	P	69.6	P	67.2	P	55.4	P	77.2	P	65.6	P	64.2	P	67.0	P
1417484_at	0.6	A	0.8	A	8.7	A	1.0	A	1.1	A	0.4	A	0.6	A	0.5	A	0.1	A	9.1	A	0.7	A	4.4	A	1.0	A	0.8	A	2.5	A	1.0	A	9.3	A	0.4	A
1417485_at	18.7	M	7.1	A	15.1	A	1.7	A	16.4	A	16.7	M	12.5	A	25.1	A	10.0	A	25.0	A	4.7	A	10.5	A	27.2	A	0.8	A	15.2	A	4.1	A	16.9	A	2.2	A
1417486_at	161.1	P	186.8	P	185.9	P	149.0	P	166.6	P	155.2	P	108.5	P	148.7	P	146.3	P	193.8	P	164.5	P	159.6	P	151.1	P	157.1	P	198.3	P	209.3	P	172.9	P	186.9	P
1417487_at	24.8	A	20.9	A	18.6	A	4.3	A	20.1	A	11.5	A	14.1	A	1.0	A	9.7	A	2.6	A	1.3	A	1.4	A	2.0	A	3.2	A	1.5	A	3.5	A	15.4	A	18.1	A
1417488_at	1.4	A	8.3	A	1.8	A	7.1	A	14.0	A	1.8	A	4.0	A	9.9	A	15.0	A	7.8	A	10.2	A	21.5	A	5.1	A	2.3	A	1.6	A	13.4	A	24.1	A	3.2	A
1417489_at	48.4	P	50.3	P	54.0	P	60.7	P	47.7	P	39.7	P	42.1	P	78.8	P	61.4	P	56.3	P	41.7	P	79.9	P	42.2	P	61.5	P	51.9	P	63.6	P	65.9	P	68.4	P
1417490_at	3250.7	P	3289.3	P	3327.4	P	4023.8	P	4055.9	P	3909.7	P	5234.4	P	4850.1	P	3937.0	P	2927.6	P	2756.0	P	2867.2	P	2638.9	P	2849.3	P	2771.4	P	2924.5	P	2835.5	P	2838.2	P
1417491_at	259.8	P	313.6	P	307.5	P	385.2	P	340.7	P	381.9	P	467.0	P	481.6	P	364.2	P	284.2	P	221.9	P	258.6	P	217.1	P	227.7	P	257.6	P	274.3	P	240.0	P	257.0	P
1417492_at	485.3	P	407.3	P	546.7	P	434.3	P	527.9	P	430.3	P	795.3	P	836.2	P	313.5	P	329.3	P	280.7	P	332.0	P	355.9	P	378.3	P	334.7	P	449.8	P	453.5	P	349.5	P
1417493_at	488.8	P	462.4	P	450.4	P	484.8	P	466.9	P	429.7	P	401.3	P	453.8	P	496.3	P	405.3	P	465.8	P	413.2	P	450.1	P	477.0	P	449.1	P	513.0	P	453.8	P	464.6	P
1417494_a_at	156.6	P	191.9	P	137.3	P	121.7	P	190.0	P	153.0	P	226.9	P	148.1	P	128.4	P	113.8	P	124.2	M	132.5	P	103.1	P	117.0	P	97.6	P	112.3	P	145.2	P	109.6	P
1417495_x_at	90.3	P	113.8	P	84.1	P	72.6	P	83.4	P	78.4	P	162.9	P	142.0	P	79.7	P	66.7	P	68.7	P	45.9	P	53.3	P	47.1	P	49.7	P	37.8	P	73.3	P	56.2	P
1417496_at	45.1	P	67.4	P	54.2	P	59.4	P	74.3	P	72.2	P	109.7	P	98.1	P	71.8	P	61.6	P	57.6	P	45.4	P	35.0	P	38.1	P	35.0	P	36.5	P	48.9	P	47.6	P
1417497_at	28.3	P	42.2	P	34.0	P	46.7	P	33.7	P	33.5	P	33.1	P	71.7	P	38.1	M	12.8	A	14.6	A	14.0	A	22.3	A	32.1	P	39.2	P	38.0	P	39.0	P	24.1	P
1417498_at	7.1	A	18.8	A	35.9	A	54.0	A	33.5	A	32.0	A	44.9	P	35.8	A	33.2	A	42.3	A	6.3	A	31.5	A	5.8	A	59.8	A	15.2	A	8.8	A	4.5	A	4.7	A
1417499_at	533.9	P	579.4	P	575.5	P	571.8	P	527.0	P	509.4	P	488.5	P	527.2	P	612.8	P	617.9	P	583.0	P	605.4	P	623.9	P	626.8	P	483.0	P	545.6	P	567.0	P	602.5	P
1417500_a_at	95.9	P	100.6	P	88.1	P	119.3	P	148.8	P	124.7	P	161.1	P	119.2	P	96.2	P	74.5	P	66.2	P	79.2	P	86.1	P	68.0	P	88.6	P	53.9	P	90.6	P	71.4	P
1417501_at	128.7	P	125.9	P	115.9	P	130.9	P	88.8	P	115.4	P	155.2	P	145.6	P	122.9	P	114.4	P	113.9	P	108.2	P	129.3	P	102.4	P	115.2	P	123.3	P	131.0	P	106.9	P
1417502_at	2674.4	P	2628.7	P	2790.4	P	1930.8	P	2159.9	P	2339.8	P	2071.5	P	2106.8	P	2330.2	P	2687.4	P	2591.1	P	2725.5	P	2534.7	P	2669.0	P	2202.5	P	2605.1	P	2815.1	P	2735.2	P
1417503_at	198.0	P	217.0	P	231.1	P	149.4	P	167.4	P	236.3	P	192.4	P	181.5	P	131.8	P	234.2	P	211.1	P	232.3	P	224.5	P	233.9	P	237.0	P	196.5	P	214.1	P	172.8	P
1417504_at	2852.1	P	2959.9	P	3092.9	P	2763.3	P	2951.0	P	2901.3	P	1691.9	P	1842.0	P	2739.8	P	3325.1	P	3094.5	P	3311.6	P	3033.4	P	3398.4	P	3215.4	P	3282.4	P	3417.0	P	3064.8	P
1417505_s_at	176.5	P	219.0	P	174.8	P	173.1	P	216.1	P	198.5	P	197.6	P	215.8	P	143.2	P	206.3	P	205.2	P	157.5	P	185.8	P	152.9	P	176.3	P	172.0	P	177.3	P	216.9	P
1417506_at	79.6	P	63.2	P	84.4	P	91.6	P	75.2	P	66.1	P	84.1	P	57.5	P	58.4	P	93.9	P	94.7	P	131.7	P	88.6	P	89.3	P	106.3	P	84.3	P	154.5	P	123.3	P
1417507_at	303.5	P	307.8	P	280.3	P	277.8	P	309.8	P	315.4	P	321.2	P	295.0	P	284.1	P	338.1	P	379.9	P	340.4	P	331.5	P	347.8	P	342.1	P	346.4	P	318.9	P	338.2	P
1417508_at	258.2	P	219.2	P	213.1	P	275.6	P	232.6	P	253.6	P	217.9	P	244.0	P	250.1	P	229.1	P	280.0	P	238.0	P	230.8	P	229.6	P	323.0	P	261.8	P	235.3	P	234.0	P
1417509_at	125.3	P	118.3	P	124.6	P	99.2	P	143.5	P	120.2	P	142.6	P	98.2	P	140.0	P	107.7	P	133.8	P	132.1	P	114.5	P	100.4	P	116.6	P	136.1	P	125.7	P	118.8	P
1417510_at	596.6	P	604.0	P	608.7	P	607.8	P	598.6	P	555.7	P	600.9	P	599.4	P	576.6	P	652.9	P	592.0	P	600.0	P	598.1	P	629.7	P	653.7	P	628.5	P	582.9	P	565.8	P
1417511_at	143.1	P	129.8	P	172.9	P	132.8	P	143.2	P	159.4	P	112.9	P	106.9	P	153.0	P	109.2	P	156.8	P	141.1	P	133.4	P	112.4	P	122.0	P	141.6	P	96.1	P	114.0	P
1417512_at	562.2	P	497.5	P	448.1	P	535.8	P	499.8	P	529.8	P	533.7	P	537.9	P	488.2	P	500.3	P	537.9	P	459.0	P	478.2	P	491.7	P	508.4	P	501.6	P	512.6	P	533.4	P
1417513_at	425.4	P	464.2	P	448.1	P	439.3	P	462.1	P	462.9	P	449.5	P	448.5	P	427.9	P	432.1	P	389.1	P	441.7	P	496.9	P	413.6	P	444.2	P	458.2	P	439.3	P	457.0	P
1417514_at	295.5	P	322.0	P	320.9	P	269.5	P	272.9	P	264.7	P	251.3	P	230.8	P	255.6	P	305.2	P	262.0	P	321.1	P	298.5	P	293.2	P	213.5	P	299.2	P	316.8	P	337.8	P
1417515_at	140.8	P	133.2	P	134.5	P	149.9	P	119.9	P	123.6	P	97.4	P	106.7	P	117.1	P	130.4	P	104.3	P	102.5	P	94.2	P	121.4	P	110.2	P	138.9	P	111.0	P	106.8	P
1417516_at	254.6	P	265.5	P	277.4	P	307.5	P	322.5	P	337.5	P	260.1	P	345.1	P	377.6	P	251.7	P	318.3	P	259.4	P	301.2	P	306.8	P	270.6	P	301.2	P	285.2	P	255.8	P
1417517_at	37.7	M	34.8	P	45.3	P	44.1	P	36.6	P	50.8	A	35.8	P	55.3	P	68.0	A	33.4	A	50.8	P	31.6	A	70.2	A	30.8	A	42.7	M	35.6	A	35.9	P	42.0	P
1417518_at	8.2	A	2.1	A	6.6	A	17.3	A	8.1	A	5.7	A	8.5	A	16.4	A	2.1	A	23.6	A	23.9	A	24.8	A	12.7	A	13.8	A	5.9	A	17.5	A	34.8	A	23.0	M
1417519_at	3.0	A	12.7	A	17.8	A	3.4	A	16.4	A	21.6	A	16.7	A	8.6	A	33.0	A	25.5	A	2.4	A	16.4	A	12.4	A	8.0	A	19.2	A	9.6	A	4.4	A	3.0	A
1417520_at	57.2	P	58.7	P	57.0	P	52.1	P	54.6	P	47.2	P	60.5	P	108.0	P	64.1	P	52.0	P	45.1	P	49.3	P	73.1	P	69.3	P	55.7	P	82.5	P	82.6	P	76.4	P
1417521_at	30.1	P	39.3	P	13.5	A	38.4	P	16.7	A	32.2	P	19.8	A	18.4	A	15.9	A	30.1	P	25.0	A	12.3	A	32.0	P	40.5	A	26.6	A	33.4	A	41.8	P	30.0	A
1417522_at	21.8	A	39.2	P	25.2	P	21.4	A	21.7	A	27.4	A	17.0	A	30.0	A	34.7	A	37.4	P	11.2	A	2.6	A	31.5	P	16.1	A	28.2	A	43.4	A	25.2	A	53.5	P
1417523_at	72.6	P	60.6	P	58.2	P	34.6	P	49.9	P	47.7	A	61.6	P	62.3	P	52.6	P	28.3	A	31.7	A	21.5	A	23.6	A	48.9	A	21.3	A	19.1	A	15.7	A	47.9	P
1417524_at	466.0	P	542.6	P	558.8	P	553.0	P	440.9	P	476.5	P	447.9	P	425.2	P	479.8	P	607.0	P	542.6	P	659.1	P	649.7	P	599.3	P	625.9	P	659.0	P	591.4	P	607.7	P
1417525_at	18.2	A	10.0	A	18.8	A	11.2	A	17.8	A	35.7	A	6.4	A	4.6	A	20.6	A	1.6	A	14.0	A	2.3	A	19.8	A	6.1	A	5.6	A	1.9	A	22.9	A	21.1	A
1417526_at	371.0	P	475.6	P	376.3	P	558.1	P	367.5	P	368.7	P	393.0	P	410.4	P	331.2	P	535.8	P	467.5	P	499.4	P	333.5	P	423.2	P	393.5	P	443.3	P	357.4	P	452.3	P
1417527_at	554.9	P	533.8	P	532.3	P	575.8	P	565.1	P	551.7	P	439.0	P	514.0	P	546.4	P	631.7	P	673.6	P	582.8	P	538.7	P	577.8	P	632.6	P	647.9	P	605.5	P	617.6	P
1417528_at	34.0	A	25.8	A	32.6	A	55.6	A	4.9	A	7.7	A	43.7	A	38.2	A	34.6	A	16.1	A	41.2	A	53.8	A	44.0	A	21.1	A	43.7	A	24.2	A	32.1	A	31.7	A
1417529_at	383.0	P	328.4	P	430.0	P	285.2	P	296.2	P	305.9	P	372.9	P	328.7	P	264.8	P	393.9	P	346.2	P	379.8	P	346.4	P	326.4	P	353.8	P	430.3	P	355.1	P	409.3	P
1417530_a_at	813.9	P	863.2	P	866.2	P	711.3	P	759.4	P	802.3	P	1010.3	P	854.9	P	813.3	P	895.1	P	799.8	P	880.4	P	800.5	P	927.0	P	737.0	P	901.3	P	929.8	P	841.1	P
1417531_at	4.8	A	1.1	A	0.7	A	3.7	A	1.4	A	2.2	A	2.2	A	2.3	A	0.5	A	2.5	A	2.0	A	0.6	A	0.9	A	3.0	A	6.4	A	0.6	A	1.5	A	0.4	A
1417532_at	1.4	A	19.1	A	0.5	A	7.9	A	4.6	A	14.8	A	24.4	A	18.0	A	11.6	A	8.2	A	22.2	A	7.0	A	13.5	A	17.1	A	4.9	A	16.5	A	0.7	A	6.6	A
1417533_a_at	211.8	P	244.5	P	235.9	P	299.6	P	303.9	P	305.9	P	356.2	P	411.5	P	238.3	P	164.7	P	161.7	P	171.8	P	230.9	P	179.3	P	201.0	P	215.0	P	254.6	P	195.5	P
1417534_at	138.5	P	157.7	P	175.4	P	184.5	P	193.8	P	215.7	P	248.0	P	252.4	P	163.1	P	111.7	P	162.5	P	134.7	P	128.7	P	157.5	P	125.8	P	157.4	P	167.6	P	144.6	P
1417535_at	446.5	P	475.6	P	596.1	P	437.1	P	501.8	P	482.9	P	408.6	P	473.7	P	487.5	P	512.0	P	578.0	P	543.7	P	539.4	P	541.9	P	500.9	P	614.4	P	581.1	P	563.9	P
1417536_at	953.0	P	913.4	P	899.5	P	886.7	P	943.5	P	854.8	P	902.7	P	1023.6	P	913.3	P	966.9	P	1008.1	P	1020.9	P	983.5	P	1003.9	P	1111.3	P	1068.6	P	1047.1	P	979.3	P
1417537_at	37.0	A	30.8	A	32.0	A	22.2	A	26.6	A	40.6	P	6.4	A	41.5	P	47.5	P	30.8	A	39.9	A	50.2	P	40.0	P	17.7	A	27.1	P	34.4	A	25.2	A	5.6	A
1417538_at	252.7	P	204.8	P	229.1	P	254.1	P	237.7	P	248.0	P	221.3	P	264.6	P	179.1	P	209.8	P	213.4	P	230.6	P	229.6	P	232.5	P	262.3	P	257.8	P	228.4	P	191.6	P
1417539_at	174.0	P	182.8	P	169.1	P	150.7	P	154.0	P	137.6	P	115.3	P	111.4	P	165.3	P	205.1	P	138.1	P	191.0	P	177.8	P	172.5	P	136.0	P	190.4	P	191.5	P	164.7	P
1417540_at	40.6	P	60.3	P	46.9	P	50.9	P	53.2	P	60.8	P	63.9	P	73.6	P	56.1	P	43.9	P	32.8	A	32.4	A	47.5	P	39.1	P	43.8	P	48.3	P	31.9	P	62.6	P
1417541_at	23.2	P	19.6	P	28.1	P	21.8	P	14.7	P	19.1	P	32.7	P	12.6	A	24.0	P	19.6	P	19.4	A	28.7	P	21.3	P	20.4	P	30.4	P	3.5	A	15.5	A	19.6	P
1417542_at	588.7	P	438.2	P	551.8	P	593.8	P	546.6	P	532.5	P	492.1	P	452.6	P	607.4	P	497.1	P	564.4	P	542.5	P	612.0	P	475.1	P	494.5	P	497.8	P	543.7	P	567.2	P
1417543_at	123.1	P	91.0	P	93.0	P	87.2	P	66.2	P	103.3	P	57.0	P	67.7	P	86.2	P	112.3	P	102.5	P	91.6	P	89.5	P	104.7	P	90.7	P	102.0	P	114.4	P	119.4	P
1417544_a_at	297.7	P	285.3	P	294.9	P	321.4	P	295.7	P	304.5	P	249.5	P	262.0	P	311.2	P	269.5	P	275.2	P	341.2	P	313.4	P	293.8	P	304.4	P	356.6	P	318.2	P	345.5	P
1417545_at	14.5	A	34.2	A	13.1	A	13.2	A	18.4	A	28.0	A	27.0	A	16.9	A	32.5	A	2.3	A	13.6	A	20.0	A	3.0	A	15.7	A	15.0	A	25.4	A	5.6	A	13.3	A
1417546_at	20.8	A	4.8	A	2.9	A	23.2	P	5.0	A	4.3	A	8.4	A	36.5	A	3.3	A	21.6	A	19.1	A	19.1	A	31.7	A	3.2	A	8.3	A	4.6	A	4.4	A	4.0	A
1417547_at	148.8	P	188.0	P	191.6	P	174.1	P	187.5	P	199.9	P	248.4	P	161.4	P	137.8	P	157.6	P	191.8	P	175.8	P	208.9	P	185.6	P	163.5	P	149.2	P	196.1	P	177.9	P
1417548_at	59.1	P	71.8	P	65.7	P	24.4	A	32.5	A	67.9	P	46.3	A	28.6	A	43.8	P	86.5	P	53.7	P	58.2	P	39.5	P	66.0	P	62.6	P	60.5	P	62.9	P	60.1	A
1417549_at	106.8	P	95.9	P	112.0	P	120.4	P	119.8	P	175.3	P	94.8	P	97.9	P	132.3	P	117.2	P	136.7	P	122.4	P	126.0	P	105.1	P	105.1	P	111.3	P	122.7	P	131.0	P
1417550_a_at	6.3	A	3.8	A	0.7	A	1.4	A	6.5	A	5.3	A	17.6	A	3.7	A	16.4	A	3.0	A	5.9	A	2.1	A	1.4	A	11.7	A	2.7	A	12.0	A	10.1	A	8.6	A
1417551_at	97.2	P	85.7	P	62.4	P	69.1	P	59.9	P	115.3	P	75.0	P	99.5	P	107.9	P	63.8	P	90.6	P	76.1	P	68.2	P	85.7	P	56.7	P	98.9	P	98.1	P	70.2	P
1417552_at	35.6	P	57.3	P	33.9	P	18.3	M	31.5	P	40.7	P	34.8	A	51.0	P	50.0	P	45.5	P	63.5	P	35.5	P	56.3	P	30.0	P	48.6	P	56.0	P	32.3	P	36.8	P
1417553_at	17.9	A	8.9	A	7.8	A	29.0	A	3.3	A	20.8	M	9.1	A	1.6	A	23.9	A	10.5	A	3.6	A	21.5	A	1.6	A	4.2	A	7.6	A	4.2	A	20.1	A	11.5	A
1417554_at	0.6	A	2.1	A	1.3	A	1.0	A	0.9	A	2.2	A	11.3	A	2.2	A	1.6	A	1.1	A	1.9	A	13.0	A	2.0	A	10.9	A	1.3	A	2.7	A	6.2	A	3.1	A
1417555_at	94.1	P	81.1	P	95.9	P	82.3	P	69.2	P	106.3	P	73.3	P	61.2	P	76.1	P	88.4	P	72.0	P	62.8	P	93.4	P	87.8	P	78.5	P	65.7	P	91.8	P	86.1	P
1417556_at	3.6	A	19.9	M	2.1	A	2.6	A	10.6	A	8.0	A	15.6	A	2.5	A	9.4	A	1.6	A	2.8	A	12.1	A	2.0	A	1.7	A	0.7	A	7.6	A	11.4	A	9.4	A
1417557_at	382.3	P	349.5	P	427.2	P	403.0	P	381.4	P	409.3	P	375.4	P	419.5	P	371.3	P	432.6	P	434.6	P	406.1	P	414.0	P	407.5	P	358.0	P	458.5	P	444.8	P	396.9	P
1417558_at	569.7	P	641.6	P	626.4	P	658.2	P	661.1	P	610.0	P	639.1	P	727.6	P	622.8	P	593.5	P	589.4	P	637.5	P	603.8	P	572.8	P	576.0	P	574.3	P	600.0	P	583.7	P
1417559_at	399.7	P	384.2	P	425.9	P	446.5	P	391.4	P	385.7	P	468.9	P	474.8	P	403.5	P	414.1	P	416.1	P	442.0	P	398.8	P	426.9	P	421.9	P	474.1	P	484.7	P	491.6	P
1417560_at	419.5	P	415.3	P	478.0	P	499.5	P	419.3	P	424.2	P	487.8	P	468.5	P	477.3	P	403.9	P	499.5	P	470.5	P	444.2	P	479.3	P	554.9	P	554.8	P	482.2	P	443.7	P
1417561_at	9.0	A	34.8	A	46.9	A	45.4	A	55.6	M	29.0	A	81.8	A	83.3	P	51.4	A	37.0	A	15.6	A	44.3	A	26.7	A	33.8	A	42.0	A	44.5	A	51.8	A	18.3	A
1417562_at	49.8	A	48.3	A	33.6	A	63.3	A	58.3	A	45.5	A	52.3	A	44.1	A	34.8	A	36.1	A	12.2	A	54.6	A	45.0	A	35.1	A	30.2	A	62.1	A	39.5	A	55.2	A
1417563_at	39.2	A	31.9	A	16.3	A	14.3	A	23.9	A	5.2	A	21.1	A	20.7	A	43.7	A	4.0	A	10.3	A	23.3	A	17.5	A	17.4	A	21.3	A	3.0	A	34.4	A	41.3	A
1417564_at	359.8	P	325.4	P	339.2	P	328.2	P	301.5	P	323.0	P	341.0	P	241.8	P	367.0	P	309.7	P	291.5	P	350.9	P	315.5	P	320.3	P	269.9	P	305.1	P	259.2	P	338.4	P
1417565_at	170.7	P	152.4	P	175.5	P	162.0	P	152.4	P	156.4	P	131.9	P	139.2	P	142.5	P	193.5	P	130.8	P	135.9	P	146.7	P	159.1	P	160.6	P	147.8	P	138.7	P	167.0	P
1417566_at	82.1	P	43.2	P	77.4	P	62.8	P	47.8	P	45.7	P	52.8	P	58.7	P	47.1	P	76.1	P	57.2	P	76.1	P	70.8	P	52.5	P	36.2	P	80.8	P	69.0	P	76.5	P
1417567_at	152.6	P	200.4	P	206.0	P	199.0	P	165.9	P	137.2	P	164.8	P	169.3	P	114.8	P	140.0	P	191.5	P	198.7	P	153.8	P	165.7	P	169.1	P	185.7	P	129.6	P	165.7	P
1417568_at	1290.5	P	1399.9	P	1490.6	P	1371.6	P	1394.7	P	1417.2	P	1275.9	P	1344.8	P	1281.2	P	1453.1	P	1528.8	P	1428.3	P	1387.9	P	1434.4	P	1486.1	P	1513.2	P	1538.6	P	1436.1	P
1417569_at	1224.3	P	1309.3	P	1328.4	P	1033.5	P	1180.9	P	1282.7	P	1064.3	P	1051.9	P	1136.8	P	1286.7	P	1147.4	P	1281.0	P	1171.3	P	1173.7	P	1049.7	P	1263.5	P	1294.7	P	1397.0	P
1417570_at	177.5	P	191.5	P	160.7	P	153.8	P	150.1	P	133.0	P	123.9	P	105.6	P	175.0	P	138.8	P	158.3	P	129.2	P	158.1	P	162.5	P	140.8	P	150.8	P	143.5	P	149.0	P
1417571_at	76.2	P	92.2	P	127.6	P	85.2	A	112.1	P	79.1	M	86.6	A	118.3	A	76.6	A	72.8	A	78.9	A	67.6	A	66.1	A	80.6	A	87.4	A	102.4	A	77.8	A	131.9	P
1417572_at	81.9	P	58.3	P	63.0	A	60.9	P	49.1	P	42.7	A	64.7	A	68.9	A	32.5	A	86.9	P	57.5	A	30.0	A	58.5	A	46.4	P	87.0	P	56.4	P	54.2	A	82.0	P
1417573_at	554.4	P	556.7	P	596.8	P	500.2	P	564.7	P	464.1	P	588.4	P	611.4	P	532.7	P	564.6	P	587.0	P	543.7	P	557.3	P	527.4	P	516.1	P	569.1	P	507.1	P	570.9	P
1417574_at	174.5	P	186.1	P	187.0	P	97.6	P	129.2	P	156.2	P	45.5	A	103.0	P	119.6	P	213.9	P	170.6	P	180.0	P	174.2	P	149.6	P	143.8	P	166.9	P	232.0	P	212.0	P
1417575_at	95.5	P	106.2	P	127.6	P	144.2	P	168.3	P	164.9	P	120.0	P	88.8	P	126.5	P	121.9	P	126.0	P	160.9	P	155.2	P	151.9	P	127.0	P	149.1	P	149.4	P	133.4	P
1417576_a_at	86.9	P	61.4	P	61.2	P	60.9	P	53.6	P	53.4	P	64.7	P	48.0	P	85.5	P	73.0	P	88.9	P	83.7	P	70.9	P	78.1	P	61.0	P	60.6	P	70.0	P	94.3	P
1417577_at	184.2	P	223.2	P	195.0	P	171.8	P	193.2	P	165.4	P	121.3	P	82.1	P	190.9	P	191.7	P	221.3	P	188.6	P	189.8	P	221.5	P	214.8	P	210.9	P	228.9	P	120.8	P
1417578_a_at	135.3	P	167.7	P	141.7	P	140.3	P	142.7	P	140.0	P	121.1	P	125.3	P	142.5	P	134.9	P	123.2	P	139.7	P	137.5	P	123.2	P	150.5	P	108.8	P	125.7	P	122.6	P
1417579_x_at	110.8	P	66.0	P	121.5	P	109.9	P	68.2	P	84.1	P	92.5	P	90.3	P	71.9	P	118.9	P	92.2	P	111.1	P	99.2	P	88.1	P	109.8	P	92.7	P	112.5	P	114.5	P
1417580_s_at	96.0	P	114.5	P	110.1	P	113.1	P	94.1	P	80.5	P	129.9	P	148.3	P	80.3	P	92.1	P	77.5	P	131.1	P	102.9	P	85.9	P	110.4	P	102.2	P	104.0	P	101.2	P
1417581_at	56.1	P	70.0	P	91.3	P	75.4	P	61.6	P	105.7	P	65.4	P	67.3	P	62.9	A	84.6	P	82.9	P	91.2	P	80.4	P	77.3	P	82.9	P	63.7	P	117.2	P	74.0	P
1417582_s_at	114.4	P	109.3	P	120.0	P	94.5	P	86.9	P	107.9	P	109.0	P	89.1	P	97.7	P	110.7	P	120.4	P	109.4	P	146.9	P	126.2	P	94.8	P	115.3	P	132.2	P	123.0	P
1417583_a_at	265.0	P	365.2	P	284.2	P	369.1	P	398.1	P	328.4	P	402.7	P	267.0	P	371.6	P	219.1	P	251.8	P	339.2	P	317.7	P	285.6	P	295.2	P	224.9	P	276.8	P	277.0	P
1417584_at	46.2	A	33.9	P	84.0	P	25.1	P	49.1	P	60.7	P	59.9	P	52.2	P	59.4	P	42.2	P	50.8	A	45.8	P	49.6	M	35.2	P	51.3	P	36.8	M	57.4	P	54.8	P
1417585_at	102.2	P	104.1	P	118.9	P	145.7	P	105.8	P	143.0	P	83.1	P	104.6	P	139.5	P	78.6	P	135.4	P	102.3	P	104.6	P	101.8	P	127.7	P	107.7	P	115.4	P	114.1	P
1417586_at	54.2	P	53.4	A	22.9	A	46.0	P	56.7	M	39.5	P	27.1	A	33.2	A	32.8	A	34.8	A	26.3	A	13.4	A	38.9	A	47.3	A	41.2	A	35.7	A	58.1	P	42.1	A
1417587_at	16.9	A	9.5	A	21.5	A	19.7	A	16.2	A	17.0	A	21.1	P	4.4	A	2.0	A	19.3	A	21.3	M	23.9	A	7.6	A	36.4	A	28.1	P	31.4	P	30.5	A	10.7	A
1417588_at	10.0	A	32.5	A	12.3	A	23.2	P	26.8	P	31.9	P	39.1	P	22.9	A	22.1	A	19.0	A	24.8	A	7.9	A	2.8	A	22.3	A	15.7	A	19.6	A	19.5	A	17.1	A
1417589_at	0.7	A	6.0	A	8.0	A	1.0	A	3.4	A	11.5	A	8.0	A	17.3	A	6.8	A	9.0	A	3.5	A	0.8	A	8.2	A	22.8	P	8.4	A	0.9	A	1.2	A	6.2	A
1417590_at	112.1	P	112.3	P	128.5	P	85.0	P	105.9	P	89.5	P	101.8	P	136.0	P	99.4	P	84.8	P	87.8	P	87.6	P	106.5	P	94.1	P	94.9	P	128.9	P	114.0	P	91.8	P
1417591_at	126.9	P	118.3	P	147.0	P	140.9	P	145.0	P	121.9	P	129.9	P	133.9	P	135.9	P	141.0	P	141.8	P	158.6	P	112.2	P	138.5	P	147.6	P	155.4	P	139.8	P	157.2	P
1417592_at	471.4	P	494.8	P	633.9	P	629.8	P	595.8	P	622.1	P	610.9	P	552.3	P	596.8	P	601.5	P	495.2	P	565.0	P	607.7	P	543.4	P	554.1	P	547.2	P	606.6	P	604.7	P
1417593_at	316.5	P	343.5	P	320.2	P	277.3	P	313.1	P	239.4	P	311.9	P	293.0	P	339.8	P	367.0	P	381.7	P	363.7	P	339.9	P	373.6	P	375.3	P	351.7	P	343.4	P	339.8	P
1417594_at	313.4	P	333.3	P	384.4	P	384.7	P	384.0	P	364.2	P	406.7	P	415.8	P	379.8	P	314.2	P	272.9	P	323.0	P	337.1	P	338.0	P	364.7	P	316.4	P	326.0	P	325.2	P
1417595_at	2.5	A	4.3	A	17.3	A	15.2	A	3.5	A	1.3	A	2.1	A	3.8	A	3.0	A	34.3	A	1.7	A	4.1	A	1.7	A	6.2	A	2.9	A	3.5	A	15.6	A	17.5	A
1417596_at	108.4	P	119.6	P	132.8	P	117.9	P	109.2	P	120.1	P	119.8	P	114.8	P	118.4	P	128.4	P	122.7	P	130.9	P	108.7	P	134.9	P	124.9	P	151.5	P	104.8	P	140.2	P
1417597_at	18.3	P	5.3	A	10.5	A	13.8	A	1.2	A	3.3	A	16.3	A	16.8	P	1.0	A	5.0	A	6.1	A	13.9	A	9.5	A	1.5	A	9.6	A	3.5	A	10.9	A	20.4	A
1417598_a_at	360.3	P	365.2	P	403.8	P	284.8	P	361.1	P	416.5	P	362.1	P	431.6	P	362.2	P	353.2	P	356.4	P	412.7	P	311.5	P	373.5	P	271.4	P	320.2	P	356.5	P	379.2	P
1417599_at	37.8	P	41.1	P	47.3	P	43.3	P	28.9	P	36.8	A	47.6	P	40.7	P	29.4	A	49.3	P	21.5	A	27.5	P	46.9	P	45.2	P	32.4	P	41.0	P	46.3	P	53.0	P
1417600_at	137.7	P	180.4	P	177.0	P	417.4	P	262.0	P	182.8	P	303.4	P	246.7	P	175.3	P	134.4	P	198.7	P	189.1	P	237.4	P	193.8	P	165.6	P	225.0	P	187.0	P	236.9	P
1417601_at	5.0	A	20.7	A	16.0	A	38.1	P	26.5	A	29.7	A	66.8	P	57.6	P	37.9	P	20.4	A	4.8	A	1.2	A	20.7	A	19.3	A	8.1	A	3.3	A	4.6	A	12.0	A
1417602_at	138.5	P	99.8	P	116.8	P	253.0	P	228.5	P	224.3	P	103.6	P	130.3	P	201.0	P	156.4	P	202.3	P	249.3	P	222.4	P	170.0	P	220.9	P	148.5	P	137.1	P	95.5	P
1417603_at	32.0	P	27.8	M	31.9	P	46.7	P	39.0	P	32.2	P	23.0	A	2.5	A	58.5	P	65.1	P	75.7	P	55.2	P	63.0	P	50.6	P	42.6	P	31.9	A	33.8	A	55.9	P
1417604_at	234.6	P	241.9	P	203.2	P	230.0	P	252.4	P	180.2	P	215.3	P	239.4	P	263.6	P	203.0	P	215.7	P	225.5	P	219.3	P	253.5	P	233.1	P	185.5	P	244.8	P	247.0	P
[truncated: 43,102 more rows]
