# Supplementary material for: Gene expression profiling in a mouse model of infantile neuronal ceroid lipofuscinosis reveals upregulation of immediate early genes and mediators of the inflammatory response
Source: BMC Neurosci. 2007 Nov 16;8:95. doi: 10.1186/1471-2202-8-95 (PMC2204004; doi:10.1186/1471-2202-8-95)
Supplement: Additional File 10 — Clustering data for significantly regulated genes (.zip). Data is viewed with maximum functionality using the free program Java TreeView (available for download [60] under 'File Releases'). The view shown in Fig. 4 was constructed using "TreeView-1.1.0-win.zip". Once Java TreeView is installed, download the attached file Additional File 9, extract all files to a folder, then view the SAM hierarchical clustering by opening the file "SAM genes and samples clustering.cdt". [file 1471-2202-8-95-S10.zip]

Archive with 5 entries (5 files):
- SAM genes and samples clustering.jtv
- RunEisenCluster.bat
- SAM genes and samples clustering.atr
- SAM genes and samples clustering.cdt
- SAM genes and samples clustering.gtr
