# Supplementary material for: Gene expression profiling in a mouse model of infantile neuronal ceroid lipofuscinosis reveals upregulation of immediate early genes and mediators of the inflammatory response
Source: BMC Neurosci. 2007 Nov 16;8:95. doi: 10.1186/1471-2202-8-95 (PMC2204004; doi:10.1186/1471-2202-8-95)
Supplement: Additional File 10 — Clustering data for significantly regulated genes (.zip). Data is viewed with maximum functionality using the free program Java TreeView (available for download [60] under 'File Releases'). The view shown in Fig. 4 was constructed using "TreeView-1.1.0-win.zip". Once Java TreeView is installed, download the attached file Additional File 9, extract all files to a folder, then view the SAM hierarchical clustering by opening the file "SAM genes and samples clustering.cdt". [file 1471-2202-8-95-S10.zip › SAM genes and samples clustering.jtv]

<DocumentConfig><MainView><Height value="0.18739283084869385"/><Height value="0.09406385570764542"/><Height value="0.7185433506965637"/><Width value="0.18134383857250214"/><Width value="0.2665441632270813"/><Width value="0.27887827157974243"/><Width value="0.2732337415218353"/></MainView><UrlExtractor/><ArrayDrawer contrast="2.37"/><GlobalXMap><Map type="Fixed"/></GlobalXMap><GlobalYMap><Map type="Fixed"/></GlobalYMap><ZoomXMap><Map type="Fixed"/></ZoomXMap><ZoomYMap><Map type="Fixed"/></ZoomYMap><TextView/><ArrayNameView/><GeneListMaker/><PostScriptMaker/><ArrayUrlExtractor/><Views selected="0"><View type="Dendrogram" dock="1"><ColorExtractor><ColorSet/></ColorExtractor><ArrayDrawer/><GlobalXMap><FixedMap type="Fixed" scale="9.0"/><FillMap type="Fill"/><NullMap type="Null"/></GlobalXMap><GlobalYMap><FixedMap type="Fixed"/><FillMap type="Fill"/><NullMap type="Null"/></GlobalYMap><ZoomXMap><FixedMap type="Fixed"/><FillMap type="Fill"/><NullMap type="Null"/></ZoomXMap><ZoomYMap><FixedMap type="Fixed"/><FillMap type="Fill"/><NullMap type="Null"/></ZoomYMap><TextView><TextView><GeneSummary/></TextView><TextView><GeneSummary/></TextView><TextView><GeneSummary/></TextView><TextView><GeneSummary/></TextView></TextView><ArrayNameView><ArraySummary included="0"/></ArrayNameView><AtrSummary/><GtrSummary/></View><View type="Scatterplot" xindex="-1" yindex="-1" dock="1"><ScatterView><ScatterColorSet name="BlackBG"><Color type="Background"/><Color type="Axis"/><Color type="Data"/><Color type="Selected"/></ScatterColorSet><AxisInfo type="x"><AxisParameter value="0.0"/><AxisParameter type="1" value="266.0"/><AxisParameter type="2"/><AxisParameter type="3"/></AxisInfo><AxisInfo type="y"><AxisParameter value="0.0"/><AxisParameter type="1" value="266.0"/><AxisParameter type="2"/><AxisParameter type="3"/></AxisInfo></ScatterView></View></Views></DocumentConfig>
