# Supplementary material for: Gene expression profiling in a mouse model of infantile neuronal ceroid lipofuscinosis reveals upregulation of immediate early genes and mediators of the inflammatory response
Source: BMC Neurosci. 2007 Nov 16;8:95. doi: 10.1186/1471-2202-8-95 (PMC2204004; doi:10.1186/1471-2202-8-95)
Supplement: Additional File 10 — Clustering data for significantly regulated genes (.zip). Data is viewed with maximum functionality using the free program Java TreeView (available for download [60] under 'File Releases'). The view shown in Fig. 4 was constructed using "TreeView-1.1.0-win.zip". Once Java TreeView is installed, download the attached file Additional File 9, extract all files to a folder, then view the SAM hierarchical clustering by opening the file "SAM genes and samples clustering.cdt". [file 1471-2202-8-95-S10.zip › SAM genes and samples clustering.atr]

NODE1X	ARRY16X	ARRY15X	0.934338
NODE2X	ARRY17X	ARRY12X	0.919655
NODE3X	ARRY14X	ARRY13X	0.916546
NODE4X	NODE3X	NODE2X	0.910065
NODE5X	ARRY5X	ARRY2X	0.814852
NODE6X	NODE4X	NODE1X	0.803728
NODE7X	ARRY1X	ARRY0X	0.795792
NODE8X	NODE5X	NODE7X	0.787372
NODE9X	ARRY9X	ARRY10X	0.779382
NODE10X	NODE9X	ARRY11X	0.772185
NODE11X	ARRY3X	NODE8X	0.746914
NODE12X	ARRY4X	NODE11X	0.723396
NODE13X	ARRY8X	NODE12X	0.707403
NODE14X	ARRY6X	NODE13X	0.686972
NODE15X	ARRY7X	NODE14X	0.613396
NODE16X	NODE6X	NODE10X	0.591744
NODE17X	NODE16X	NODE15X	-0.662290
