# Supplementary material for: Gene expression profiling in a mouse model of infantile neuronal ceroid lipofuscinosis reveals upregulation of immediate early genes and mediators of the inflammatory response
Source: BMC Neurosci. 2007 Nov 16;8:95. doi: 10.1186/1471-2202-8-95 (PMC2204004; doi:10.1186/1471-2202-8-95)
Supplement: Additional File 10 — Clustering data for significantly regulated genes (.zip). Data is viewed with maximum functionality using the free program Java TreeView (available for download [60] under 'File Releases'). The view shown in Fig. 4 was constructed using "TreeView-1.1.0-win.zip". Once Java TreeView is installed, download the attached file Additional File 9, extract all files to a folder, then view the SAM hierarchical clustering by opening the file "SAM genes and samples clustering.cdt". [file 1471-2202-8-95-S10.zip › SAM genes and samples clustering.cdt]

GID	UNIQID	NAME	GWEIGHT	Neuro-Hofmann-wt_3mo-10-MOE430_2	Neuro-Hofmann-wt_3mo-11-MOE430_2	Neuro-Hofmann-wt_3mo-12-MOE430_2	Neuro-Hofmann-wt_5mo-15-MOE430_2	Neuro-Hofmann-wt_5mo-13-MOE430_2	Neuro-Hofmann-wt_5mo-14-MOE430_2	Neuro-Hofmann-wt_8mo-18-MOE430_2	Neuro-Hofmann-wt_8mo-16-MOE430_2	Neuro-Hofmann-wt_8mo-17-MOE430_2	Neuro-Hofmann-ko_3mo-1-MOE430_2	Neuro-Hofmann-ko_3mo-2-MOE430_2	Neuro-Hofmann-ko_3mo-3-MOE430_2	Neuro-Hofmann-ko_5mo-5-MOE430_2	Neuro-Hofmann-ko_5mo-6-MOE430_2	Neuro-Hofmann-ko_5mo-4-MOE430_2	Neuro-Hofmann-ko_8mo-9-MOE430_2	Neuro-Hofmann-ko_8mo-7-MOE430_2	Neuro-Hofmann-ko_8mo-8-MOE430_2
AID				ARRY0X	ARRY1X	ARRY2X	ARRY5X	ARRY3X	ARRY4X	ARRY8X	ARRY6X	ARRY7X	ARRY9X	ARRY10X	ARRY11X	ARRY13X	ARRY14X	ARRY12X	ARRY17X	ARRY15X	ARRY16X
EWEIGHT				1.000000	1.000000	1.000000	1.000000	1.000000	1.000000	1.000000	1.000000	1.000000	1.000000	1.000000	1.000000	1.000000	1.000000	1.000000	1.000000	1.000000	1.000000
GENE67X	X-linked lymphocyte-regulated 3A /// X-linked lymphocyte-regulated 3B /// hypothetical protein LOC574437	Xlr3a /// Xlr3b /// MGC76689	1.000000	-0.567472	-2.109621	-1.434717	-1.249025	-0.002932	-0.266555	0.257161	-0.936887	0.002932	1.814879	0.539288	0.328952	0.321931	-0.164434	1.044753	0.898267	0.537269	-2.011774
GENE41X	activity regulated cytoskeletal-associated protein	Arc	1.000000	-0.561863	-0.577611	-0.207243	-0.181612	1.638106	-0.741391	0.077182	-0.077182	-0.166979	1.418865	1.188441	1.419748	1.678074	1.555086	1.824393	2.046689	-1.112433	-1.117540
GENE128X	early growth response 2	Egr2	1.000000	-0.564622	1.431597	-1.498194	-1.498194	0.992376	-1.164771	-0.427805	-1.498194	-1.498194	0.857949	1.602783	0.427805	1.758816	1.286309	0.782762	1.243812	-0.962142	-1.498194
GENE14X	interferon gamma inducible protein 47	Ifi47	1.000000	0.102693	-1.127605	0.175707	-1.769151	-1.769151	-0.678298	-1.020690	-0.820550	0.042320	0.062726	0.410360	-0.203554	0.394348	1.361780	0.496886	0.094787	-0.263260	-0.042320
GENE79X	chemokine (C-C motif) ligand 4	Ccl4	1.000000	-1.604605	-0.530948	-0.370483	-0.492302	-1.674994	-0.689494	0.243392	-1.618411	0.617788	0.258579	0.243392	0.773907	-0.324497	0.520354	0.478811	-0.124093	0.124093	1.090541
GENE64X	chemokine (C-X-C motif) ligand 5	Cxcl5	1.000000	-0.904090	-0.641055	-0.904090	-0.449914	-0.138555	-0.904090	-0.904090	0.272233	-0.398199	0.591605	0.501903	0.138555	2.331638	1.903265	2.088679	1.196888	-0.429005	1.776235
GENE135X	myosin IF	Myo1f	1.000000	0.000000	0.000000	0.000000	0.000000	0.000000	0.000000	0.000000	0.000000	0.000000	1.220330	1.049631	0.000000	1.718088	1.839960	1.887526	1.327687	2.087463	2.140779
GENE61X	chemokine (C-C motif) ligand 3	Ccl3	1.000000	-0.172414	-0.172414	-0.172414	-0.172414	-0.172414	-0.172414	0.172414	-0.172414	-0.172414	1.679585	1.422134	0.228124	1.402898	1.745972	2.152396	1.958517	-0.172414	2.552236
GENE249X	RIKEN cDNA 1700031K17 gene	1700031K17Rik	1.000000	-0.178072	-0.178072	-0.178072	-0.178072	-0.178072	-0.178072	-0.178072	-0.178072	-0.178072	1.807428	1.916164	1.172425	2.208739	1.486411	2.051516	2.166757	0.178072	0.785402
GENE59X	complement component 3a receptor 1	C3ar1	1.000000	0.079414	-0.098191	-1.293538	-0.216295	-0.413832	-0.453579	0.501397	-0.264969	-1.293538	-0.680007	-0.079414	1.065420	1.084974	0.079414	0.749106	0.945248	1.028390	1.084974
GENE151X	expressed sequence AI447904 /// cDNA sequence BC094916	AI447904 /// BC094916	1.000000	-0.026474	-0.252242	-1.124085	-0.205699	-1.124085	-0.067502	0.058607	-0.578117	-1.124085	0.460877	-0.109730	0.654123	0.751695	0.549471	1.090039	0.026474	0.875915	0.391930
GENE116X	CD72 antigen	Cd72	1.000000	0.003634	0.148369	-0.989134	-0.514049	-0.989134	-0.989134	-0.003634	-0.989134	-0.989134	-0.206726	0.742049	0.032345	0.746388	1.288850	0.913904	-0.063135	0.465042	1.454473
GENE18X	apolipoprotein B editing complex 3	Apobec3	1.000000	-0.657909	-1.497869	-0.033201	-0.296235	-1.222862	-0.732334	-0.413805	0.385752	-0.048968	0.710024	0.722461	0.905399	-0.534395	0.033201	0.237653	0.412864	1.043150	0.797854
GENE36X	similar to MHC Q8/9d surface antigen	LOC386462	1.000000	-0.874488	-1.141710	-0.968062	-0.485826	-1.273354	-0.760620	-0.228125	0.104450	-0.305880	0.566451	0.830769	1.181895	0.219928	0.454393	-0.104450	0.490017	0.383310	0.778539
GENE77X	baculoviral IAP repeat-containing 3	Birc3	1.000000	-0.322735	-1.021156	-0.982337	-0.704484	-2.158659	-1.310662	-0.017881	-0.001616	-0.001616	0.379879	0.576863	0.394701	0.535106	0.001616	0.804815	0.454872	1.356094	0.947354
GENE89X	toll-like receptor 3	Tlr3	1.000000	-0.416148	-0.311005	-0.623744	-0.121243	-1.682161	-1.451277	-0.540328	0.046435	-0.046435	-0.117208	0.644529	0.296822	0.486439	0.338555	0.729893	0.993301	0.446100	0.876735
GENE9X	poly (ADP-ribose) polymerase family, member 9	Parp9	1.000000	-0.947188	-0.889367	-0.775476	-0.429935	-1.087913	-1.070283	-0.575706	-0.082012	0.250476	0.323424	0.146257	0.269062	-0.151371	0.630606	0.931177	0.418061	0.082012	0.704157
GENE48X	interferon inducible GTPase 1	Iigp1	1.000000	-1.041982	-0.577579	-0.564403	-0.731053	-0.953445	-0.185892	-1.078976	-0.046555	0.375336	0.946559	1.048700	0.382158	0.046555	0.395704	1.024925	0.814108	-0.374219	0.570117
GENE78X	tripartite motif protein 34 /// similar to tripartite motif protein TRIM34 alpha	Trim34 /// LOC434218	1.000000	-0.705958	-1.856518	-0.772454	-1.151646	-1.391850	-0.402342	-1.856518	0.172051	0.125335	0.761721	0.459628	0.237718	0.277703	0.294042	0.699298	-0.228911	-0.125335	0.220725
GENE94X	FBJ osteosarcoma oncogene	Fos	1.000000	-0.906093	-0.487984	-0.409081	-1.453761	0.271427	-1.446928	-0.950103	-0.434624	-1.062463	1.222705	0.614793	0.886543	1.217741	0.739660	0.920794	1.115274	0.533339	-0.271427
GENE26X	tripartite motif protein 30	Trim30	1.000000	-1.218006	-0.512219	-0.364492	-0.310452	-0.577736	-0.616555	-0.107897	-0.922182	-0.639692	0.267421	0.262081	0.956334	0.107897	0.207564	0.735227	0.540194	0.123685	0.442863
GENE120X	interferon, alpha-inducible protein 27	Ifi27	1.000000	-2.254962	-2.254962	-1.104402	-0.468366	-0.674817	-0.212317	0.212317	-2.254962	0.278602	1.338392	1.494572	1.596037	1.108209	1.165925	1.624744	1.641310	-0.435294	-0.391024
GENE12X	interferon regulatory factor 7	Irf7	1.000000	-0.337614	-0.140054	-0.831932	-0.298752	-1.434339	0.140054	-1.183643	-0.382624	-1.166049	0.578764	1.492768	0.570916	0.669752	0.447768	1.305257	0.971454	-0.367464	0.262045
GENE74X	interferon dependent positive acting transcription factor 3 gamma	Isgf3g	1.000000	-0.456405	-0.413078	-0.465229	0.065626	-0.215905	-0.123960	-0.507896	-0.423789	-0.788818	0.674887	0.623794	0.747330	0.494382	0.454000	0.830800	0.630022	-0.042468	0.042468
GENE29X	ubiquitin specific peptidase 18	Usp18	1.000000	-0.489304	-1.550186	-0.620265	-1.501276	-0.884605	-0.385799	-0.932434	-0.924351	0.059439	1.630752	1.015999	0.990577	1.146422	1.235689	1.258945	0.940561	-0.059439	0.395964
GENE49X	interferon inducible GTPase 1	Iigp1	1.000000	-0.303239	-1.032760	-0.527766	-0.070374	-0.732206	-0.006481	-0.399124	-0.505513	0.006481	0.709500	0.883997	0.797149	0.685521	1.033329	1.059686	1.007771	-0.479978	0.365606
GENE144X	RIKEN cDNA 9830147J24 gene (9830147J24Rik), mRNA	9830147J24Rik	1.000000	-0.960482	-0.563792	-0.689543	-0.020367	-0.650654	-0.702742	0.020367	-0.088032	-0.245240	0.708644	0.482425	0.826344	0.452969	0.682486	0.963847	0.910235	-0.302365	0.340366
GENE106X	tripartite motif protein 34 /// similar to tripartite motif protein TRIM34 alpha	Trim34 /// LOC434218	1.000000	-0.715117	-0.391522	-0.130154	-0.498693	-0.432069	-0.538720	-0.189743	-0.002540	0.002540	0.550695	0.692606	0.855880	0.490500	0.255397	0.906893	0.997460	-0.116322	0.550695
GENE37X	RIKEN cDNA 5830458K16 gene	5830458K16Rik	1.000000	-0.544526	-0.504576	-0.254736	-0.871917	-0.525950	-0.492504	-0.116306	-0.492504	-0.480531	1.235417	1.362988	1.465566	0.894078	1.261493	1.493907	1.627130	0.116306	0.531343
GENE209X	interferon-induced protein with tetratricopeptide repeats 3	Ifit3	1.000000	-0.873039	-0.894064	-0.314928	-0.608982	-0.460459	-0.364125	-0.496890	-0.548902	-0.053284	1.109669	0.800422	0.979725	0.693388	0.944977	1.446677	1.142228	0.053284	0.128189
GENE224X	interferon-induced protein with tetratricopeptide repeats 1	Ifit1	1.000000	-0.748152	-1.063979	-0.875907	-1.158307	-1.287387	-0.276766	-0.221404	-0.007279	0.007279	1.210927	1.442811	1.543132	1.329207	1.612379	1.860256	1.633178	-0.016085	1.398216
GENE42X	immunity-related GTPase family, M	Irgm	1.000000	-0.427524	-0.324810	-0.287686	-0.449719	-0.297716	-0.378798	-0.425689	-0.580343	-0.216186	0.216186	0.747694	0.734631	0.733810	0.483521	0.742809	0.880387	0.292828	0.283887
GENE58X	chemokine (C-C motif) ligand 21b /// chemokine (C-C motif) ligand 21a /// chemokine (C-C motif) ligand 21c (leucine)	Ccl21b /// Ccl21a /// Ccl21c	1.000000	-1.775327	-1.775327	-1.396816	-1.775327	-1.775327	-1.775327	-0.856941	-1.775327	-1.775327	1.481683	2.501913	1.583631	1.608722	0.856941	2.136364	1.144966	1.158245	1.616990
GENE194X	NA	4933409K07Rik /// LOC545604 /// LOC545605 /// LOC545606 /// LOC545608 /// LOC545609 /// LOC545612 /// LOC545614	1.000000	-0.607328	-1.109829	-1.142996	-0.918209	-0.794474	-1.412756	-0.964398	-0.759760	-1.074738	0.786825	1.941833	1.391224	1.531840	0.962121	1.649908	1.058881	0.607328	0.636940
GENE196X	RIKEN cDNA 4933409K07 gene /// similar to hypothetical protein 4931430D02 /// similar to 4933409K07Rik protein /// similar to RIKEN cDNA 4933409K07	4933409K07Rik /// LOC545604 /// LOC545605 /// LOC545610	1.000000	-1.158848	-0.483854	-1.309031	-0.734415	-1.175336	-0.883570	-0.493125	-1.565168	-0.479752	0.860692	1.901356	1.045634	1.682988	1.042073	1.765424	0.799994	0.738392	0.479752
GENE195X	similar to RIKEN cDNA 4933409K07	LOC545608	1.000000	-1.231755	-0.849983	0.002710	-0.695702	-0.367350	-0.695702	-0.710408	-0.337365	-0.204435	0.256699	1.770895	1.072241	1.890236	0.683035	1.394340	1.038334	0.500961	-0.002710
GENE13X	chemokine (C-C motif) ligand 6	Ccl6	1.000000	-1.503298	-1.906057	-0.507929	-1.102199	-0.574380	-0.760794	-0.654274	0.199985	-0.199985	0.666627	0.590679	-0.628829	0.784947	0.378718	0.814927	0.205654	0.962844	0.678906
GENE46X	caspase 12	Casp12	1.000000	-0.749800	-1.675800	-0.232193	-0.258960	-0.418790	-0.232193	-0.006773	-0.011317	0.006773	0.352769	0.042288	-0.119984	0.757159	0.356301	0.899513	0.575162	0.762493	1.022418
GENE154X	expressed sequence AI451617	AI451617	1.000000	-1.057745	-1.656383	-0.304539	-0.770715	-0.013076	-0.099165	-0.670189	-0.416432	-0.353820	0.410732	0.394243	0.493558	0.548235	0.609512	0.969222	0.763798	0.013076	0.791763
GENE57X	SLAM family member 9	Slamf9	1.000000	-2.273422	-0.433463	-1.482651	-0.787996	-1.577429	-1.189358	0.019359	-0.688460	0.016412	-0.149094	0.148811	0.206843	0.538049	0.457761	0.411396	-0.016412	0.965364	1.378490
GENE30X	allograft inflammatory factor 1	Aif1	1.000000	-0.920106	-1.387373	-1.731072	-1.088229	-1.143300	-0.639149	-0.410832	-0.167357	-0.292499	0.367761	0.375618	0.394107	0.167357	0.333884	0.281528	0.327822	0.362828	1.216304
GENE84X	protein tyrosine phosphatase, receptor type, C	Ptprc	1.000000	-1.585411	-1.534785	-1.057032	-1.043357	-1.153626	-0.709501	-0.050178	-0.355113	-0.601352	0.050178	0.157093	0.070444	0.623614	0.386575	0.456579	0.175921	1.004168	1.069186
GENE71X	solute carrier family 15, member 3	Slc15a3	1.000000	-1.481337	-1.537920	-1.537920	-1.537920	-1.537920	-1.537920	0.042225	-0.488290	-0.227580	0.345701	0.175776	0.131107	0.244488	0.293957	-0.042225	0.766591	1.617505	1.863983
GENE251X	RIKEN cDNA E130203B14 gene	E130203B14Rik	1.000000	-0.781917	-1.088578	-0.935627	-1.161580	-0.797347	-0.653512	-0.565016	-0.500455	0.001116	0.032001	0.001116	0.210389	-0.001116	0.344732	0.032001	0.323490	0.800485	0.905477
GENE108X	histocompatibility 2, D region locus 1 /// histocompatibility 2, K1, K region /// histocompatibility 2, D region /// MHC (A.CA/J(H-2K-f) class I antigen	H2-D1 /// H2-K1 /// H2-L /// LOC56628	1.000000	-1.587168	-0.812828	-2.235519	-2.071290	-1.287608	-0.932127	-0.462181	-1.151069	-0.295586	0.564508	0.316673	0.489116	1.035381	0.366396	0.295586	0.579126	0.597909	0.435501
GENE220X	moesin	Msn	1.000000	-0.936376	-0.474556	-0.834819	-0.793915	-0.614853	-0.486357	-0.402908	-0.300393	-0.007930	0.368863	0.159512	0.118221	0.398042	0.284570	0.007930	0.489747	0.425856	0.652627
GENE150X	histocompatibility 2, class II antigen A, alpha	H2-Aa	1.000000	-1.363422	-0.872033	-1.110880	-0.336493	-0.591750	-0.730479	-0.124989	-0.880985	0.124989	-0.256656	0.260052	0.471741	0.957670	0.615517	0.743344	0.719854	0.335409	1.288275
GENE155X	guanylate nucleotide binding protein 2	Gbp2	1.000000	-1.465261	-2.050223	-1.465261	-0.540895	-1.375063	-1.140233	-0.569791	-0.751754	-0.058976	0.058976	0.890399	0.394324	1.053572	1.039975	0.238755	1.122285	0.619462	0.731983
GENE34X	guanylate nucleotide binding protein 4	Gbp4	1.000000	-0.986632	-0.229203	-0.926823	-0.648008	-0.406768	-0.630011	-1.532067	-1.135247	-0.529284	0.538588	0.256869	0.505051	0.634761	0.817447	0.766275	0.537262	0.229203	0.676333
GENE97X	interferon-induced protein 44	Ifi44	1.000000	-1.201869	-0.300949	-1.127230	-1.103185	-1.378192	-0.157861	-1.378192	-0.955959	-1.214693	0.157861	0.513228	0.817156	0.664453	0.791734	1.005858	0.688759	0.267971	0.559153
GENE73X	lectin, galactose binding, soluble 9	Lgals9	1.000000	-0.202738	-0.582427	-0.396013	-0.763637	-0.496991	-0.599751	-0.085565	-0.623178	-0.211589	0.563056	0.528037	0.555251	0.238531	0.334886	0.085565	0.298983	0.745611	0.397341
GENE192X	aquaporin 4	Aqp4	1.000000	-0.112493	-0.462147	-0.586375	-1.037498	-0.655894	-0.396962	-0.192971	-0.471545	-0.211843	0.420515	0.316425	0.509191	0.545000	0.582615	0.112493	0.329855	0.767158	0.765511
GENE55X	chemokine (C-C motif) ligand 12	Ccl12	1.000000	-0.491550	-1.005128	-1.541181	-1.541181	-1.541181	-1.512612	-1.541181	-0.266174	-1.541181	0.853882	0.706747	0.641511	1.031709	1.527490	1.511930	1.228590	0.266174	1.591396
GENE16X	CAP, adenylate cyclase-associated protein 1 (yeast)	Cap1	1.000000	-1.485250	-1.848365	-1.066025	-1.994821	-1.809659	-1.674848	-2.036673	-1.633699	-1.743413	1.251448	1.274599	1.389150	1.153717	1.257612	1.246636	1.066025	1.246062	1.210371
GENE17X	CAP, adenylate cyclase-associated protein 1 (yeast)	Cap1	1.000000	-1.163718	-1.636989	-1.018310	-1.745514	-1.190925	-1.339700	-1.648036	-1.536061	-1.890154	1.312193	1.365484	1.347660	1.169422	1.208070	1.018310	1.308055	1.343205	1.145790
GENE98X	interferon induced transmembrane protein 3	Ifitm3	1.000000	-0.451643	-0.948261	-1.169917	-0.952692	-0.821748	-0.739060	-0.865636	-1.037477	-0.680320	0.518080	0.451643	0.538919	0.491690	0.585671	0.739303	0.631942	0.585841	0.578182
GENE232X	tripartite motif protein 30	Trim30	1.000000	-0.324780	-0.970943	-0.543337	-0.490678	-0.470141	-0.626114	-0.554103	-0.956588	-0.338674	0.811466	0.532406	0.435050	0.388016	0.424120	1.039837	0.817743	0.324780	0.493726
GENE72X	C-type lectin domain family 7, member a	Clec7a	1.000000	-2.784016	-2.784016	-1.798516	-2.784016	-1.367177	-1.485358	-0.784016	-1.361783	-2.372590	0.784016	0.791296	1.131505	2.077443	2.006756	1.567895	2.021792	2.149557	2.930504
GENE139X	RIKEN cDNA 0610037M15 gene	0610037M15Rik	1.000000	-0.989593	-1.433379	-0.716109	-0.994094	-0.693970	-0.415155	-0.442578	-0.215360	-0.906631	0.215360	0.322414	0.326030	0.384418	0.661258	0.484878	0.635262	0.401654	1.023828
GENE31X	guanylate nucleotide binding protein 2	Gbp2	1.000000	-1.873245	-1.256292	-1.504220	-1.886242	-1.334295	-0.994664	-1.111902	-1.012367	-0.318794	0.379781	0.504520	0.318794	0.669041	0.636468	0.876602	0.893811	0.465407	1.027162
GENE92X	lymphocyte antigen 86	Ly86	1.000000	-1.293828	-0.985706	-1.153413	-0.993124	-1.114873	-0.624946	-0.658756	-0.249629	-0.614612	0.355331	0.249629	0.271459	0.734741	0.775689	0.587370	0.504206	0.373325	0.858793
GENE193X	macrophage activation 2 like	Mpa2l	1.000000	-1.843270	-1.333680	-1.389665	-2.464211	-1.255940	-0.770513	-1.133566	-0.714190	-1.213985	0.726212	0.852242	0.972185	1.018871	1.457900	1.368679	1.582169	0.714190	1.140651
GENE44X	chemokine (C-X-C motif) ligand 10	Cxcl10	1.000000	-1.792117	-2.623994	-1.553605	-1.760056	-2.623994	-1.638494	-2.039032	-1.029445	-0.760056	1.079771	0.886968	0.760056	1.063067	1.285779	0.787432	1.545931	1.155266	1.697934
GENE113X	histocompatibility 2, D region locus 1 /// histocompatibility 2, D region	H2-D1 /// H2-L	1.000000	-0.749486	-0.538314	-0.896459	-0.739778	-0.565391	-0.361336	-0.146873	-0.530708	-0.222395	0.146873	0.153889	0.358548	0.677338	0.631669	0.465756	0.364468	0.568479	0.706925
GENE212X	beta-2 microglobulin	B2m	1.000000	-0.707479	-0.925481	-0.834022	-0.743058	-0.725329	-0.547381	-0.412593	-0.658360	-0.367986	0.367986	0.434722	0.451916	0.603064	0.670540	0.532466	0.691214	0.544113	0.864098
GENE242X	beta-2 microglobulin	B2m	1.000000	-0.531111	-0.727736	-0.832190	-0.937855	-0.712398	-0.290193	-0.374178	-0.598915	-0.318099	0.290193	0.445247	0.576052	0.536894	0.668539	0.457676	0.674669	0.630502	0.757808
GENE111X	histocompatibility 2, K1, K region	H2-K1	1.000000	-0.964797	-0.919826	-0.991138	-0.942136	-0.689399	-0.814644	-0.426065	-0.604766	-0.407468	0.488739	0.407468	0.654201	0.688490	0.821823	0.888958	0.703795	0.970417	1.038733
GENE202X	lectin, galactoside-binding, soluble, 3 binding protein	Lgals3bp	1.000000	-1.239037	-1.022186	-1.135131	-1.309763	-0.983598	-1.267943	-0.908046	-0.890753	-0.449832	0.571441	0.515663	0.449832	0.604652	0.780609	0.799172	0.688911	1.097297	1.221771
GENE234X	histocompatibility 2, D region locus 1	H2-D1	1.000000	-0.916924	-0.967731	-1.034452	-0.827165	-0.876966	-0.959510	-0.777054	-0.578021	-0.113502	0.442145	0.113502	0.735646	0.588723	0.675975	0.658602	0.597613	1.076731	0.945590
GENE215X	activating transcription factor 3	Atf3	1.000000	-1.400352	-1.400352	-1.400352	-1.400352	-1.400352	-1.400352	-0.999814	-0.805803	-0.155464	1.210821	0.217887	0.155464	0.813773	0.804415	1.021881	1.179794	1.300088	1.277720
GENE263X	CD52 antigen	Cd52	1.000000	-0.959675	-2.128900	-1.394457	-1.295679	-1.064222	-1.206553	-1.183469	-0.770887	-0.494398	0.800080	0.758114	0.494398	1.560838	1.368403	1.296339	1.034711	1.062563	1.972209
GENE107X	bone marrow stromal cell antigen 2	Bst2	1.000000	-0.874349	-0.819643	-0.942127	-1.324662	-1.501747	-1.643023	-0.284748	-1.175519	0.106357	0.410874	0.583180	0.257123	0.884405	0.680092	0.721030	0.658576	-0.106357	0.367329
GENE187X	F-box protein 39	Fbxo39	1.000000	-0.141336	-0.721167	-0.998960	-0.986594	-0.791130	-0.769782	-0.494148	-0.677446	-0.038833	0.038833	0.265109	0.299176	0.354497	0.433309	0.551086	0.638174	0.455382	0.346374
GENE170X	macrophage activation 2 like	Mpa2l	1.000000	-1.176790	-0.945465	-1.863851	-1.167857	-1.863851	-1.863851	-0.900377	-1.031974	-0.337783	1.185779	1.286709	1.119827	0.337783	0.873835	0.871671	0.574442	0.899560	1.073493
GENE230X	cDNA sequence BC013672	BC013672	1.000000	-0.691472	-0.691472	-0.607408	-0.691472	-0.691472	-0.125875	-0.691472	-0.691472	-0.013400	0.315723	0.659025	0.522653	0.459088	0.013400	0.869243	0.188234	0.541189	0.888673
GENE231X	histocompatibility 2, D region locus 1 /// histocompatibility 2, K1, K region /// histocompatibility 2, D region /// MHC (A.CA/J(H-2K-f) class I antigen	H2-D1 /// H2-K1 /// H2-L /// LOC56628	1.000000	-0.648662	-0.727637	-1.028924	-0.646165	-0.594099	-0.427520	-0.638700	-0.060164	0.060164	0.285175	0.194396	0.911936	0.399872	0.654651	0.678380	-0.128882	0.536662	0.738379
GENE129X	histocompatibility 2, K1, K region	H2-K1	1.000000	-0.959100	-2.646161	-2.646161	-0.538473	-0.270426	-0.593049	-0.463468	-0.628239	0.002305	0.881160	0.763909	0.695825	0.902276	0.671433	1.145653	1.065334	-0.002305	0.572621
GENE191X	interferon-induced protein 35	Ifi35	1.000000	-0.675925	-0.457375	-0.804249	-0.519707	-0.314635	-0.151029	-0.432853	-0.482321	-0.332669	0.323116	0.402481	0.395195	0.574424	0.599209	0.806347	0.643699	0.151029	0.411538
GENE247X	2'-5' oligoadenylate synthetase-like 2	Oasl2	1.000000	-0.385636	-1.186327	-2.307633	-0.818595	-1.257881	-0.342862	-0.392331	-0.563095	-0.279437	1.170089	1.148343	0.852415	0.785772	1.164398	1.630140	1.516795	0.279437	0.318908
GENE244X	DNA segment, Chr 12, ERATO Doi 647, expressed	D12Ertd647e	1.000000	-0.576679	-0.875085	-0.903940	-0.707278	-0.614931	-0.479371	-0.138834	-0.603052	-0.139907	0.412635	0.286084	0.566051	0.292457	0.465294	0.559460	0.393246	0.138834	0.197739
GENE250X	DNA segment, Chr 12, ERATO Doi 647, expressed	D12Ertd647e	1.000000	-0.775415	-0.996662	-0.725027	-0.294820	-0.515197	-0.539950	-0.386885	-0.425617	-0.095468	0.531552	0.312820	0.494430	0.432161	0.675749	0.678948	0.733581	0.199351	0.095468
GENE4X	interleukin 2 receptor, gamma chain	Il2rg	1.000000	-1.179986	-0.674094	-0.529221	0.130355	-0.757752	-0.736379	-0.823842	-1.179986	-0.747026	0.470779	0.627369	0.954236	1.018509	0.954236	0.252974	-0.130355	0.252974	0.970574
GENE208X	macrophage scavenger receptor 2	Msr2	1.000000	-0.636931	-0.805094	-0.087279	-0.621727	-0.528254	-0.311950	-0.363548	-1.173337	-0.664231	0.239140	0.480444	0.341151	0.953898	0.572299	0.460800	0.495003	0.087279	0.914727
GENE93X	proteosome (prosome, macropain) subunit, beta type 8 (large multifunctional peptidase 7)	Psmb8	1.000000	-0.787847	-0.411628	-0.506487	-0.353784	-0.366439	-0.884649	-0.524103	-0.341239	-0.071455	0.179877	0.380659	0.190716	0.907674	0.654069	0.536633	0.071455	0.633561	0.830766
GENE254X	Niemann Pick type C2, mRNA (cDNA clone MGC:8265 IMAGE:3592515)	Npc2	1.000000	-0.793163	-0.226714	-0.395973	-0.213466	0.042076	-0.343079	-0.495082	-0.899472	-0.245468	-0.042076	0.381135	0.516096	0.779925	0.624828	0.717661	0.360022	0.457666	0.981156
GENE260X	tripartite motif protein 30 /// expressed sequence AI451617	Trim30 /// AI451617	1.000000	-0.848135	-0.468942	-0.902242	-0.665481	-0.031956	-0.770598	-0.475764	-0.968044	0.031956	0.376784	0.421523	-0.448670	0.811566	0.736828	0.436132	0.306963	0.134054	0.836560
GENE62X	membrane-spanning 4-domains, subfamily A, member 6D	Ms4a6d	1.000000	0.052054	-0.174911	0.166126	-0.356909	-0.607870	-0.607870	-0.112175	-0.607870	-0.052054	1.056613	0.441760	1.024398	1.742627	-0.132785	-0.143202	1.496466	2.557238	1.552405
GENE1X	cysteine rich protein 61	Cyr61	1.000000	-0.829856	-2.118792	-0.508955	-0.953055	-0.642354	0.080112	-0.615554	-0.012998	-1.010086	0.966455	0.590307	0.495150	0.499242	-0.386853	0.455678	0.012998	4.234469	1.978232
GENE167X	cysteine rich protein 61	Cyr61	1.000000	-0.527328	-1.414854	-1.025287	-0.919159	-0.727793	0.140962	-1.414854	-0.849257	0.738951	0.456990	0.595926	0.679383	0.924284	-0.081430	0.075716	-0.075716	3.766647	1.285586
GENE11X	epithelial membrane protein 3	Emp3	1.000000	-0.082247	-0.688271	-1.383416	-0.508947	0.274115	0.204406	0.082247	-1.103308	-1.880916	-0.153682	-0.440344	-0.092739	0.274115	0.505037	0.265925	0.399192	1.485186	1.290355
GENE20X	regulator of G-protein signaling 1	Rgs1	1.000000	0.039984	-0.988585	-0.988585	-0.988585	0.061046	-0.039984	-0.725550	-0.988585	-0.988585	-0.988585	0.061046	-0.310513	0.417408	0.581878	0.941206	0.933613	1.751263	1.537484
GENE45X	nuclear factor, interleukin 3, regulated	Nfil3	1.000000	-1.368739	-0.343074	0.250343	-0.747251	-0.201282	-0.456433	-0.181653	-0.307184	-0.448592	0.792115	0.087326	-0.087326	1.308176	0.111394	0.924797	0.647812	0.929318	0.368227
GENE132X	CD300 antigen like family member F	Cd300lf	1.000000	-1.577729	-0.261583	-0.002416	-0.255801	-0.290848	-1.577729	0.002416	-0.908702	-0.345068	0.608138	0.254148	-0.021913	0.468413	0.822809	0.225498	0.833698	1.680790	0.886939
GENE182X	transmembrane inner ear	Tmie	1.000000	-1.698630	-0.073539	-0.628241	0.040553	-0.151142	-1.048573	-1.098946	-0.341620	-0.715374	0.413428	0.017094	-0.017094	0.651867	0.363810	0.696854	0.822034	1.522176	1.274769
GENE70X	solute carrier family 7 (cationic amino acid transporter, y+ system), member 11	Slc7a11	1.000000	-0.713780	-0.259824	-0.798897	-0.304389	-0.143924	-0.570822	-0.227280	0.415503	-0.356228	0.944432	-0.036648	0.422356	0.704072	0.543608	0.036648	0.712485	0.767347	0.908272
GENE8X	benzodiazepine receptor, peripheral	Bzrp	1.000000	-1.164482	-0.586802	-1.147152	-0.884118	-0.197547	-0.763680	-0.235961	0.173914	-0.566503	0.163536	-0.017500	0.142550	0.299302	0.017500	0.255994	0.333653	0.825678	0.949654
GENE81X	triggering receptor expressed on myeloid cells 2	Trem2	1.000000	-1.033705	-0.415340	-2.261306	-0.932091	-0.433230	-0.272765	-1.118004	0.006666	-0.770671	0.044092	-0.006666	0.261462	1.024565	0.716843	0.487481	0.334270	1.566770	1.825619
GENE190X	RIKEN cDNA C530044C16 gene	C530044C16Rik	1.000000	-1.120999	-0.319778	-1.135354	-0.825014	0.127680	-0.579538	-0.303477	-0.078771	-1.135354	0.103433	-0.194248	0.186574	0.779211	1.157428	0.565086	0.078771	0.955500	1.177892
GENE102X	intercellular adhesion molecule	Icam1	1.000000	-0.374554	-0.021155	-1.769617	-0.294532	0.021155	-1.447688	-0.913627	-0.843617	-0.619057	0.496420	0.219522	-0.253602	0.952849	0.490409	0.715810	0.756452	2.256298	1.929713
GENE160X	cytochrome b-245, beta polypeptide	Cybb	1.000000	-0.363687	-0.178655	-1.289687	-0.549839	-0.139127	-1.289687	-0.282491	-0.020653	-1.289687	0.020653	0.605616	0.083265	0.851092	0.621046	0.043737	1.046597	1.469469	0.673787
GENE40X	oncostatin M receptor	Osmr	1.000000	-0.903677	-0.903677	0.152906	0.131947	-0.146654	-0.903677	-0.903677	-0.096323	-0.290146	0.096323	-0.903677	-0.640643	1.217338	1.602213	1.584323	1.223956	2.223956	2.259821
GENE226X	transglutaminase 1, K polypeptide	Tgm1	1.000000	-0.875518	-0.875518	0.307175	-0.027521	-0.051768	-0.339465	-0.875518	-0.153052	-0.431911	0.027521	-0.290555	0.434823	0.728554	0.675383	0.868643	0.996326	0.747413	1.054273
GENE88X	thrombospondin 2	Thbs2	1.000000	-0.596628	-0.025373	-0.063754	-0.423296	-0.987986	-0.581361	-0.177758	-0.162532	-0.128849	0.215106	0.025373	0.398247	0.596976	0.441241	0.152565	0.704690	1.405928	1.018709
GENE91X	CD84 antigen	Cd84	1.000000	-0.824316	-0.139818	-0.614863	-0.805123	-1.180460	-0.945171	-0.061816	-0.811492	-0.147856	0.061816	0.278222	0.328331	0.962653	0.854158	0.241773	0.616256	1.946701	2.235607
GENE25X	PDZ and LIM domain 4	Pdlim4	1.000000	-0.833852	-0.855983	-0.449116	-0.762980	-0.601839	-0.390792	-0.276176	-0.070107	-0.367373	0.202019	0.144017	0.442774	0.683674	0.070107	0.747163	0.441378	1.286425	1.028433
GENE0X	lymphocyte cytosolic protein 1	Lcp1	1.000000	-0.455497	-1.008348	-0.488340	-0.619924	-0.331127	-0.149428	-0.539052	-0.175935	-0.268662	0.270759	0.203311	0.517580	0.866431	0.413479	1.049184	0.149428	0.724188	1.222285
GENE87X	interferon gamma inducible protein 30	Ifi30	1.000000	-0.592772	-1.418859	-0.699292	-0.542322	-0.458071	-0.155445	-0.515309	-0.229346	-0.481645	0.196130	0.261487	0.155445	0.620424	0.496804	0.800279	0.378711	1.079352	1.090585
GENE47X	B-cell leukemia/lymphoma 2 related protein A1a /// B-cell leukemia/lymphoma 2 related protein A1b /// B-cell leukemia/lymphoma 2 related protein A1d	Bcl2a1a /// Bcl2a1b /// Bcl2a1d	1.000000	-0.619572	-1.355214	-1.035935	-1.923726	-1.210509	-0.228580	-0.623552	-0.076274	-0.402299	0.076274	0.436935	0.742335	0.878010	1.123342	0.522260	0.516847	1.414791	1.881524
GENE28X	chemokine (C-C motif) ligand 5	Ccl5	1.000000	-0.917659	-0.917659	-0.917659	-0.917659	-0.917659	-0.045815	-0.917659	-0.917659	-0.595731	0.942311	0.258664	0.226387	0.455293	1.186678	0.889696	0.045815	1.060537	2.191702
GENE5X	cathepsin C	Ctsc	1.000000	-0.725885	-0.551890	-0.204451	-0.511813	-0.352320	-0.273138	-0.614175	-0.228067	-0.262014	0.218814	0.309590	0.204451	0.492134	0.643546	0.206855	0.474951	0.593596	0.981591
GENE188X	cathepsin H	Ctsh	1.000000	-0.936701	-0.673667	-0.536731	-0.670547	-0.279863	-0.192261	-0.673667	-0.661229	-0.303828	0.192261	0.348028	0.255944	0.546046	0.438925	0.533929	0.546046	0.746047	1.346490
GENE237X	insulin-like growth factor 1	Igf1	1.000000	-0.433636	-0.867533	-0.438328	-0.555765	-0.249212	0.020676	-0.899523	-0.286795	-0.424298	-0.006936	0.080937	0.250862	0.665899	0.616990	0.006936	0.628252	1.114961	1.621505
GENE110X	pyrimidinergic receptor P2Y, G-protein coupled, 6	P2ry6	1.000000	-0.046667	-0.618690	-0.991417	-0.197227	-0.586841	-0.879151	-0.025166	-0.495308	-0.192425	0.158917	0.025166	0.120849	0.378086	0.536851	0.516469	0.780969	0.753864	1.623803
GENE35X	glycoprotein galactosyltransferase alpha 1, 3	Ggta1	1.000000	-0.860880	-1.211787	-1.727854	-0.915170	-1.002899	-0.894047	-0.558760	-0.132959	-0.300720	0.205209	0.268403	0.132959	1.350345	0.955813	1.553133	1.144234	1.330740	1.543101
GENE207X	pleckstrin	Plek	1.000000	-0.358274	-0.600976	-0.980957	-0.215141	-0.438002	-0.344380	-0.160017	-0.229258	-0.215141	0.160017	0.336186	0.210045	0.416357	0.734835	0.673940	0.227722	0.552128	1.136540
GENE22X	cathepsin Z	Ctsz	1.000000	-0.767883	-0.532912	-0.593008	-0.447763	-0.880010	-0.316014	-0.448861	-0.457887	-0.150878	0.257225	0.258166	0.150878	0.717133	0.347826	0.551139	0.367777	0.905235	1.097096
GENE43X	ras homolog gene family, member J	Rhoj	1.000000	-1.806766	-1.750182	-1.342098	-1.165220	-1.806766	-0.656206	-0.456269	-1.643267	-1.806766	0.456269	1.115432	1.004705	1.556405	0.996461	1.230616	1.439642	3.208483	2.662469
GENE118X	poly (ADP-ribose) polymerase family, member 3	Parp3	1.000000	-0.623461	-0.562367	-1.181151	-1.013028	-0.612490	-0.256005	-0.390098	-0.840967	-0.334956	0.425265	0.516376	0.256005	0.715255	0.416364	0.634670	0.539513	1.812757	1.583112
GENE51X	integrin alpha X	Itgax	1.000000	-1.126945	-0.735924	-1.211009	-1.211009	-1.211009	0.003116	-0.877585	-1.211009	-0.080078	-0.003116	0.439756	0.122415	1.119550	1.337428	0.903358	0.835133	1.746906	2.370342
GENE24X	cathepsin Z	Ctsz	1.000000	-0.613294	-0.437716	-0.995186	-0.573207	-0.437716	-0.432236	-0.270301	-0.417724	-0.016438	0.016438	0.252884	0.063313	0.832166	0.759004	0.581675	0.295341	1.102643	1.441957
GENE141X	expressed sequence AU020206	AU020206	1.000000	-1.011933	-0.624397	-1.537130	-0.919096	-0.451883	-0.431336	-0.994603	-0.594718	-0.003242	0.303880	0.248557	0.003242	0.959454	1.105220	0.338479	0.680775	1.512955	2.141922
GENE54X	chemokine (C-X-C motif) ligand 1	Cxcl1	1.000000	-0.614086	-0.614086	-0.614086	-0.614086	-0.387578	-0.614086	-0.614086	0.159910	-0.614086	0.176686	-0.159910	0.574948	0.510242	1.151449	0.642924	0.666870	1.513547	1.334515
GENE99X	CD44 antigen	Cd44	1.000000	-0.776373	-0.467716	-0.593757	-0.977486	-0.572474	-0.922594	-0.705156	-0.032471	-1.059713	0.032471	0.094615	0.152368	0.920050	0.933927	0.911443	0.939229	1.809748	2.338436
GENE33X	cathepsin H	Ctsh	1.000000	-0.766998	-0.542228	-0.753732	-0.448406	-0.227159	-0.270193	-0.542228	-0.341586	-0.622846	0.267569	0.526667	0.227159	0.667688	0.649080	0.667688	0.600838	1.078868	1.275274
GENE205X	solute carrier family 14 (urea transporter), member 1	Slc14a1	1.000000	-0.669453	-0.381386	-1.029764	-0.729478	-0.361157	-0.166687	-0.267477	-0.289898	-0.556413	0.362968	0.481759	0.166687	0.688210	0.842064	0.520929	0.648852	0.904918	1.026457
GENE66X	S100 calcium binding protein A1	S100a1	1.000000	-0.373446	-0.463698	-0.411366	-0.336497	-0.148332	-0.302966	-0.385895	-0.283350	-0.427610	0.148332	0.332192	0.373971	0.752919	0.600455	0.716315	0.543391	1.128689	1.254879
GENE53X	cystatin F (leukocystatin)	Cst7	1.000000	-1.118889	-1.118889	-1.118889	-1.104534	-1.118889	-1.118889	-1.118889	-1.118889	-1.118889	1.104534	1.223097	1.513379	2.526121	2.606852	2.285742	1.954931	2.849202	3.129039
GENE2X	CD9 antigen	Cd9	1.000000	-0.346225	-0.489282	-0.565770	-0.655540	-0.484046	-0.586946	-0.391917	-0.548905	-0.358950	0.364919	0.346225	0.411557	0.899149	0.783338	0.910461	0.893930	1.354336	1.486292
GENE50X	serine (or cysteine) peptidase inhibitor, clade A, member 3N	Serpina3n	1.000000	-1.496086	-1.255796	-1.118292	-1.872731	-0.996059	-1.314278	-1.017679	-0.960194	-0.778864	0.832829	0.778864	0.803256	2.563368	2.043625	2.578411	2.575637	3.999343	3.702729
GENE121X	glial fibrillary acidic protein	Gfap	1.000000	-0.853875	-0.934257	-0.854100	-0.771337	-0.773040	-0.651545	-0.665715	-0.777949	-0.634414	0.634414	0.655620	0.744990	1.791684	1.673591	1.904805	1.832510	2.447540	2.445322
GENE122X	glial fibrillary acidic protein	Gfap	1.000000	-1.208943	-1.027777	-1.155710	-1.001602	-0.940523	-0.696031	-0.853812	-0.935158	-0.735417	0.696031	0.798423	0.800535	2.092443	1.808304	2.083178	1.913072	2.806103	2.795198
GENE261X	granulin	Grn	1.000000	-0.497669	-0.331166	-0.352814	-0.385098	-0.506785	-0.253278	-0.363920	-0.392228	-0.405281	0.346167	0.489164	0.253278	0.751141	0.576243	0.688167	0.645130	1.126708	1.125347
GENE145X	aquaporin 4	Aqp4	1.000000	-0.115752	-0.384369	-0.419286	-0.293146	-0.459865	-0.180566	-0.514485	-0.329484	-0.338689	0.213245	0.285547	0.115752	0.852557	0.626005	0.739309	0.794757	0.985766	1.229786
GENE181X	RIKEN cDNA 0610011I04 gene	0610011I04Rik	1.000000	-0.233662	-0.471162	-0.444828	-0.381021	-0.439246	-0.230446	-0.523348	-0.473061	-0.463588	0.282037	0.278655	0.230446	0.805257	0.651598	0.621651	0.389435	1.189604	0.916085
GENE32X	Fc receptor, IgE, high affinity I, gamma polypeptide	Fcer1g	1.000000	-0.552071	-0.706769	-1.133211	-0.515545	-0.385978	-0.558463	-0.331319	-0.695454	-0.258743	0.384697	0.258743	0.458098	0.897470	1.048539	0.811350	0.765002	1.452387	1.719231
GENE179X	Glial fibrillary acidic protein, mRNA (cDNA clone IMAGE:40045436)	Gfap	1.000000	-0.466034	-0.530245	-1.405127	-0.701719	-0.497782	-1.159233	-0.822438	-0.998920	-0.655044	0.571973	0.514882	0.466034	1.429078	1.628556	1.396374	1.487609	2.519602	2.372304
GENE133X	solute carrier family 14 (urea transporter), member 1	Slc14a1	1.000000	-0.335936	-0.321957	-0.779824	-0.455986	-0.187872	-0.562079	-0.248721	-0.129485	-0.413861	0.129485	0.137602	0.280063	0.842238	0.669672	0.819084	0.525577	1.066580	1.435865
GENE27X	complement component 4 (within H-2S)	C4	1.000000	-1.769351	-1.415357	-1.910450	-1.515064	-1.372642	-1.367973	-0.699743	-0.863691	-0.525858	0.530033	0.525858	0.627942	1.977458	1.642284	2.147833	1.882283	2.624090	2.720404
GENE10X	complement component 1, q subcomponent, beta polypeptide	C1qb	1.000000	-0.778122	-0.634191	-0.678791	-0.765086	-0.423447	-0.310799	-0.286217	-0.544986	-0.281296	0.306030	0.281296	0.399230	0.773071	0.672108	0.791353	0.602077	1.306121	1.391461
GENE15X	complement component 1, q subcomponent, alpha polypeptide	C1qa	1.000000	-0.813630	-0.682967	-0.994980	-0.820116	-0.382078	-0.310318	-0.473184	-0.427902	-0.412138	0.310318	0.368705	0.464497	0.883886	0.917933	0.771764	0.763545	1.444975	1.505879
GENE125X	macrophage expressed gene 1	Mpeg1	1.000000	-1.648653	-1.522399	-1.616039	-1.079401	-1.219364	-0.852503	-0.762396	-0.555381	-0.356545	0.356545	0.634209	0.567775	1.222260	1.186945	1.176939	1.169820	2.214049	2.444720
GENE225X	TYRO protein tyrosine kinase binding protein	Tyrobp	1.000000	-1.153092	-1.267559	-1.128180	-1.015194	-0.986348	-0.675111	-0.426038	-0.362045	-0.429183	0.362045	0.467811	0.482387	1.106690	1.108317	0.980862	0.927372	1.652033	1.920595
GENE203X	cathepsin S	Ctss	1.000000	-0.734208	-0.907501	-0.849034	-0.738579	-0.465246	-0.323496	-0.285162	-0.330076	-0.197942	0.197942	0.238718	0.258957	0.787756	0.753088	0.712838	0.721814	1.269197	1.443415
GENE100X	RIKEN cDNA 0610011I04 gene	0610011I04Rik	1.000000	-0.596019	-0.501179	-0.255879	-0.373322	-0.350673	-0.170894	-0.319551	-0.221776	-0.269410	0.170894	0.394896	0.219532	0.821946	0.463472	0.437160	0.418294	1.002729	0.927266
GENE217X	complement component 1, q subcomponent, gamma polypeptide	C1qg	1.000000	-0.937021	-0.750461	-0.702487	-0.694839	-0.700129	-0.248319	-0.645245	-0.309439	-0.343066	0.248319	0.302812	0.419600	0.976839	0.711298	0.718585	0.554292	1.549223	1.744236
GENE96X	lysozyme	Lyzs	1.000000	-1.308115	-1.199565	-1.551207	-0.941441	-1.020051	-0.347399	-0.584956	-1.034551	-0.251972	0.251972	0.372816	0.382671	2.159938	1.607556	1.527646	1.762568	3.394693	3.579207
GENE162X	P lysozyme structural	Lzp-s	1.000000	-1.511603	-1.276939	-2.084716	-1.398187	-1.498770	-0.238687	-0.567195	-0.581174	-0.562052	0.238687	0.472194	0.542881	2.331635	1.897007	1.834220	1.944309	3.445948	3.640279
GENE152X	Fc receptor, IgG, low affinity IIb	Fcgr2b	1.000000	-1.283515	-0.698553	-1.092831	-0.803325	-0.876339	-0.267918	-0.726704	-0.900186	-0.127597	0.127597	0.663243	0.352795	1.529801	1.375318	1.607961	1.307533	2.541283	2.746872
GENE165X	complement component 1, q subcomponent, beta polypeptide	C1qb	1.000000	-0.887042	-0.630317	-0.564700	-0.318037	-0.358359	-0.140380	-0.265631	-0.359436	-0.330297	0.354225	0.393096	0.140380	1.006680	0.910373	0.715408	0.916019	1.376704	1.636430
GENE69X	glycoprotein 49 A /// leukocyte immunoglobulin-like receptor, subfamily B, member 4	Gp49a /// Lilrb4	1.000000	-0.582453	-1.762275	-1.463512	-1.938597	-1.412529	-1.484421	-1.287833	-0.820902	-0.960402	0.801251	0.636715	0.582453	2.336410	1.952822	2.117986	1.814151	3.535838	3.768210
GENE112X	aquaporin 4	Aqp4	1.000000	-0.167468	-0.612833	-0.495168	-0.805663	-0.751955	-0.539673	-0.429599	-0.412324	-0.334782	0.167468	0.215806	0.218535	0.680608	0.704559	0.524670	0.569403	0.948759	1.146600
GENE210X	CD68 antigen	Cd68	1.000000	-0.990201	-0.964527	-0.943153	-1.532946	-1.330176	-0.910732	-0.264840	-0.782689	-0.871662	0.264840	0.284739	0.368711	1.076958	1.119131	1.132005	0.816584	1.755506	2.254576
GENE223X	integrin beta 2	Itgb2	1.000000	-0.358510	-0.122069	-0.665691	-1.056481	-0.631175	-0.180763	-0.513339	-0.715444	-0.479172	0.351670	0.271845	0.122069	1.392504	1.071624	0.827946	0.862268	1.832900	2.228333
GENE39X	oncostatin M receptor	Osmr	1.000000	-0.899581	-1.157211	-1.448260	-0.654711	-1.111696	-0.641713	-1.339325	-0.199439	-1.763133	0.247385	0.355048	0.199439	1.273349	1.026011	1.800561	1.518837	2.492921	2.443846
GENE56X	podoplanin	Pdpn	1.000000	-0.514620	-0.573786	-0.504856	-0.619590	-0.578045	-0.379122	-0.740418	-0.087387	-0.487925	0.167935	0.259104	0.087387	0.972381	0.805183	1.021630	0.855640	0.921692	1.315990
GENE176X	angiopoietin 1	Angpt1	1.000000	-0.691294	-0.293438	-0.434301	-0.242497	-0.272244	-0.091672	-0.401057	-0.047278	-0.791117	0.238718	0.047278	0.439251	0.681952	0.552184	0.785206	0.677291	1.059270	1.064039
GENE227X	chitinase 3-like 1	Chi3l1	1.000000	-0.615119	-0.956284	-0.564427	-0.300471	-0.475013	-0.128328	-0.286709	-0.259573	-0.937047	0.322400	0.430953	0.128328	0.855904	0.946081	1.519341	1.132887	1.840311	2.105608
GENE23X	cathepsin Z	Ctsz	1.000000	-0.599274	-0.807617	-0.380007	-0.037571	-0.426922	-0.219501	-0.160524	-0.584774	-0.076345	0.037571	0.270219	0.189750	0.561718	0.517884	0.635556	0.679011	1.149394	1.487975
GENE248X	cytochrome b-245, alpha polypeptide	Cyba	1.000000	-0.413419	-0.522144	-0.561864	-0.271066	-0.197453	0.006419	-0.445841	-0.585751	-0.146827	-0.006419	0.519874	0.603579	0.789608	0.795167	0.496176	0.732801	1.777956	1.782161
GENE7X	serine (or cysteine) peptidase inhibitor, clade G, member 1	Serping1	1.000000	-0.701545	-0.401163	-0.659396	-0.061181	-0.325694	-0.319369	-0.356445	-0.249160	-0.295584	0.215508	0.061181	0.172176	0.695074	0.614118	0.729646	0.594154	1.460131	1.628584
GENE119X	NA	Ugt1a2 /// Ugt1a6a /// Ugt1a10 /// Ugt1a7c /// Ugt1a5 /// Ugt1a9 /// Ugt1a6b /// Ugt1a1	1.000000	-0.615197	-0.503486	-0.857594	-0.247541	-0.269021	-0.509155	-0.378899	-0.005986	-0.153543	0.005986	0.035490	0.223259	0.869575	0.480871	0.763080	0.557443	1.815043	1.715265
GENE75X	FXYD domain-containing ion transport regulator 1	Fxyd1	1.000000	-0.604550	-0.520661	-0.354918	-0.568881	-0.570698	-0.428803	-0.193334	-0.366868	-0.027178	0.068627	0.031976	0.027178	0.786934	0.534307	0.677134	0.469646	1.561191	1.532022
GENE147X	alpha-2-macroglobulin	A2m	1.000000	-0.430730	-0.238438	-0.090138	-0.225344	-0.270019	-0.650464	-0.164725	-0.014285	-0.249164	0.014285	0.161104	0.322487	1.282943	1.303697	1.133419	1.208611	2.734072	2.589324
GENE201X	glycoprotein (transmembrane) nmb	Gpnmb	1.000000	-0.161472	-0.085523	-0.412504	-0.095647	-0.306795	-1.116111	-0.291198	-0.887842	-0.362751	0.085523	0.934515	1.168234	2.885177	2.505033	2.397861	2.689280	5.047694	5.002336
GENE83X	ATP-binding cassette, sub-family A (ABC1), member 1	Abca1	1.000000	-0.368385	-0.229909	-0.250391	-0.238739	-0.469042	-0.148189	-0.320734	-0.118664	-0.317505	0.118664	0.266920	0.177291	0.683463	0.470788	0.691658	0.655144	1.456052	1.645001
GENE177X	P lysozyme structural	Lzp-s	1.000000	-0.897384	-1.453082	-1.568849	-1.169910	-1.358887	-0.928463	-0.124911	-0.241657	-0.326683	0.124911	0.467417	0.495609	2.474060	1.391530	1.655694	2.156581	4.276804	4.900522
GENE169X	endothelial differentiation, sphingolipid G-protein-coupled receptor, 3	Edg3	1.000000	-0.352365	-0.170101	-0.747158	-0.532218	-0.565196	-0.488071	-0.405499	-0.280435	-0.225037	0.373041	0.170101	0.326606	1.221159	1.136526	1.663290	1.290195	2.022544	2.552365
GENE123X	lectin, galactose binding, soluble 3	Lgals3	1.000000	-1.061627	-1.050177	-1.632291	-1.061627	-1.212992	-0.497895	-0.156654	-0.684443	-0.684443	0.156654	1.249918	1.023467	2.519498	2.289884	2.460685	2.159122	3.889414	3.983115
GENE198X	cathepsin D	Ctsd	1.000000	-0.401670	-0.362204	-0.365067	-0.273759	-0.336689	-0.243882	-0.299089	-0.201898	-0.265711	0.201898	0.252691	0.290176	0.881594	0.786108	0.721674	0.698170	1.358446	1.411458
GENE76X	S100 calcium binding protein A6 (calcyclin)	S100a6	1.000000	-0.546297	-0.429732	-0.414591	-0.364892	-0.345278	-0.423223	-0.274254	-0.348357	-0.215907	0.498384	0.439490	0.215907	1.519652	1.100950	1.605441	1.459585	2.106958	2.232661
GENE166X	vimentin	Vim	1.000000	-0.623267	-0.388296	-0.465208	-0.023545	-0.238013	-0.138005	-0.266844	-0.393955	-0.365879	0.326896	0.476249	0.023545	1.294602	0.993046	1.335992	1.163798	2.188128	2.322701
GENE222X	vimentin	Vim	1.000000	-0.487112	-0.441025	-0.660044	-0.363039	-0.413766	-0.267442	-0.350204	-0.458365	-0.251976	0.341714	0.350301	0.251976	1.224119	1.156382	1.442351	1.084678	2.385809	2.249588
GENE259X	vimentin	Vim	1.000000	-0.425969	-0.536126	-0.626573	-0.132947	-0.464353	-0.284569	-0.412148	-0.437801	-0.544783	0.466371	0.413727	0.132947	1.211205	1.147444	1.306232	1.271229	2.340097	2.432882
GENE236X	poly (ADP-ribose) polymerase family, member 3	Parp3	1.000000	-0.654097	-0.192517	-0.105862	-0.375381	-0.316175	-0.408910	-0.216764	-0.288377	-0.266517	0.105862	0.147164	0.197836	0.600041	0.606966	0.790205	0.720772	1.420791	1.431974
GENE265X	S100 calcium binding protein A11 (calizzarin)	S100a11	1.000000	-0.656590	-0.300153	-0.142486	-0.372420	-0.303820	-0.217437	-0.240088	-0.256869	-0.131042	0.131042	0.253345	0.287248	0.711699	0.651916	0.855872	0.498808	1.127984	1.239872
GENE142X	complement component 1, q subcomponent, beta polypeptide	C1qb	1.000000	-0.733061	-0.417425	-0.345458	-0.184595	-0.394260	0.050347	-0.253792	-0.386467	-0.441443	0.254387	0.321128	-0.050347	0.628540	0.396388	0.398777	0.804634	1.021180	1.387994
GENE161X	lysosomal-associated protein transmembrane 5	Laptm5	1.000000	-0.542820	-0.335225	-0.596225	-0.217281	-0.470538	-0.258995	-0.284463	-0.233968	-0.350175	0.289118	0.307285	0.217281	0.461692	0.704536	0.386316	0.781998	0.957126	1.318275
GENE159X	cytochrome b-245, beta polypeptide	Cybb	1.000000	-1.404748	-1.059920	0.059920	-0.839151	-0.597394	-0.059920	-0.532905	-0.222056	-0.313895	0.658754	0.451241	-0.165962	1.379755	0.920062	0.606031	1.332938	2.317718	2.615843
GENE148X	RIKEN cDNA A530050D06 gene	A530050D06Rik	1.000000	-0.731426	-0.433664	-0.693582	-1.530417	-1.064179	-0.620749	-0.361419	-0.046182	0.046182	0.338735	0.407820	-0.119555	1.073874	0.759469	1.445406	1.146090	1.889044	2.025059
GENE157X	heat shock protein, alpha-crystallin-related, B6	Hspb6	1.000000	0.079797	-0.653383	-0.532585	-0.853548	-0.757878	-0.342840	-0.406893	-0.204106	-0.346231	0.408280	0.074735	-0.074735	0.354992	0.481827	0.535319	0.836087	1.618984	1.197993
GENE104X	S100 calcium binding protein A4	S100a4	1.000000	-1.210251	-1.399285	0.156532	-1.384929	-1.399285	-1.399285	0.060147	-0.659436	-1.172776	-0.142274	0.246878	-0.060147	1.863750	1.418339	2.048295	1.372601	2.738219	3.223646
GENE164X	endothelial differentiation, sphingolipid G-protein-coupled receptor, 3	Edg3	1.000000	-0.742281	-0.967658	-0.042759	-0.568387	-1.234880	-1.330228	-0.403757	-0.316849	0.042759	0.375029	-0.129763	0.155839	1.090400	0.488602	1.419673	0.674246	1.757762	1.936908
GENE103X	annexin A4	Anxa4	1.000000	-0.869100	-0.689394	-0.313885	-0.472583	0.004030	-0.558998	0.130900	-0.619624	-0.339152	0.112379	-0.004030	-0.157381	0.603653	0.847107	0.608947	0.775933	1.538558	1.364813
GENE101X	complement component 3	C3	1.000000	0.061880	-1.327687	-1.327687	-1.126053	0.136981	-1.327687	0.000000	-1.327687	-1.005759	0.000000	-0.545279	-1.327687	2.160314	1.512272	2.102598	1.728896	3.852620	3.722815
GENE105X	membrane-spanning 4-domains, subfamily A, member 7	Ms4a7	1.000000	-0.187421	-1.413930	-1.413930	-1.413930	-0.156919	-1.413930	0.250553	-1.413930	-0.024363	0.578838	0.024363	-0.590180	2.102085	1.436069	1.389297	1.800195	2.462832	3.268082
GENE114X	RIKEN cDNA 0610011I04 gene	0610011I04Rik	1.000000	-0.149286	-0.234767	-0.301018	0.020910	-0.020910	-0.539317	-0.510810	-0.558639	-0.080176	0.200206	0.084569	-0.020910	1.092848	0.972374	0.495449	0.944052	1.310811	1.444600
GENE219X	capping protein (actin filament), gelsolin-like	Capg	1.000000	-0.097738	-0.020776	-0.947713	-0.454673	0.020776	-0.680233	-0.173821	-0.030175	-0.221474	0.270858	-0.153137	0.423244	1.025320	1.222212	0.931606	1.123948	2.328986	1.963920
GENE3X	actin related protein 2/3 complex, subunit 1B	Arpc1b	1.000000	-0.144516	-0.584406	-0.329850	-0.439735	-0.545994	-0.488571	-0.468838	-0.722971	-0.358815	0.293170	0.144516	0.499235	0.323664	0.567184	0.681477	0.454006	1.083827	0.815364
GENE146X	lysosomal membrane glycoprotein 2	Lamp2	1.000000	-0.369881	-0.921980	-0.306836	-0.181062	-0.253464	-0.471437	-0.588077	-0.270957	-0.357453	0.423140	0.409551	0.181062	0.271854	0.660615	0.633427	0.645196	1.047543	0.941720
GENE228X	Histocompatibility 2, D region, mRNA (cDNA clone IMAGE:5008280)	H2-D1	1.000000	-0.173897	-1.032444	-0.286959	-0.670970	-0.221807	-0.236874	-0.560223	-0.382161	-0.300746	0.797734	0.891651	0.224278	0.804188	0.574262	0.783803	0.173897	1.177453	1.079743
GENE173X	angiogenin, ribonuclease A family, member 1	Ang1	1.000000	-0.810807	-0.651070	-0.686199	-0.580917	-0.125139	0.106569	-0.463081	-0.480595	-0.017364	0.168275	-0.243489	0.017364	0.637760	0.781522	0.806106	0.498327	1.162645	1.133441
GENE178X	Transcribed locus	NA	1.000000	-0.779199	-0.560776	-0.835783	-0.513855	0.135071	-0.185018	-0.835783	-0.835783	-0.020207	0.051743	0.020207	-0.020207	0.796486	0.654787	0.942426	0.904065	0.787148	0.842289
GENE184X	Transcribed locus	NA	1.000000	-2.116867	-0.646981	-0.705441	-0.590799	-1.012531	0.196378	-0.585798	-1.403171	-0.084767	0.121919	0.084767	-0.138672	1.098811	1.268564	1.256085	1.317427	1.269943	2.155156
GENE235X	Fc receptor, IgG, low affinity IIb	Fcgr2b	1.000000	-1.369229	-0.100362	-0.831795	-0.838714	-0.003878	0.242206	0.258508	-1.451691	-0.374247	0.003878	-0.063420	-0.047300	0.789521	0.984408	1.086555	0.807360	2.106505	2.462255
GENE52X	toll-like receptor 2	Tlr2	1.000000	-0.465390	-0.363510	-0.707465	-0.396677	-0.150517	-0.537539	-0.263246	-1.764048	-0.742568	0.446964	0.641944	0.631015	0.774490	1.175179	0.150517	0.977958	1.464001	2.078931
GENE204X	Fc receptor, IgG, low affinity III	Fcgr3	1.000000	-0.369306	-0.418952	-0.308096	-0.528784	0.101450	-0.495114	-0.205153	-0.483512	-0.516910	-0.101450	0.569957	0.144810	0.823816	0.840395	0.367965	0.728704	1.161267	0.937291
GENE95X	CCAAT/enhancer binding protein (C/EBP), delta	Cebpd	1.000000	-0.139948	-0.060450	-0.408679	-0.175927	-0.131091	-0.503788	-0.478854	-1.143506	-0.642892	1.048806	0.441457	0.060450	1.407821	0.916670	1.749305	1.338737	2.126931	1.910678
GENE264X	tissue inhibitor of metalloproteinase 1	Timp1	1.000000	-0.879716	0.100106	-0.166998	-0.294753	-0.100106	-0.519820	-1.133164	-1.727713	-0.809326	0.588433	0.257787	-0.176812	0.705247	1.325399	1.638260	1.035699	1.727779	1.941314
GENE63X	membrane-spanning 4-domains, subfamily A, member 11	Ms4a11	1.000000	-1.026007	-0.124785	0.270235	-0.091102	-0.224726	-0.413030	-0.200580	-0.249283	-1.469614	0.091102	0.382385	-0.182732	1.033735	1.033735	1.178852	1.201680	2.389362	1.761512
GENE143X	CD44 antigen	Cd44	1.000000	-0.930203	-0.035111	-0.649328	-0.525813	-0.555714	-0.396178	0.221473	-0.550688	-1.312964	-0.173141	0.106853	0.035111	1.190287	0.700801	1.217059	0.862153	1.893380	2.303569
GENE149X	Transcribed locus	NA	1.000000	-0.838639	-0.189286	-0.751529	-0.452320	-0.006695	-0.443189	-0.551856	0.006695	-1.402800	0.292866	0.338584	-0.129477	1.101781	0.662099	0.842796	1.034741	1.238575	1.430866
GENE130X	lipocalin 2	Lcn2	1.000000	-0.249606	-0.032794	-1.622558	-1.622558	0.091138	0.362942	-1.622558	-1.200325	-1.622558	-0.101507	-0.452633	0.032794	2.161946	1.861580	2.634453	2.023605	4.419430	3.601637
GENE158X	CDNA clone MGC:107680 IMAGE:6766535	NA	1.000000	-0.756468	-0.756468	-0.756468	-0.756468	-0.271041	0.524489	-0.632139	0.438880	-0.756468	-0.161919	0.161919	-0.756468	1.849975	1.875801	1.207007	1.512566	3.185578	3.053976
GENE256X	suppressor of cytokine signaling 3	Socs3	1.000000	-0.322506	-0.260158	-0.331637	-0.411677	-0.130999	0.030933	0.030933	-0.175518	-0.972634	-0.030933	0.343569	-0.299928	0.916049	0.906373	0.501012	0.186138	3.236819	2.585901
GENE183X	complement component 3a receptor 1	C3ar1	1.000000	-0.818626	-0.306176	-1.262233	-0.048108	-0.787148	-0.198730	-0.131302	-0.269464	-1.262233	0.636943	0.048108	0.181374	1.178720	0.914090	1.039355	0.868698	0.617473	1.964276
GENE239X	interferon activated gene 205 /// myeloid cell nuclear differentiation antigen	Ifi205 /// Mnda	1.000000	-0.835058	-0.329167	-0.835058	-0.370389	-0.835058	-0.193512	-0.646024	-0.658735	-0.835058	1.098515	0.193512	0.469453	1.189971	1.117276	1.124713	1.060245	0.865382	1.067981
GENE82X	ATP-binding cassette, sub-family A (ABC1), member 1	Abca1	1.000000	-0.497223	-0.554907	-0.176518	-1.131938	-0.428581	-0.331379	-0.012451	-0.095620	-0.194990	0.381685	0.212591	0.439515	0.437917	0.348905	0.012451	0.798799	1.241270	1.242643
GENE229X	apolipoprotein B editing complex 1	Apobec1	1.000000	-0.264836	-0.586764	-0.068588	-1.161458	-0.072191	-0.256615	-0.561229	-0.516374	-0.196410	0.243955	0.214691	0.292382	0.505541	0.068588	0.517573	0.823112	1.047166	1.339236
GENE257X	suppressor of cytokine signaling 3	Socs3	1.000000	-1.640649	-0.050885	-0.516321	-1.640649	-0.155222	-0.207689	-0.134758	0.300457	-0.150079	0.794980	0.050885	-0.213043	0.362954	0.672597	0.895404	0.743401	3.166706	2.778890
GENE252X	Fc receptor, IgG, low affinity IIb	Fcgr2b	1.000000	-0.475158	-0.482213	0.022781	-0.399751	-1.584783	0.321095	-0.035697	-0.030517	-0.256793	0.114488	-0.022781	-0.290452	0.671910	0.828355	0.709548	0.975932	1.366962	1.876029
GENE68X	solute carrier family 11 (proton-coupled divalent metal ion transporters), member 1	Slc11a1	1.000000	-0.584961	-0.411795	-0.666050	-1.111264	-0.290154	-0.001947	-0.596691	-0.393777	-1.082118	0.001947	0.521954	0.456775	0.426673	0.532761	0.562068	0.897124	1.369047	1.257020
GENE241X	NA	NA	1.000000	-0.729438	-1.358875	-0.523331	-1.606055	-0.362866	-1.124011	-0.566399	-0.708974	-3.077361	0.854666	0.593520	0.362866	0.550670	1.257623	1.336036	1.019330	2.206695	1.404548
GENE255X	Calcium/calmodulin-dependent protein kinase II, beta (Camk2b), mRNA	Camk2b	1.000000	-1.098712	-1.381540	-0.716546	-1.221076	-0.306383	-0.551224	-0.368102	-0.776150	-1.006594	0.518648	0.545271	1.101543	0.306383	0.607813	1.145707	0.910769	1.582824	0.541207
GENE140X	paired related homeobox 2	Prrx2	1.000000	-0.748359	-0.017176	-0.748359	-0.043487	-0.748359	-0.025893	-0.144288	-0.116091	-0.748359	0.017176	0.822104	0.229836	0.747336	0.883909	0.222495	0.294285	1.200242	1.218810
GENE163X	WW domain containing transcription regulator 1	Wwtr1	1.000000	-1.013199	0.766894	-0.880225	-0.527772	-0.556484	0.137809	-0.105645	-0.669546	-0.750165	-0.418321	0.417917	0.068987	0.956639	0.199209	0.931013	-0.068987	1.439887	1.326528
GENE115X	heat shock protein 1	Hspb1	1.000000	-0.380658	0.155009	0.066635	-0.554783	-0.102379	-0.053025	-1.123019	-0.880572	0.035311	-0.035311	-0.104429	-0.084052	0.418329	0.414037	0.231793	1.162704	2.802735	1.926029
GENE243X	CD44 antigen	Cd44	1.000000	-0.583712	0.101246	-0.136253	-0.583712	-0.890192	-0.101246	-0.618646	-1.033683	-0.235788	-0.390204	0.566910	0.122557	0.286358	1.196769	0.654373	0.963958	1.838212	1.773672
GENE211X	CD5 antigen-like	Cd5l	1.000000	0.150433	-0.615102	0.689409	-0.615102	-0.615102	-0.615102	-0.400977	-0.615102	0.768948	-0.615102	-0.150433	-0.615102	1.605229	1.374038	1.260679	1.337232	2.682090	3.431040
GENE65X	CD22 antigen	Cd22	1.000000	-0.113839	0.029447	-0.459131	-1.119645	-0.352742	-0.954900	-0.312289	-0.760958	0.623127	-0.029447	0.305537	-0.215860	0.928974	0.206930	0.739940	0.602116	1.128283	1.612660
GENE60X	complement component 3a receptor 1	C3ar1	1.000000	0.031970	-0.341962	-0.943226	-1.758802	-0.202986	-0.294133	-0.159484	-1.758802	-0.436874	0.215728	0.489126	-0.031970	0.700630	0.757213	0.744547	0.757213	0.749627	1.707173
GENE175X	RIKEN cDNA 4732466D17 gene	4732466D17Rik	1.000000	-0.098255	0.098255	-1.262001	-1.067623	-0.187654	-1.092076	-0.194257	-1.318585	0.119708	-0.255082	0.381855	-0.227731	0.222435	0.762073	0.748365	0.584454	1.256728	1.594065
GENE213X	caspase 12	Casp12	1.000000	-0.364282	-0.039320	-0.724684	-0.750916	0.039320	-0.349176	-0.463818	-1.206218	-0.135396	0.225734	0.449566	-0.530416	0.533468	0.990675	0.508806	0.461039	1.054547	1.010330
GENE221X	AE binding protein 1	Aebp1	1.000000	-0.069510	-0.615334	-1.478149	-1.897449	0.059224	0.050400	-0.158777	-0.224186	0.130032	-0.224186	-0.050400	-0.705871	1.130032	0.582786	1.043746	0.724040	1.378510	1.587368
GENE200X	heme oxygenase (decycling) 1	Hmox1	1.000000	0.257020	-0.680958	-0.584282	-1.241137	-0.800010	-0.518990	-1.518990	-1.695313	-0.462652	-0.257020	0.830755	0.326166	0.707955	1.046693	0.818177	0.564712	1.122310	1.027153
GENE266X	endothelial differentiation, sphingolipid G-protein-coupled receptor, 3	Edg3	1.000000	-0.765660	-0.765660	-0.420831	-0.765660	-0.765660	-0.765660	0.276985	-0.387148	0.640333	0.925874	0.269964	-0.365122	-0.269964	0.567764	0.843150	1.201509	1.451571	1.795056
GENE134X	UDP-N-acetyl-alpha-D-galactosamine:polypeptide N-acetylgalactosaminyltransferase-like 2	Galntl2	1.000000	-0.030139	-1.018643	0.326005	-0.400977	-0.328220	-0.966176	-0.880446	-0.069133	-0.163033	0.030139	0.545818	-0.323498	0.688241	0.736526	0.379116	0.213530	1.349852	0.996543
GENE174X	benzodiazepine receptor, peripheral	Bzrp	1.000000	-0.935095	-0.572525	-0.067850	0.145825	-0.999946	-1.214071	-0.494523	-0.116460	0.987563	0.012437	-0.012437	-0.248133	1.206367	0.768999	0.754327	0.716981	1.378884	1.448894
GENE38X	pentraxin related gene	Ptx3	1.000000	-0.079137	-0.886492	-0.054615	-0.226567	-0.886492	-0.886492	-0.138031	-0.350439	-0.886492	1.024241	0.054615	0.900105	0.412167	0.782535	1.134988	0.688821	1.619399	1.771148
GENE186X	NA	NA	1.000000	0.156570	-0.389399	-0.389399	0.022028	-0.389399	-0.389399	-0.225900	-0.389399	-0.389399	0.837110	-0.022028	0.714938	-0.265071	1.016594	1.324297	0.085686	1.426177	1.270526
GENE137X	guanine nucleotide binding protein, alpha 13	Gna13	1.000000	0.174378	-0.258489	-0.174378	-0.420702	-0.233953	-0.731596	-0.445841	-0.454319	-0.506262	0.710242	0.540000	0.671802	-0.480057	0.372741	0.261518	0.263242	2.371142	0.956105
GENE245X	dehydrogenase/reductase (SDR family) member 6	Dhrs6	1.000000	-0.018497	-0.187252	-1.208468	-0.348646	-0.927732	-0.421097	-0.135537	0.018497	-0.325282	0.911933	0.261611	1.007038	-0.274056	0.351341	0.531700	0.528498	0.960269	0.472939
GENE136X	myosin IF	Myo1f	1.000000	-0.854358	-0.701406	-0.401846	-0.922377	0.196923	-1.458430	-1.195395	-0.651075	0.102286	0.512424	-0.547697	0.639181	0.566599	0.860610	0.652602	-0.102286	1.492039	1.436873
GENE218X	renin binding protein	Renbp	1.000000	-0.026234	-0.973766	-0.078042	-0.573526	-0.665644	-1.156631	-1.162211	-0.321690	0.026234	0.288041	-0.511661	0.662612	0.493673	0.482986	0.509556	0.509556	0.285993	1.209186
GENE126X	plasmacytoma variant translocation 1	Pvt1	1.000000	0.406726	-0.409562	-0.874231	-0.874231	-0.196159	-0.874231	-0.251300	-0.232685	-0.874231	0.636731	-0.874231	0.196159	0.308462	0.564062	0.382780	0.891304	1.269816	1.013295
GENE171X	tumor necrosis factor, alpha-induced protein 2	Tnfaip2	1.000000	-0.384221	-0.326377	-0.649881	-1.099492	-0.143213	-1.397397	0.269047	0.110543	-1.521725	0.558933	-1.005710	0.072824	0.326272	0.741309	0.377451	-0.072824	1.271130	1.662555
GENE90X	dedicator of cyto-kinesis 2	Dock2	1.000000	-1.392189	-1.392189	-0.544192	-1.392189	-0.019237	-1.377834	-0.370710	0.364834	0.308251	-0.626654	0.019237	-0.687317	0.143864	0.977975	0.571285	0.742032	1.166078	1.090659
GENE109X	leupaxin	Lpxn	1.000000	-0.300355	-1.508248	-1.508248	-0.644310	-0.287918	-1.508248	-0.537395	-1.294123	0.183286	0.142516	0.274160	0.022821	0.209839	0.432858	0.589363	-0.022821	0.966836	1.067064
GENE172X	Histocompatibility 2, class II antigen A, alpha, mRNA (cDNA clone MGC:25391 IMAGE:3670758)	H2-Aa	1.000000	-1.116351	-1.786783	-2.292674	0.017667	-0.017667	-0.570208	-0.994015	-1.250029	0.409984	-0.047786	0.057823	-0.250029	0.698281	0.864370	0.531076	0.294691	0.094137	1.337266
GENE233X	myxovirus (influenza virus) resistance 1	Mx1	1.000000	-0.795073	-0.795073	-0.795073	-0.249105	0.219282	-0.795073	-0.795073	-0.795073	0.549755	0.153527	0.690354	-0.153527	-0.670745	0.538350	0.987335	0.878483	1.254557	0.966212
GENE258X	benzodiazepine receptor, peripheral	Bzrp	1.000000	-1.279546	-0.895116	-0.605610	-0.183686	-0.512069	-0.870025	-1.669112	-0.821115	0.478194	0.079349	0.578815	-0.079349	0.233926	0.487931	0.695460	0.233926	0.967802	1.798167
GENE216X	thrombospondin 4	Thbs4	1.000000	-0.724615	-0.312921	-0.855012	-0.494610	0.115444	-1.797679	-0.028292	-2.420609	-0.200279	0.028292	0.140106	-0.098681	0.482429	0.095406	0.423375	0.259715	1.452220	1.299670
GENE138X	RIKEN cDNA 4930444G20 gene	4930444G20Rik	1.000000	-0.747387	-0.747387	-0.747387	-0.747387	0.163346	0.124457	-0.747387	-0.124457	-0.747387	0.706789	0.551271	-0.303781	0.252613	1.096597	-0.133855	0.837575	0.223467	0.921640
GENE21X	DNA segment, Chr 17, human D6S56E 5	D17H6S56E-5	1.000000	-0.682532	0.110235	-0.448575	-1.188423	-0.574891	0.312379	-0.277690	-1.188423	-1.188423	-0.104359	-0.138793	0.127723	0.271008	0.104359	1.153563	0.623048	0.434507	0.623048
GENE214X	X-linked lymphocyte-regulated 4B /// X-linked lymphocyte-regulated 4A	Xlr4b /// Xlr4a	1.000000	-0.875732	0.011794	-0.875732	-0.153266	-0.875732	0.035001	0.387302	-0.224967	-0.875732	-0.043855	0.952087	0.287767	0.751875	-0.060156	2.070999	0.680084	1.000048	-0.011794
GENE238X	similar to Interferon-activatable protein 205 (IFI-205) (D3 protein)	LOC545386	1.000000	-1.123006	-0.877674	-0.758092	-0.244066	-0.573668	0.372439	-0.236433	-1.480558	-0.720337	0.452542	0.438305	-1.286787	0.799284	0.510396	0.880508	0.435918	0.236433	0.258209
GENE19X	pleckstrin	Plek	1.000000	-0.756205	-0.592524	-1.152671	-1.166154	-1.018221	0.032827	0.003018	-1.323435	-1.606243	0.602962	0.342311	0.284012	0.062032	-0.003018	-0.466235	0.138056	0.365923	0.382225
GENE117X	linker for activation of T cells family, member 2	Lat2	1.000000	0.087507	-1.941062	-1.254001	-1.941062	-0.471176	-0.258489	0.018708	-0.790502	-1.281137	0.011271	0.454001	-0.660106	0.080417	0.300778	0.022412	-0.011271	0.377978	0.832934
GENE127X	CD48 antigen	Cd48	1.000000	-1.691132	-1.841691	-0.646343	-1.305638	-1.841691	-0.885635	-0.977753	-0.242373	-1.785108	0.292530	0.483119	0.424346	0.424346	0.572444	0.872005	0.550626	0.242373	0.856527
GENE246X	RIKEN cDNA 4933439C20 gene	4933439C20Rik	1.000000	-1.393178	-1.114445	-0.562414	-0.778373	-0.830040	-1.163947	-0.197670	0.114882	-0.969038	0.023345	0.004932	0.536661	0.142830	-0.004932	0.211050	0.054663	0.216487	0.305921
GENE206X	chemokine (C-X-C motif) receptor 4	Cxcr4	1.000000	-1.021462	-0.937398	-0.870903	-0.845139	-0.343390	-1.021462	0.259494	0.007107	-1.021462	0.443206	0.340306	0.448424	0.198868	-0.157524	0.241572	-0.007107	0.116041	1.268372
GENE199X	lymphocyte cytosolic protein 1	Lcp1	1.000000	-0.203022	-0.821593	-1.321666	-0.469858	-0.177931	-1.536066	-0.540057	-0.027483	-2.392056	0.178407	0.233215	0.156381	0.358551	0.180834	0.027483	0.360693	0.394541	0.499364
GENE156X	radical S-adenosyl methionine domain containing 2	Rsad2	1.000000	-0.115664	-1.150105	-1.585491	-0.141041	-1.448733	-0.049155	-1.330677	-1.123082	-0.918218	0.352752	0.396984	0.604334	0.363407	0.522083	0.405258	0.049155	0.258858	0.504862
GENE197X	Transcribed locus	NA	1.000000	-0.429374	-2.322809	-0.784240	0.182374	-0.871702	0.281802	-0.768609	-0.655047	-1.068169	0.302668	0.183982	-0.101069	0.162944	0.089372	0.296737	0.377630	-0.089372	0.984435
GENE124X	hypothetical LOC433593	LOC433593	1.000000	-1.401962	-1.286484	-0.738997	0.156034	-1.512993	-0.220211	-0.586993	-0.243959	-0.730584	0.037908	0.413007	0.820431	0.346977	0.443064	0.567665	0.248292	0.200703	-0.037908
GENE262X	NA	NA	1.000000	-0.563748	-1.534602	-1.520247	-0.156090	-1.534602	0.573086	-0.464213	0.280974	-0.719026	-0.064716	0.428872	-0.112369	0.521981	0.501022	0.490427	0.755233	0.761121	0.064716
GENE131X	Mus musculus, clone IMAGE:3983821	NA	1.000000	0.601881	0.405411	1.137568	1.546851	0.751081	0.524131	0.916626	0.197736	0.664826	-0.915795	-0.776782	-0.706361	-0.556922	-1.008278	-0.832972	-1.765672	-1.300098	-0.197736
GENE80X	gamma-aminobutyric acid (GABA-A) receptor, subunit alpha 2	Gabra2	1.000000	0.824193	0.376115	0.619311	0.511310	0.608288	0.563334	0.574705	0.284119	0.663087	-0.789639	-0.284119	-0.944885	-0.781331	-0.955750	-1.188567	-0.368712	-0.602384	-0.830479
GENE6X	NADH dehydrogenase (ubiquinone) Fe-S protein 5	Ndufs5	1.000000	0.460769	0.516395	0.596891	0.488314	0.553821	0.609873	0.482942	0.550800	0.594070	-0.545316	-0.630593	-0.460769	-0.568055	-0.487232	-0.645288	-0.589901	-0.841410	-0.719714
GENE85X	NA	NA	1.000000	2.466998	2.378174	2.476001	2.481743	2.267654	2.430175	2.329587	2.380880	2.386768	-3.494163	-3.104596	-3.494163	-3.494163	-2.606637	-3.138019	-2.267654	-2.451518	-2.938347
GENE86X	palmitoyl-protein thioesterase 1	Ppt1	1.000000	1.920302	1.712994	1.827449	1.491138	1.688234	1.772129	1.904531	1.821862	1.823727	-3.450908	-2.268215	-3.017948	-2.422338	-3.450908	-1.668499	-1.491138	-2.571202	-3.117484
GENE253X	gamma-aminobutyric acid (GABA-A) receptor, subunit alpha 2	Gabra2	1.000000	0.606732	0.657957	0.570393	0.637794	0.622624	0.777841	0.339880	0.547208	0.458960	-0.891989	-0.339880	-0.954319	-0.445216	-0.608111	-0.645020	-0.439994	-0.866078	-0.973472
GENE189X	gamma-aminobutyric acid (GABA-A) receptor, subunit alpha 2	Gabra2	1.000000	0.643754	0.506029	0.551051	0.343554	0.715647	0.705062	0.524809	0.701872	0.563996	-0.589766	-0.424918	-0.756762	-0.697985	-0.343554	-1.089337	-0.605490	-1.402997	-0.596297
GENE153X	CDNA, clone:Y1G0111C17, strand:plus, reference:ENSEMBL:Mouse-Transcript-ENST:ENSMUST00000048820, based on BLAT search	NA	1.000000	0.511856	1.122444	0.538080	1.010002	0.864660	0.958707	0.419537	0.751741	0.580463	-0.560177	-0.779375	-0.959947	-0.790585	-0.419537	-1.011478	-1.054070	-0.759414	-0.430017
GENE240X	erythroid differentiation regulator 1	MGI:2384747	1.000000	1.085697	0.384323	0.717927	1.402088	1.169200	1.100881	0.716896	0.576602	1.022342	-0.731649	-0.842803	-0.594985	-0.384323	-0.540523	-0.894503	-0.707896	-1.188705	-0.446190
GENE185X	CAP, adenylate cyclase-associated protein 1 (yeast), mRNA (cDNA clone MGC:6739 IMAGE:3590890)	Cap1	1.000000	0.964232	0.082138	0.475995	1.303606	1.009158	1.082138	1.085369	0.566640	0.703303	-1.074906	-1.074906	-0.924346	-1.074906	-1.074906	-1.074906	-0.267551	-0.082138	-1.074906
GENE180X	NA	NA	1.000000	0.723130	-0.020722	0.024376	1.631469	0.545079	0.804363	0.118549	0.942737	0.194031	-1.007603	-1.342022	-0.704704	-1.053086	-1.821190	-1.020094	-1.144485	0.020722	-0.396349
GENE168X	midline 1	Mid1	1.000000	1.320666	2.086479	1.855349	2.345581	-1.232239	1.842722	0.925043	1.611595	2.449334	-1.066834	-0.988931	-1.211023	-0.345581	0.345581	-1.049783	-1.173602	-1.969205	-0.985325
