# Supplementary material for: Gene expression profiling in a mouse model of infantile neuronal ceroid lipofuscinosis reveals upregulation of immediate early genes and mediators of the inflammatory response
Source: BMC Neurosci. 2007 Nov 16;8:95. doi: 10.1186/1471-2202-8-95 (PMC2204004; doi:10.1186/1471-2202-8-95)
Supplement: Additional File 10 — Clustering data for significantly regulated genes (.zip). Data is viewed with maximum functionality using the free program Java TreeView (available for download [60] under 'File Releases'). The view shown in Fig. 4 was constructed using "TreeView-1.1.0-win.zip". Once Java TreeView is installed, download the attached file Additional File 9, extract all files to a folder, then view the SAM hierarchical clustering by opening the file "SAM genes and samples clustering.cdt". [file 1471-2202-8-95-S10.zip › SAM genes and samples clustering.gtr]

NODE1X	GENE122X	GENE121X	0.997835
NODE2X	GENE225X	GENE125X	0.994457
NODE3X	GENE259X	GENE222X	0.992968
NODE4X	GENE15X	GENE10X	0.991382
NODE5X	NODE3X	GENE166X	0.991006
NODE6X	NODE1X	GENE50X	0.990665
NODE7X	GENE203X	NODE2X	0.990621
NODE8X	GENE162X	GENE96X	0.990395
NODE9X	GENE17X	GENE16X	0.989761
NODE10X	NODE6X	GENE2X	0.989188
NODE11X	GENE198X	GENE123X	0.986935
NODE12X	GENE152X	NODE8X	0.986182
NODE13X	NODE5X	GENE76X	0.986122
NODE14X	GENE242X	GENE212X	0.984697
NODE15X	GENE201X	GENE147X	0.983823
NODE16X	NODE7X	NODE4X	0.983370
NODE17X	GENE236X	GENE265X	0.982960
NODE18X	GENE53X	NODE10X	0.982291
NODE19X	GENE112X	GENE69X	0.981756
NODE20X	GENE27X	NODE16X	0.981455
NODE21X	GENE119X	GENE7X	0.981174
NODE22X	GENE217X	GENE100X	0.980266
NODE23X	GENE261X	NODE18X	0.980121
NODE24X	NODE11X	NODE13X	0.979727
NODE25X	GENE202X	GENE111X	0.979132
NODE26X	GENE179X	GENE32X	0.979030
NODE27X	GENE66X	NODE23X	0.978848
NODE28X	GENE165X	NODE12X	0.978391
NODE29X	GENE169X	NODE24X	0.978013
NODE30X	GENE234X	NODE25X	0.977092
NODE31X	GENE86X	GENE85X	0.974900
NODE32X	GENE177X	GENE83X	0.974602
NODE33X	GENE145X	NODE27X	0.971759
NODE34X	GENE210X	NODE19X	0.970131
NODE35X	GENE141X	GENE24X	0.970126
NODE36X	NODE22X	NODE20X	0.969260
NODE37X	GENE133X	NODE26X	0.968593
NODE38X	NODE32X	NODE29X	0.968050
NODE39X	GENE205X	GENE33X	0.967879
NODE40X	GENE181X	NODE33X	0.967604
NODE41X	NODE28X	NODE36X	0.966567
NODE42X	GENE215X	NODE30X	0.966267
NODE43X	NODE17X	NODE38X	0.965071
NODE44X	NODE14X	GENE113X	0.964903
NODE45X	GENE139X	GENE72X	0.963588
NODE46X	NODE31X	GENE6X	0.962599
NODE47X	GENE161X	GENE142X	0.961816
NODE48X	GENE188X	GENE5X	0.961614
NODE49X	GENE92X	GENE31X	0.961576
NODE50X	GENE56X	GENE39X	0.961476
NODE51X	NODE37X	NODE40X	0.961468
NODE52X	GENE75X	NODE21X	0.960796
NODE53X	GENE98X	NODE9X	0.960420
NODE54X	GENE253X	NODE46X	0.959845
NODE55X	GENE51X	NODE35X	0.958904
NODE56X	GENE105X	GENE101X	0.957830
NODE57X	NODE15X	NODE43X	0.957599
NODE58X	GENE194X	GENE58X	0.957104
NODE59X	NODE41X	NODE51X	0.956707
NODE60X	NODE44X	NODE42X	0.953493
NODE61X	GENE99X	GENE54X	0.952360
NODE62X	GENE227X	GENE176X	0.951662
NODE63X	NODE57X	NODE52X	0.950724
NODE64X	NODE34X	NODE59X	0.950652
NODE65X	GENE87X	GENE0X	0.949834
NODE66X	NODE60X	GENE263X	0.949342
NODE67X	NODE62X	NODE50X	0.949184
NODE68X	GENE193X	NODE49X	0.948383
NODE69X	GENE209X	GENE37X	0.948152
NODE70X	GENE248X	GENE23X	0.947690
NODE71X	GENE251X	GENE71X	0.947016
NODE72X	GENE118X	GENE43X	0.945153
NODE73X	GENE223X	NODE64X	0.944618
NODE74X	GENE244X	GENE250X	0.943711
NODE75X	GENE164X	GENE104X	0.943540
NODE76X	NODE39X	NODE73X	0.943493
NODE77X	GENE91X	GENE88X	0.943298
NODE78X	NODE72X	GENE22X	0.941774
NODE79X	GENE80X	NODE54X	0.941678
NODE80X	GENE196X	NODE58X	0.940552
NODE81X	GENE159X	NODE47X	0.940346
NODE82X	GENE192X	GENE73X	0.939571
NODE83X	GENE44X	NODE66X	0.939348
NODE84X	NODE70X	NODE63X	0.938084
NODE85X	GENE207X	GENE35X	0.937150
NODE86X	GENE220X	GENE108X	0.936550
NODE87X	NODE67X	NODE76X	0.935415
NODE88X	NODE68X	NODE83X	0.933316
NODE89X	GENE178X	GENE173X	0.931947
NODE90X	GENE264X	GENE95X	0.931364
NODE91X	NODE84X	NODE87X	0.930767
NODE92X	GENE143X	GENE63X	0.929902
NODE93X	GENE224X	NODE69X	0.929553
NODE94X	NODE80X	GENE42X	0.928449
NODE95X	GENE146X	GENE3X	0.928267
NODE96X	GENE25X	NODE65X	0.927838
NODE97X	GENE189X	NODE79X	0.926727
NODE98X	NODE81X	NODE91X	0.926477
NODE99X	NODE45X	NODE88X	0.925946
NODE100X	GENE103X	NODE56X	0.925220
NODE101X	GENE114X	GENE219X	0.925011
NODE102X	NODE55X	NODE78X	0.923833
NODE103X	GENE237X	NODE48X	0.923536
NODE104X	GENE157X	GENE148X	0.923435
NODE105X	GENE106X	NODE93X	0.922504
NODE106X	GENE84X	NODE71X	0.922199
NODE107X	GENE232X	NODE53X	0.922006
NODE108X	GENE158X	GENE130X	0.919586
NODE109X	NODE61X	NODE98X	0.919025
NODE110X	GENE229X	GENE82X	0.917432
NODE111X	GENE239X	GENE183X	0.917208
NODE112X	NODE106X	GENE30X	0.916956
NODE113X	GENE191X	GENE247X	0.915604
NODE114X	GENE153X	GENE240X	0.915076
NODE115X	GENE97X	GENE34X	0.914764
NODE116X	GENE149X	NODE92X	0.914027
NODE117X	NODE102X	NODE109X	0.912631
NODE118X	GENE175X	GENE213X	0.909591
NODE119X	NODE74X	NODE113X	0.909143
NODE120X	GENE186X	GENE38X	0.908823
NODE121X	NODE89X	GENE184X	0.907757
NODE122X	GENE187X	GENE107X	0.906485
NODE123X	NODE114X	NODE97X	0.905112
NODE124X	NODE107X	NODE99X	0.904934
NODE125X	GENE127X	GENE246X	0.904178
NODE126X	GENE28X	NODE103X	0.902567
NODE127X	GENE110X	NODE85X	0.901271
NODE128X	GENE47X	NODE96X	0.901122
NODE129X	NODE104X	NODE117X	0.899703
NODE130X	NODE100X	NODE101X	0.899300
NODE131X	GENE204X	GENE52X	0.898613
NODE132X	GENE49X	GENE29X	0.897836
NODE133X	GENE190X	GENE81X	0.897733
NODE134X	GENE228X	NODE95X	0.897550
NODE135X	NODE118X	GENE60X	0.896435
NODE136X	GENE61X	GENE249X	0.895102
NODE137X	GENE68X	GENE241X	0.894718
NODE138X	NODE122X	GENE170X	0.894648
NODE139X	GENE55X	NODE124X	0.894008
NODE140X	NODE108X	GENE256X	0.893189
NODE141X	NODE75X	NODE129X	0.893017
NODE142X	GENE155X	GENE150X	0.892929
NODE143X	GENE144X	NODE105X	0.891558
NODE144X	GENE167X	GENE1X	0.890028
NODE145X	NODE86X	NODE112X	0.888072
NODE146X	GENE254X	GENE93X	0.886620
NODE147X	NODE130X	NODE141X	0.886343
NODE148X	GENE195X	NODE94X	0.886137
NODE149X	GENE255X	NODE137X	0.884585
NODE150X	NODE126X	NODE128X	0.883990
NODE151X	GENE115X	GENE243X	0.883705
NODE152X	GENE226X	GENE40X	0.883377
NODE153X	GENE129X	NODE119X	0.883246
NODE154X	GENE89X	GENE77X	0.883092
NODE155X	GENE185X	NODE123X	0.880643
NODE156X	GENE235X	NODE121X	0.879320
NODE157X	NODE143X	NODE132X	0.877415
NODE158X	NODE133X	GENE8X	0.876601
NODE159X	NODE127X	NODE147X	0.875594
NODE160X	GENE46X	GENE13X	0.875432
NODE161X	NODE116X	NODE140X	0.874261
NODE162X	NODE159X	NODE150X	0.873101
NODE163X	NODE134X	NODE162X	0.872779
NODE164X	NODE138X	NODE139X	0.872208
NODE165X	GENE208X	GENE4X	0.869908
NODE166X	GENE231X	GENE230X	0.868048
NODE167X	GENE74X	GENE12X	0.866455
NODE168X	GENE171X	GENE126X	0.864722
NODE169X	GENE182X	GENE132X	0.864653
NODE170X	GENE57X	NODE145X	0.864236
NODE171X	NODE77X	NODE163X	0.863381
NODE172X	NODE82X	NODE164X	0.863177
NODE173X	NODE90X	NODE131X	0.860334
NODE174X	GENE160X	GENE102X	0.858242
NODE175X	GENE65X	NODE135X	0.855770
NODE176X	GENE36X	GENE18X	0.854860
NODE177X	NODE156X	NODE171X	0.854730
NODE178X	GENE131X	NODE155X	0.853032
NODE179X	GENE20X	GENE11X	0.852634
NODE180X	NODE173X	NODE177X	0.852588
NODE181X	GENE260X	NODE146X	0.851679
NODE182X	NODE166X	NODE172X	0.851284
NODE183X	NODE161X	NODE180X	0.849187
NODE184X	GENE109X	GENE172X	0.848905
NODE185X	NODE110X	GENE257X	0.847359
NODE186X	NODE148X	NODE157X	0.846243
NODE187X	NODE170X	NODE142X	0.845214
NODE188X	NODE153X	NODE182X	0.844204
NODE189X	GENE233X	GENE258X	0.844121
NODE190X	GENE163X	GENE140X	0.843166
NODE191X	NODE151X	GENE211X	0.842645
NODE192X	NODE111X	NODE183X	0.839145
NODE193X	NODE125X	GENE206X	0.837408
NODE194X	NODE136X	GENE135X	0.836964
NODE195X	GENE218X	GENE136X	0.832527
NODE196X	NODE115X	NODE188X	0.832092
NODE197X	GENE154X	NODE160X	0.829977
NODE198X	NODE185X	NODE192X	0.829084
NODE199X	NODE181X	NODE165X	0.826604
NODE200X	NODE187X	NODE196X	0.824148
NODE201X	GENE48X	GENE9X	0.820014
NODE202X	NODE175X	GENE221X	0.813708
NODE203X	GENE70X	NODE158X	0.812804
NODE204X	GENE137X	NODE120X	0.812431
NODE205X	GENE252X	NODE198X	0.811705
NODE206X	GENE120X	GENE26X	0.808852
NODE207X	NODE186X	NODE167X	0.806282
NODE208X	NODE149X	NODE205X	0.805416
NODE209X	GENE124X	GENE262X	0.804603
NODE210X	NODE174X	NODE203X	0.799615
NODE211X	GENE197X	GENE156X	0.797525
NODE212X	NODE194X	GENE64X	0.796906
NODE213X	NODE152X	NODE208X	0.795534
NODE214X	GENE78X	NODE201X	0.789436
NODE215X	NODE200X	NODE199X	0.785590
NODE216X	GENE134X	GENE174X	0.785415
NODE217X	NODE202X	GENE200X	0.784636
NODE218X	GENE180X	NODE178X	0.784147
NODE219X	GENE45X	NODE169X	0.779408
NODE220X	NODE190X	NODE213X	0.779369
NODE221X	NODE206X	NODE207X	0.778310
NODE222X	NODE210X	NODE220X	0.776437
NODE223X	GENE59X	GENE151X	0.774995
NODE224X	NODE189X	NODE184X	0.769293
NODE225X	NODE154X	NODE176X	0.767419
NODE226X	NODE191X	NODE222X	0.764203
NODE227X	GENE19X	GENE117X	0.761485
NODE228X	NODE209X	NODE211X	0.760755
NODE229X	NODE217X	NODE226X	0.760653
NODE230X	GENE94X	NODE221X	0.755466
NODE231X	GENE245X	NODE204X	0.753258
NODE232X	GENE266X	NODE229X	0.752112
NODE233X	NODE197X	NODE215X	0.747835
NODE234X	GENE199X	NODE193X	0.742772
NODE235X	NODE230X	NODE233X	0.739101
NODE236X	NODE216X	NODE232X	0.738243
NODE237X	GENE62X	NODE144X	0.737820
NODE238X	NODE219X	NODE236X	0.735256
NODE239X	GENE168X	NODE218X	0.732016
NODE240X	GENE116X	NODE223X	0.724542
NODE241X	GENE216X	NODE224X	0.715615
NODE242X	NODE179X	NODE238X	0.713617
NODE243X	NODE214X	NODE235X	0.712726
NODE244X	NODE231X	NODE242X	0.704355
NODE245X	NODE237X	NODE244X	0.703604
NODE246X	GENE128X	GENE41X	0.703074
NODE247X	NODE195X	NODE245X	0.697940
NODE248X	NODE225X	NODE243X	0.694753
NODE249X	NODE168X	NODE247X	0.686929
NODE250X	GENE214X	GENE21X	0.683493
NODE251X	NODE248X	NODE249X	0.680396
NODE252X	NODE234X	NODE227X	0.677590
NODE253X	NODE240X	NODE251X	0.666419
NODE254X	NODE241X	GENE90X	0.665974
NODE255X	NODE254X	NODE253X	0.651149
NODE256X	GENE138X	NODE255X	0.642656
NODE257X	GENE238X	NODE250X	0.631095
NODE258X	NODE212X	NODE256X	0.630478
NODE259X	NODE228X	NODE252X	0.626825
NODE260X	NODE257X	NODE258X	0.567883
NODE261X	NODE259X	NODE260X	0.563019
NODE262X	GENE14X	GENE79X	0.529156
NODE263X	NODE262X	NODE261X	0.489404
NODE264X	NODE246X	GENE67X	0.489264
NODE265X	NODE264X	NODE263X	0.286485
NODE266X	NODE239X	NODE265X	-0.744795
